# Supplementary material for: Bacillus amyloliquefaciens ART9 modulates the growth of Radix serratulae Chinensis through rhizosphere microbiome reprogramming and root transcriptomic regulation
Source: Front Plant Sci. 2026 Jul 10;17:1891133. doi: 10.3389/fpls.2026.1891133 (PMC13395933; doi:10.3389/fpls.2026.1891133)
Supplement: Supplementary Table 2 — KEGG pathway enrichment analysis of differentially expressed genes in Radix serratulae chinensis roots following ART9 treatment. [file Table2.xlsx]

## Sheet: Supplementary Tables S2
Num	Pathway id	Description	Database	Ratio_in_study	Ratio_in_pop	Rich factor	Pvalue	Padjust	First Category	Second Category	Gene_ids
11	map00940	Phenylpropanoid biosynthesis	KEGG PATHWAY	11/ 390	114/ 12426	0.096491228070175	0.00089847784772613	0.085355395533982	Metabolism	Biosynthesis of other secondary metabolites	TRINITY_DN1133_c1_g4,TRINITY_DN30182_c0_g1,TRINITY_DN18614_c1_g3,TRINITY_DN18638_c0_g3,TRINITY_DN31005_c0_g1,TRINITY_DN2262_c0_g1,TRINITY_DN13662_c0_g1,TRINITY_DN10909_c0_g1,TRINITY_DN33691_c0_g1,TRINITY_DN2610_c0_g2,TRINITY_DN12445_c0_g3
21	map04075	Plant hormone signal transduction	KEGG PATHWAY	21/ 390	377/ 12426	0.055702917771883	0.0080111057365808	0.15221100899504	Environmental Information Processing	Signal transduction	TRINITY_DN497_c0_g1,TRINITY_DN32389_c0_g1,TRINITY_DN10194_c0_g2,TRINITY_DN6932_c0_g2,TRINITY_DN5229_c0_g1,TRINITY_DN8848_c1_g1,TRINITY_DN9643_c0_g2,TRINITY_DN1674_c1_g1,TRINITY_DN2759_c0_g1,TRINITY_DN4125_c0_g1,TRINITY_DN81_c0_g1,TRINITY_DN1175_c0_g1,TRINITY_DN11332_c0_g1,TRINITY_DN13200_c0_g1,TRINITY_DN21175_c0_g1,TRINITY_DN9615_c0_g1,TRINITY_DN3816_c0_g2,TRINITY_DN823_c0_g2,TRINITY_DN8040_c0_g1…
6	map04712	Circadian rhythm - plant	KEGG PATHWAY	6/ 390	54/ 12426	0.11111111111111	0.006662047044258	0.15822361730113	Organismal Systems	Environmental adaptation	TRINITY_DN3423_c0_g1,TRINITY_DN6480_c0_g1,TRINITY_DN6480_c0_g2,TRINITY_DN1870_c0_g1,TRINITY_DN15091_c0_g1,TRINITY_DN446_c3_g1
13	map00500	Starch and sucrose metabolism	KEGG PATHWAY	13/ 390	183/ 12426	0.07103825136612	0.0051131427655586	0.16191618757602	Metabolism	Carbohydrate metabolism	TRINITY_DN7678_c0_g4,TRINITY_DN3538_c0_g2,TRINITY_DN4694_c0_g1,TRINITY_DN3350_c0_g1,TRINITY_DN14958_c0_g1,TRINITY_DN12118_c0_g4,TRINITY_DN3514_c0_g1,TRINITY_DN15027_c0_g1,TRINITY_DN13552_c0_g2,TRINITY_DN36025_c0_g1,TRINITY_DN1399_c0_g1,TRINITY_DN329_c0_g1,TRINITY_DN3483_c0_g1
5	map00910	Nitrogen metabolism	KEGG PATHWAY	5/ 390	33/ 12426	0.15151515151515	0.0034130143961763	0.16211818381837	Metabolism	Energy metabolism	TRINITY_DN6980_c0_g1,TRINITY_DN4658_c0_g1,TRINITY_DN2684_c0_g1,TRINITY_DN11332_c0_g1,TRINITY_DN9929_c0_g1
5	map00061	Fatty acid biosynthesis	KEGG PATHWAY	5/ 390	54/ 12426	0.092592592592593	0.026683952372476	0.28166394170947	Metabolism	Lipid metabolism	TRINITY_DN12718_c0_g1,TRINITY_DN30911_c0_g1,TRINITY_DN16608_c0_g1,TRINITY_DN9478_c0_g4,TRINITY_DN14980_c0_g1
6	map00592	alpha-Linolenic acid metabolism	KEGG PATHWAY	6/ 390	77/ 12426	0.077922077922078	0.033706919141758	0.29110521076973	Metabolism	Lipid metabolism	TRINITY_DN1663_c0_g2,TRINITY_DN10676_c0_g2,TRINITY_DN16490_c0_g1,TRINITY_DN849_c0_g3,TRINITY_DN14400_c0_g1,TRINITY_DN6103_c1_g1
8	map00480	Glutathione metabolism	KEGG PATHWAY	8/ 390	117/ 12426	0.068376068376068	0.030890766726764	0.29346228390426	Metabolism	Metabolism of other amino acids	TRINITY_DN1176_c0_g2,TRINITY_DN7671_c0_g1,TRINITY_DN13649_c0_g2,TRINITY_DN3342_c0_g1,TRINITY_DN4436_c0_g1,TRINITY_DN1475_c0_g2,TRINITY_DN11898_c0_g1,TRINITY_DN1682_c0_g1
5	map00999	Biosynthesis of various plant secondary metabolites	KEGG PATHWAY	5/ 390	53/ 12426	0.094339622641509	0.024830072249838	0.29485710796683	Metabolism	Biosynthesis of other secondary metabolites	TRINITY_DN3538_c0_g2,TRINITY_DN35881_c0_g1,TRINITY_DN1581_c0_g1,TRINITY_DN1399_c0_g1,TRINITY_DN12118_c0_g4
11	map04016	MAPK signaling pathway - plant	KEGG PATHWAY	11/ 390	171/ 12426	0.064327485380117	0.019045651509821	0.3015561489055	Environmental Information Processing	Signal transduction	TRINITY_DN32389_c0_g1,TRINITY_DN10194_c0_g2,TRINITY_DN7069_c0_g1,TRINITY_DN1674_c1_g1,TRINITY_DN8848_c1_g1,TRINITY_DN10986_c2_g1,TRINITY_DN4125_c0_g1,TRINITY_DN9615_c0_g1,TRINITY_DN914_c0_g2,TRINITY_DN3861_c0_g1,TRINITY_DN21063_c0_g1
3	map00909	Sesquiterpenoid and triterpenoid biosynthesis	KEGG PATHWAY	3/ 390	20/ 12426	0.15	0.023525783864147	0.31927849529914	Metabolism	Metabolism of terpenoids and polyketides	TRINITY_DN836_c1_g1,TRINITY_DN4814_c1_g1,TRINITY_DN4450_c0_g2
3	map00511	Other glycan degradation	KEGG PATHWAY	3/ 390	25/ 12426	0.12	0.042327321332991	0.33509129388618	Metabolism	Glycan biosynthesis and metabolism	TRINITY_DN8740_c0_g2,TRINITY_DN2401_c0_g1,TRINITY_DN2401_c0_g2
3	map00073	Cutin, suberine and wax biosynthesis	KEGG PATHWAY	3/ 390	27/ 12426	0.11111111111111	0.051433307526867	0.37585878577326	Metabolism	Lipid metabolism	TRINITY_DN3442_c0_g2,TRINITY_DN664_c0_g1,TRINITY_DN7066_c0_g1
1	map01310	Nitrogen cycle	KEGG PATHWAY	1/ 390	2/ 12426	0.5	0.061788985968845	0.41928240478859	Metabolism	Global and overview maps	TRINITY_DN9929_c0_g1
5	map03030	DNA replication	KEGG PATHWAY	5/ 390	73/ 12426	0.068493150684932	0.07895501278527	0.50004841430671	Genetic Information Processing	Replication and repair	TRINITY_DN30247_c0_g1,TRINITY_DN8495_c0_g1,TRINITY_DN3250_c0_g1,TRINITY_DN24582_c0_g1,TRINITY_DN8642_c0_g1
2	map00780	Biotin metabolism	KEGG PATHWAY	2/ 390	19/ 12426	0.10526315789474	0.11840765727244	0.70304546505509	Metabolism	Metabolism of cofactors and vitamins	TRINITY_DN30911_c0_g1,TRINITY_DN14980_c0_g1
3	map00908	Zeatin biosynthesis	KEGG PATHWAY	3/ 390	40/ 12426	0.075	0.12975674875208	0.72511124302632	Metabolism	Metabolism of terpenoids and polyketides	TRINITY_DN8221_c0_g4,TRINITY_DN8221_c0_g5,TRINITY_DN21321_c0_g1
3	map00220	Arginine biosynthesis	KEGG PATHWAY	3/ 390	42/ 12426	0.071428571428571	0.14424413496504	0.76128849009325	Metabolism	Amino acid metabolism	TRINITY_DN4658_c0_g1,TRINITY_DN11332_c0_g1,TRINITY_DN11275_c0_g1
4	map00900	Terpenoid backbone biosynthesis	KEGG PATHWAY	4/ 390	69/ 12426	0.057971014492754	0.17083697113652	0.85418485568262	Metabolism	Metabolism of terpenoids and polyketides	TRINITY_DN279_c0_g3,TRINITY_DN10326_c0_g1,TRINITY_DN5707_c0_g1,TRINITY_DN16251_c1_g1
8	map00010	Glycolysis / Gluconeogenesis	KEGG PATHWAY	8/ 390	178/ 12426	0.044943820224719	0.19713282688178	0.93638092768844	Metabolism	Carbohydrate metabolism	TRINITY_DN15856_c0_g1,TRINITY_DN4694_c0_g1,TRINITY_DN8051_c0_g1,TRINITY_DN20561_c0_g1,TRINITY_DN14400_c0_g1,TRINITY_DN22773_c0_g2,TRINITY_DN35080_c0_g1,TRINITY_DN10676_c0_g2
2	map00591	Linoleic acid metabolism	KEGG PATHWAY	2/ 390	28/ 12426	0.071428571428571	0.21896089526008	0.99053738331943	Metabolism	Lipid metabolism	TRINITY_DN6103_c1_g1,TRINITY_DN565_c0_g2
1	map00640	Propanoate metabolism	KEGG PATHWAY	1/ 390	59/ 12426	0.016949152542373	0.84831066048619	0.99493225612578	Metabolism	Carbohydrate metabolism	TRINITY_DN11097_c0_g1
1	map00410	beta-Alanine metabolism	KEGG PATHWAY	1/ 390	57/ 12426	0.017543859649123	0.83827235867399	0.99544842592536	Metabolism	Metabolism of other amino acids	TRINITY_DN781_c0_g2
2	map00941	Flavonoid biosynthesis	KEGG PATHWAY	2/ 390	29/ 12426	0.068965517241379	0.23063190071323	0.99591048035257	Metabolism	Biosynthesis of other secondary metabolites	TRINITY_DN1133_c1_g4,TRINITY_DN22078_c0_g2
1	map00190	Oxidative phosphorylation	KEGG PATHWAY	1/ 390	259/ 12426	0.0038610038610039	0.99976303440333	0.99976303440333	Metabolism	Energy metabolism	TRINITY_DN146_c0_g1
3	map00400	Phenylalanine, tyrosine and tryptophan biosynthesis	KEGG PATHWAY	3/ 390	57/ 12426	0.052631578947368	0.26534843273543	1	Metabolism	Amino acid metabolism	TRINITY_DN4274_c0_g1,TRINITY_DN32654_c0_g1,TRINITY_DN8493_c0_g1
3	map00195	Photosynthesis	KEGG PATHWAY	3/ 390	58/ 12426	0.051724137931034	0.27390655719638	1	Metabolism	Energy metabolism	TRINITY_DN18398_c0_g1,TRINITY_DN1148_c0_g1,TRINITY_DN650_c0_g1
3	map00051	Fructose and mannose metabolism	KEGG PATHWAY	3/ 390	58/ 12426	0.051724137931034	0.27390655719638	1	Metabolism	Carbohydrate metabolism	TRINITY_DN7678_c0_g4,TRINITY_DN22773_c0_g2,TRINITY_DN8051_c0_g1
3	map00460	Cyanoamino acid metabolism	KEGG PATHWAY	3/ 390	61/ 12426	0.049180327868852	0.29973027995229	1	Metabolism	Metabolism of other amino acids	TRINITY_DN3538_c0_g2,TRINITY_DN1399_c0_g1,TRINITY_DN12118_c0_g4
4	map00071	Fatty acid degradation	KEGG PATHWAY	4/ 390	90/ 12426	0.044444444444444	0.31274844234921	1	Metabolism	Lipid metabolism	TRINITY_DN12718_c0_g1,TRINITY_DN14400_c0_g1,TRINITY_DN10676_c0_g2,TRINITY_DN16608_c0_g1
1	map03450	Non-homologous end-joining	KEGG PATHWAY	1/ 390	12/ 12426	0.083333333333333	0.31807727095289	1	Genetic Information Processing	Replication and repair	TRINITY_DN10764_c0_g2
3	map00030	Pentose phosphate pathway	KEGG PATHWAY	3/ 390	64/ 12426	0.046875	0.32567435746875	1	Metabolism	Carbohydrate metabolism	TRINITY_DN4694_c0_g1,TRINITY_DN575_c2_g1,TRINITY_DN22773_c0_g2
3	map00380	Tryptophan metabolism	KEGG PATHWAY	3/ 390	65/ 12426	0.046153846153846	0.3343273743754	1	Metabolism	Amino acid metabolism	TRINITY_DN18614_c1_g3,TRINITY_DN7223_c0_g1,TRINITY_DN5229_c0_g1
1	map00905	Brassinosteroid biosynthesis	KEGG PATHWAY	1/ 390	13/ 12426	0.076923076923077	0.33950065297126	1	Metabolism	Metabolism of terpenoids and polyketides	TRINITY_DN12528_c0_g1
3	map00040	Pentose and glucuronate interconversions	KEGG PATHWAY	3/ 390	69/ 12426	0.043478260869565	0.36885026835295	1	Metabolism	Carbohydrate metabolism	TRINITY_DN20561_c0_g1,TRINITY_DN6652_c0_g1,TRINITY_DN1744_c0_g1
4	map00561	Glycerolipid metabolism	KEGG PATHWAY	4/ 390	100/ 12426	0.04	0.3843602875278	1	Metabolism	Lipid metabolism	TRINITY_DN15439_c0_g1,TRINITY_DN1303_c0_g1,TRINITY_DN20561_c0_g1,TRINITY_DN11388_c0_g1
3	map00240	Pyrimidine metabolism	KEGG PATHWAY	3/ 390	71/ 12426	0.042253521126761	0.38600314207017	1	Metabolism	Nucleotide metabolism	TRINITY_DN3735_c0_g1,TRINITY_DN1089_c0_g3,TRINITY_DN1475_c0_g2
6	map00270	Cysteine and methionine metabolism	KEGG PATHWAY	6/ 390	160/ 12426	0.0375	0.38788490104421	1	Metabolism	Amino acid metabolism	TRINITY_DN7069_c0_g1,TRINITY_DN7671_c0_g1,TRINITY_DN232_c0_g1,TRINITY_DN15464_c0_g6,TRINITY_DN21248_c1_g1,TRINITY_DN2808_c0_g1
2	map00360	Phenylalanine metabolism	KEGG PATHWAY	2/ 390	43/ 12426	0.046511627906977	0.39278023421337	1	Metabolism	Amino acid metabolism	TRINITY_DN1102_c0_g1,TRINITY_DN2262_c0_g1
8	map04626	Plant-pathogen interaction	KEGG PATHWAY	8/ 390	223/ 12426	0.035874439461883	0.40107890183661	1	Organismal Systems	Environmental adaptation	TRINITY_DN32389_c0_g1,TRINITY_DN16338_c0_g3,TRINITY_DN5526_c0_g2,TRINITY_DN7486_c0_g1,TRINITY_DN1547_c1_g1,TRINITY_DN914_c0_g2,TRINITY_DN16388_c0_g1,TRINITY_DN33960_c0_g1
3	map00250	Alanine, aspartate and glutamate metabolism	KEGG PATHWAY	3/ 390	73/ 12426	0.041095890410959	0.40304495882222	1	Metabolism	Amino acid metabolism	TRINITY_DN4658_c0_g1,TRINITY_DN12162_c0_g2,TRINITY_DN11332_c0_g1
2	map00100	Steroid biosynthesis	KEGG PATHWAY	2/ 390	45/ 12426	0.044444444444444	0.41492476023305	1	Metabolism	Lipid metabolism	TRINITY_DN836_c1_g1,TRINITY_DN27954_c0_g1
3	map00330	Arginine and proline metabolism	KEGG PATHWAY	3/ 390	76/ 12426	0.039473684210526	0.42834244206619	1	Metabolism	Amino acid metabolism	TRINITY_DN13153_c0_g2,TRINITY_DN781_c0_g2,TRINITY_DN7671_c0_g1
4	map04146	Peroxisome	KEGG PATHWAY	4/ 390	112/ 12426	0.035714285714286	0.46889090672297	1	Cellular Processes	Transport and catabolism	TRINITY_DN14410_c0_g1,TRINITY_DN12718_c0_g1,TRINITY_DN8578_c0_g1,TRINITY_DN16608_c0_g1
3	map00350	Tyrosine metabolism	KEGG PATHWAY	3/ 390	81/ 12426	0.037037037037037	0.46960612768915	1	Metabolism	Amino acid metabolism	TRINITY_DN1102_c0_g1,TRINITY_DN14400_c0_g1,TRINITY_DN10676_c0_g2
3	map02010	ABC transporters	KEGG PATHWAY	3/ 390	83/ 12426	0.036144578313253	0.48573861518895	1	Environmental Information Processing	Membrane transport	TRINITY_DN28152_c0_g1,TRINITY_DN4218_c0_g1,TRINITY_DN8485_c0_g1
1	map00945	Stilbenoid, diarylheptanoid and gingerol biosynthesis	KEGG PATHWAY	1/ 390	21/ 12426	0.047619047619048	0.48840141337199	1	Metabolism	Biosynthesis of other secondary metabolites	TRINITY_DN1133_c1_g4
2	map00860	Porphyrin metabolism	KEGG PATHWAY	2/ 390	56/ 12426	0.035714285714286	0.52859898790315	1	Metabolism	Metabolism of cofactors and vitamins	TRINITY_DN5938_c0_g1,TRINITY_DN14669_c0_g1
1	map03272	Virion - Hepatitis viruses	KEGG PATHWAY	1/ 390	24/ 12426	0.041666666666667	0.53515630365019	1	Genetic Information Processing	Information processing in viruses	TRINITY_DN572_c0_g6
4	map00230	Purine metabolism	KEGG PATHWAY	4/ 390	122/ 12426	0.032786885245902	0.53594787259005	1	Metabolism	Nucleotide metabolism	TRINITY_DN3103_c0_g3,TRINITY_DN4694_c0_g1,TRINITY_DN11275_c0_g1,TRINITY_DN1475_c0_g2
3	map00562	Inositol phosphate metabolism	KEGG PATHWAY	3/ 390	91/ 12426	0.032967032967033	0.54773896929219	1	Metabolism	Carbohydrate metabolism	TRINITY_DN246_c1_g1,TRINITY_DN8051_c0_g1,TRINITY_DN31089_c0_g1
1	map00760	Nicotinate and nicotinamide metabolism	KEGG PATHWAY	1/ 390	26/ 12426	0.038461538461538	0.56393322100578	1	Metabolism	Metabolism of cofactors and vitamins	TRINITY_DN17081_c0_g1
3	map01232	Nucleotide metabolism	KEGG PATHWAY	3/ 390	94/ 12426	0.031914893617021	0.56983658002843	1	Metabolism	Global and overview maps	TRINITY_DN3735_c0_g1,TRINITY_DN1089_c0_g3,TRINITY_DN1475_c0_g2
1	map00450	Selenocompound metabolism	KEGG PATHWAY	1/ 390	27/ 12426	0.037037037037037	0.57764822453505	1	Metabolism	Metabolism of other amino acids	TRINITY_DN232_c0_g1
1	map00730	Thiamine metabolism	KEGG PATHWAY	1/ 390	28/ 12426	0.035714285714286	0.59093294043835	1	Metabolism	Metabolism of cofactors and vitamins	TRINITY_DN6822_c1_g2
3	map04070	Phosphatidylinositol signaling system	KEGG PATHWAY	3/ 390	98/ 12426	0.030612244897959	0.59824287999878	1	Environmental Information Processing	Signal transduction	TRINITY_DN32389_c0_g1,TRINITY_DN246_c1_g1,TRINITY_DN31089_c0_g1
9	map01240	Biosynthesis of cofactors	KEGG PATHWAY	9/ 390	299/ 12426	0.030100334448161	0.59868137215486	1	Metabolism	Global and overview maps	TRINITY_DN3735_c0_g1,TRINITY_DN1089_c0_g3,TRINITY_DN6822_c1_g2,TRINITY_DN20561_c0_g1,TRINITY_DN1102_c0_g1,TRINITY_DN4362_c0_g1,TRINITY_DN30911_c0_g1,TRINITY_DN14980_c0_g1,TRINITY_DN10780_c1_g1
2	map00052	Galactose metabolism	KEGG PATHWAY	2/ 390	65/ 12426	0.030769230769231	0.60984404891452	1	Metabolism	Carbohydrate metabolism	TRINITY_DN4694_c0_g1,TRINITY_DN2500_c0_g1
1	map00906	Carotenoid biosynthesis	KEGG PATHWAY	1/ 390	30/ 12426	0.033333333333333	0.61626495300943	1	Metabolism	Metabolism of terpenoids and polyketides	TRINITY_DN9330_c0_g2
4	map04814	Motor proteins	KEGG PATHWAY	4/ 390	135/ 12426	0.02962962962963	0.61626970656209	1	Cellular Processes	Cell motility	TRINITY_DN390_c0_g3,TRINITY_DN7389_c0_g1,TRINITY_DN5257_c1_g1,TRINITY_DN7247_c0_g1
3	map00630	Glyoxylate and dicarboxylate metabolism	KEGG PATHWAY	3/ 390	103/ 12426	0.029126213592233	0.63198639361979	1	Metabolism	Carbohydrate metabolism	TRINITY_DN14410_c0_g1,TRINITY_DN4658_c0_g1,TRINITY_DN11332_c0_g1
2	map03410	Base excision repair	KEGG PATHWAY	2/ 390	69/ 12426	0.028985507246377	0.64237917677143	1	Genetic Information Processing	Replication and repair	TRINITY_DN8776_c0_g2,TRINITY_DN13522_c0_g1
2	map01040	Biosynthesis of unsaturated fatty acids	KEGG PATHWAY	2/ 390	71/ 12426	0.028169014084507	0.6578285940323	1	Metabolism	Lipid metabolism	TRINITY_DN833_c0_g1,TRINITY_DN9478_c0_g4
2	map00053	Ascorbate and aldarate metabolism	KEGG PATHWAY	2/ 390	73/ 12426	0.027397260273973	0.67274004232781	1	Metabolism	Carbohydrate metabolism	TRINITY_DN20561_c0_g1,TRINITY_DN4362_c0_g1
4	map00620	Pyruvate metabolism	KEGG PATHWAY	4/ 390	147/ 12426	0.027210884353741	0.68224926987871	1	Metabolism	Carbohydrate metabolism	TRINITY_DN20561_c0_g1,TRINITY_DN14400_c0_g1,TRINITY_DN10676_c0_g2,TRINITY_DN15856_c0_g1
1	map00062	Fatty acid elongation	KEGG PATHWAY	1/ 390	38/ 12426	0.026315789473684	0.70287871938129	1	Metabolism	Lipid metabolism	TRINITY_DN5526_c0_g2
1	map00920	Sulfur metabolism	KEGG PATHWAY	1/ 390	39/ 12426	0.025641025641026	0.71223271515179	1	Metabolism	Energy metabolism	TRINITY_DN2711_c0_g1
1	map00770	Pantothenate and CoA biosynthesis	KEGG PATHWAY	1/ 390	40/ 12426	0.025	0.72129295904272	1	Metabolism	Metabolism of cofactors and vitamins	TRINITY_DN781_c0_g2
7	map04144	Endocytosis	KEGG PATHWAY	7/ 390	265/ 12426	0.026415094339623	0.73076654932681	1	Cellular Processes	Transport and catabolism	TRINITY_DN9985_c0_g1,TRINITY_DN64_c0_g3,TRINITY_DN572_c0_g6,TRINITY_DN5247_c0_g1,TRINITY_DN14893_c0_g4,TRINITY_DN4891_c0_g2,TRINITY_DN2058_c0_g1
2	map00280	Valine, leucine and isoleucine degradation	KEGG PATHWAY	2/ 390	85/ 12426	0.023529411764706	0.75139261430873	1	Metabolism	Amino acid metabolism	TRINITY_DN3131_c0_g4,TRINITY_DN11097_c0_g1
3	map01250	Biosynthesis of nucleotide sugars	KEGG PATHWAY	3/ 390	124/ 12426	0.024193548387097	0.75172208818417	1	Metabolism	Global and overview maps	TRINITY_DN7678_c0_g4,TRINITY_DN4694_c0_g1,TRINITY_DN12162_c0_g2
2	map03083	Polycomb repressive complex	KEGG PATHWAY	2/ 390	86/ 12426	0.023255813953488	0.75715232948398	1	Genetic Information Processing	Chromosome	TRINITY_DN15979_c1_g1,TRINITY_DN446_c3_g1
1	map00785	Lipoic acid metabolism	KEGG PATHWAY	1/ 390	45/ 12426	0.022222222222222	0.76250009224024	1	Metabolism	Metabolism of cofactors and vitamins	TRINITY_DN11097_c0_g1
4	map00520	Amino sugar and nucleotide sugar metabolism	KEGG PATHWAY	4/ 390	168/ 12426	0.023809523809524	0.77765775302614	1	Metabolism	Carbohydrate metabolism	TRINITY_DN7678_c0_g4,TRINITY_DN4694_c0_g1,TRINITY_DN12162_c0_g2,TRINITY_DN328_c0_g2
4	map03018	RNA degradation	KEGG PATHWAY	4/ 390	171/ 12426	0.023391812865497	0.78924793090148	1	Genetic Information Processing	Folding, sorting and degradation	TRINITY_DN7732_c0_g1,TRINITY_DN11913_c0_g1,TRINITY_DN34564_c0_g1,TRINITY_DN2978_c0_g1
1	map03430	Mismatch repair	KEGG PATHWAY	1/ 390	49/ 12426	0.020408163265306	0.7910437737663	1	Genetic Information Processing	Replication and repair	TRINITY_DN3250_c0_g1
2	map00710	Carbon fixation by Calvin cycle	KEGG PATHWAY	2/ 390	93/ 12426	0.021505376344086	0.79432516221519	1	Metabolism	Energy metabolism	TRINITY_DN575_c2_g1,TRINITY_DN8051_c0_g1
1	map04130	SNARE interactions in vesicular transport	KEGG PATHWAY	1/ 390	50/ 12426	0.02	0.79762799677626	1	Genetic Information Processing	Folding, sorting and degradation	TRINITY_DN17653_c1_g1
1	map03250	Viral life cycle - HIV-1	KEGG PATHWAY	1/ 390	53/ 12426	0.018867924528302	0.81616469381866	1	Genetic Information Processing	Information processing in viruses	TRINITY_DN572_c0_g6
1	map03022	Basal transcription factors	KEGG PATHWAY	1/ 390	55/ 12426	0.018181818181818	0.82757157032366	1	Genetic Information Processing	Transcription	TRINITY_DN32191_c0_g1
3	map00564	Glycerophospholipid metabolism	KEGG PATHWAY	3/ 390	142/ 12426	0.02112676056338	0.82759848158881	1	Metabolism	Lipid metabolism	TRINITY_DN17596_c0_g2,TRINITY_DN11388_c0_g1,TRINITY_DN7327_c0_g1
1	map00130	Ubiquinone and other terpenoid-quinone biosynthesis	KEGG PATHWAY	1/ 390	56/ 12426	0.017857142857143	0.83300743544014	1	Metabolism	Metabolism of cofactors and vitamins	TRINITY_DN1102_c0_g1
2	map03082	ATP-dependent chromatin remodeling	KEGG PATHWAY	2/ 390	110/ 12426	0.018181818181818	0.86441100513216	1	Genetic Information Processing	Chromosome	TRINITY_DN4283_c0_g1,TRINITY_DN2548_c0_g2
1	map03440	Homologous recombination	KEGG PATHWAY	1/ 390	68/ 12426	0.014705882352941	0.88632444742636	1	Genetic Information Processing	Replication and repair	TRINITY_DN3250_c0_g1
2	map03008	Ribosome biogenesis in eukaryotes	KEGG PATHWAY	2/ 390	120/ 12426	0.016666666666667	0.89466870453565	1	Genetic Information Processing	Translation	TRINITY_DN8498_c0_g1,TRINITY_DN446_c3_g1
1	map00260	Glycine, serine and threonine metabolism	KEGG PATHWAY	1/ 390	78/ 12426	0.012820512820513	0.91751985611889	1	Metabolism	Amino acid metabolism	TRINITY_DN8493_c0_g1
1	map00970	Aminoacyl-tRNA biosynthesis	KEGG PATHWAY	1/ 390	81/ 12426	0.012345679012346	0.9250913874861	1	Genetic Information Processing	Translation	TRINITY_DN10444_c0_g1
3	map03015	mRNA surveillance pathway	KEGG PATHWAY	3/ 390	187/ 12426	0.016042780748663	0.93627540133094	1	Genetic Information Processing	Translation	TRINITY_DN151_c0_g2,TRINITY_DN7732_c0_g1,TRINITY_DN11913_c0_g1
1	map03060	Protein export	KEGG PATHWAY	1/ 390	87/ 12426	0.011494252873563	0.93821750395783	1	Genetic Information Processing	Folding, sorting and degradation	TRINITY_DN4592_c0_g1
3	map04120	Ubiquitin mediated proteolysis	KEGG PATHWAY	3/ 390	194/ 12426	0.015463917525773	0.9458849186279	1	Genetic Information Processing	Folding, sorting and degradation	TRINITY_DN13114_c0_g1,TRINITY_DN16109_c1_g1,TRINITY_DN2998_c0_g1
1	map03420	Nucleotide excision repair	KEGG PATHWAY	1/ 390	107/ 12426	0.0093457943925234	0.96751529810301	1	Genetic Information Processing	Replication and repair	TRINITY_DN3250_c0_g1
5	map04141	Protein processing in endoplasmic reticulum	KEGG PATHWAY	5/ 390	312/ 12426	0.016025641025641	0.96999683575045	1	Genetic Information Processing	Folding, sorting and degradation	TRINITY_DN13114_c0_g1,TRINITY_DN8649_c1_g2,TRINITY_DN14893_c0_g4,TRINITY_DN2058_c0_g1,TRINITY_DN4470_c0_g1
1	map03013	Nucleocytoplasmic transport	KEGG PATHWAY	1/ 390	172/ 12426	0.0058139534883721	0.99600854804481	1	Genetic Information Processing	Translation	TRINITY_DN172_c0_g2
2	map03040	Spliceosome	KEGG PATHWAY	2/ 390	294/ 12426	0.0068027210884354	0.99918576486041	1	Genetic Information Processing	Transcription	TRINITY_DN14893_c0_g4,TRINITY_DN2058_c0_g1
4	map03010	Ribosome	KEGG PATHWAY	4/ 390	423/ 12426	0.0094562647754137	0.99935982251778	1	Genetic Information Processing	Translation	TRINITY_DN6943_c0_g3,TRINITY_DN6516_c0_g4,TRINITY_DN19661_c0_g2,TRINITY_DN33713_c0_g1
