# Supplementary material for: Bacillus amyloliquefaciens ART9 modulates the growth of Radix serratulae Chinensis through rhizosphere microbiome reprogramming and root transcriptomic regulation
Source: Front Plant Sci. 2026 Jul 10;17:1891133. doi: 10.3389/fpls.2026.1891133 (PMC13395933; doi:10.3389/fpls.2026.1891133)
Supplement: Supplementary Table 3 — Expression profiles and functional annotation of differentially expressed genes in Radix serratulae chinensis roots following ART9 treatment. [file Table3.xlsx]

## Sheet: Supplementary Tables S3
Gene_id	NR description	FC(R/CK)	Log2FC(R/CK)	Pvalue	Padjust	Significant	Regulate	R1	R2	R3	CK1	CK2	CK3	R	CK
TRINITY_DN10211_c0_g6	alpha-crystallin domain-containing protein 22.3-like [Cynara cardunculus var. scolymus])	2.6196046336802	1.3893490880718	4.2337410093591E-5	0.0017889022389313	yes	up	8.58	9.26	7.19	2.74	4.09	3.17	8.3433333333333	3.3333333333333
TRINITY_DN10215_c0_g2	hypothetical protein L6452_02241 [Arctium lappa])	0.080552548315515	-3.63393	0.0030486546112069	0.04754773801947	yes	down	0.26	0	0.26	1.37	4.61	2.49	0.17333333333333	2.8233333333333
TRINITY_DN10118_c0_g1	uncharacterized protein LOC112515698 [Cynara cardunculus var. scolymus])	0.027068100708371	-5.20726	0.0011712138434755	0.024156249771184	yes	down	0.1	0	0	1.97	0.47	1.56	0.033333333333333	1.3333333333333
TRINITY_DN10142_c0_g1	probable WRKY transcription factor 7 [Cynara cardunculus var. scolymus])	2.3003511889687	1.2018541306942	5.8939074965081E-5	0.0023549262505127	yes	up	18.73	22.57	17.89	6.82	11.03	8.79	19.73	8.88
TRINITY_DN1021_c0_g1	hypothetical protein L6452_05811 [Arctium lappa])	2.4167856289234	1.2730895104204	0.0018837674103289	0.033747776508583	yes	up	88.01	102.98	101.72	18.07	52.73	56.94	97.57	42.58
TRINITY_DN10062_c0_g1		0.10794170771069	-3.21168	3.3269095564365E-7	3.1471942551636E-5	yes	down	13.97	7.12	4.15	18.25	108.35	62.2	8.4133333333333	62.933333333333
TRINITY_DN10070_c0_g1	hypothetical protein OSB04_022420 [Centaurea solstitialis])	0.40677167387072	-1.29771	0.0024514488308582	0.041002564844476	yes	down	2.05	1.63	2.04	4.63	3.25	6.73	1.9066666666667	4.87
TRINITY_DN10156_c1_g2	hypothetical protein OSB04_025601 [Centaurea solstitialis])	3.2340225253721	1.6933297273983	0.00022540227083294	0.0068858806399529	yes	up	123.67	33.21	73.72	33.53	17.28	22.71	76.866666666667	24.506666666667
TRINITY_DN10013_c0_g2	protein NRT1/ PTR FAMILY 2.7-like [Cynara cardunculus var. scolymus])	4.9007090523187	2.2929904986684	3.9194340923816E-5	0.0016858007882331	yes	up	3	5.9	9.3	0.73	2.23	0.94	6.0666666666667	1.3
TRINITY_DN10052_c0_g1	Acyl carrier protein-like protein [Cynara cardunculus var. scolymus])	0.038626394388769	-4.69427	4.6609422934235E-9	8.424653195363E-7	yes	down	0.53	0.13	0.13	6.17	4.94	6.65	0.26333333333333	5.92
TRINITY_DN10127_c0_g1	protein NRT1/ PTR FAMILY 7.3 [Cynara cardunculus var. scolymus])	0.30708472355197	-1.70329	4.5083272469396E-7	4.1234899150774E-5	yes	down	1.53	1.5	1.9	4.16	5.1	7.38	1.6433333333333	5.5466666666667
TRINITY_DN10131_c1_g2	hypothetical protein OSB04_021487 [Centaurea solstitialis])	7.5389342842262	2.9143605962355	0.0018105815939158	0.032796359787962	yes	up	3.24	5.03	2.7	0.75	0.18	0.95	3.6566666666667	0.62666666666667
TRINITY_DN10200_c0_g1	uncharacterized protein LOC112520191 [Cynara cardunculus var. scolymus])	4.2818575546798	2.0982368021281	8.8317631969551E-5	0.0032428696643136	yes	up	1.68	2.64	2.77	0.42	0.47	0.86	2.3633333333333	0.58333333333333
TRINITY_DN10240_c0_g2	transcription factor bHLH62-like [Cynara cardunculus var. scolymus])	2.8339087064594	1.5027932830055	0.00016484496526821	0.005335768676522	yes	up	26.32	17.32	11.33	4.85	9.71	5.52	18.323333333333	6.6933333333333
TRINITY_DN10113_c0_g1	hypothetical protein L1887_56898 [Cichorium endivia])	0.016519475389157	-5.91969	0.00030382791034144	0.0085584771107867	yes	down	0	0	0	5.94	9.72	6.33	0	7.33
TRINITY_DN10131_c0_g2	hypothetical protein OSB04_018021 [Centaurea solstitialis])	66.570827597291	6.0568181985961	0.00029338043165752	0.0083259721380488	yes	up	2.84	1.17	0.77	0	0	0	1.5933333333333	0
TRINITY_DN1007_c0_g3	bifunctional nuclease 2-like isoform X1 [Cynara cardunculus var. scolymus])	2.3881901640389	1.2559177184255	8.7316007098152E-5	0.0032138640867182	yes	up	31.83	31.62	44.98	11.02	15.23	21.31	36.143333333333	15.853333333333
TRINITY_DN10089_c0_g1	hypothetical protein OSB04_005309 [Centaurea solstitialis])	4.3545400563805	2.1225203437561	0.0020979920965403	0.036508669343005	yes	up	1.43	2.65	3.9	0.53	0.76	1.09	2.66	0.79333333333333
TRINITY_DN10075_c0_g1		6.6391359933385	2.7309955037362	3.3269828231826E-5	0.0014866596780856	yes	up	1.73	2.26	3.19	0.56	0.37	0.19	2.3933333333333	0.37333333333333
TRINITY_DN10148_c0_g1	hypothetical protein L6452_35381 [Arctium lappa])	0.17145104731622	-2.54413	0.00014699431650661	0.0048676438550053	yes	down	2.52	0.22	1.3	9.08	6.54	9.26	1.3466666666667	8.2933333333333
TRINITY_DN1008_c1_g2	hypothetical protein L6452_21079 [Arctium lappa])	3.9596792780064	1.9853835811211	0.00042331941323906	0.010996165357072	yes	up	30.86	9.31	5.81	4.2	5.1	3.24	15.326666666667	4.18
TRINITY_DN100_c0_g1		0.35797704987581	-1.48206	0.00023139936658401	0.0070548927366367	yes	down	11	4.49	6.31	24.71	16.94	12.2	7.2666666666667	17.95
TRINITY_DN10139_c0_g1	hypothetical protein OSB04_032038 [Centaurea solstitialis])	0.089572331759304	-3.4808	1.510893660116E-8	2.260088516408E-6	yes	down	0.39	0.81	1.28	6.25	7.95	8.49	0.82666666666667	7.5633333333333
TRINITY_DN10194_c0_g2	EIN3-binding F-box protein 1-like [Cynara cardunculus var. scolymus])	0.46149229213406	-1.11562	0.0012627497153057	0.025427491946268	yes	down	16.88	26.68	15.47	39.75	36.38	58.11	19.676666666667	44.746666666667
TRINITY_DN10244_c0_g3		0.01392034771026	-6.16666	1.7155949897055E-5	0.00087116651266549	yes	down	0.2	0	0	6.38	3.92	2.75	0.066666666666667	4.35
TRINITY_DN10256_c0_g2	uncharacterized protein LOC112507197 [Cynara cardunculus var. scolymus])	0.00032657528473042	-11.5803	8.2946014501433E-21	1.679159117567E-17	yes	down	0	0	0	56.08	29.67	40.65	0	42.133333333333
TRINITY_DN10444_c0_g1	valine--tRNA ligase, mitochondrial 1 [Cynara cardunculus var. scolymus])	87.248319587881	6.4470554400139	5.172841051708E-5	0.0021141115932189	yes	up	2.22	3.73	1.03	0	0	0	2.3266666666667	0
TRINITY_DN10395_c0_g1	hypothetical protein L6452_21792 [Arctium lappa])	35.720749280428	5.1586904377155	3.6883817777435E-29	1.866690017716E-25	yes	up	72.71	182.14	250.68	5.76	5.51	3.97	168.51	5.08
TRINITY_DN1039_c0_g1	hypothetical protein L6452_05224 [Arctium lappa])	0.45288657037221	-1.14278	3.9751527603323E-7	3.6689814200684E-5	yes	down	23.56	24.96	27.97	61.38	57.02	53.27	25.496666666667	57.223333333333
TRINITY_DN10462_c0_g1	transcription factor MYB36-like [Cynara cardunculus var. scolymus])	0.20522665578149	-2.28471	8.3579411937143E-7	7.0695610665272E-5	yes	down	1.69	0.6	0.83	3.98	4.54	3.77	1.04	4.0966666666667
TRINITY_DN10403_c0_g3	folate transporter 1, chloroplastic-like [Cynara cardunculus var. scolymus])	0.15991517535594	-2.64462	8.5270987393112E-5	0.0031693253404887	yes	down	0.54	1.44	0.29	8.6	4.24	2.97	0.75666666666667	5.27
TRINITY_DN1030_c1_g3	hypothetical protein OSB04_023853 [Centaurea solstitialis])	0.42809024191164	-1.22401	0.00018707342397051	0.0058684623887277	yes	down	3.64	2.09	4.01	8.4	6.36	8.48	3.2466666666667	7.7466666666667
TRINITY_DN10421_c0_g2	hypothetical protein L6452_40240 [Arctium lappa])	178.37165389625	7.4787425559715	1.6133568010085E-6	0.00012371513287733	yes	up	0.38	6.56	6.58	0.13	0	0	4.5066666666667	0.043333333333333
TRINITY_DN10331_c0_g1	hypothetical protein Ccrd_017239 [Cynara cardunculus var. scolymus])	0.25542001321721	-1.96906	3.5201170734277E-5	0.0015559224898356	yes	down	2.31	2.01	2.8	9.24	9.58	11.09	2.3733333333333	9.97
TRINITY_DN1025_c5_g1	hypothetical protein OSB04_017593 [Centaurea solstitialis])	0.19334032504351	-2.37079	1.0483863584992E-10	2.720965825828E-8	yes	down	1.63	1.25	1.82	8.94	7.45	8.89	1.5666666666667	8.4266666666667
TRINITY_DN10319_c0_g2	hypothetical protein L6452_00248 [Arctium lappa])	2.0106612211264	1.00767	0.00078700740918964	0.017901323586107	yes	up	14.31	14.79	15.28	5.64	7.48	9.94	14.793333333333	7.6866666666667
TRINITY_DN10398_c0_g1	hypothetical protein OSB04_012285 [Centaurea solstitialis])	4.1665988498917	2.0588702075205	4.0463717921709E-5	0.0017278723373742	yes	up	3.34	8.46	6.18	1.27	1.28	1.97	5.9933333333333	1.5066666666667
TRINITY_DN10254_c0_g2		0.010097887252102	-6.6298	7.1913587714688E-6	0.00043414075637062	yes	down	0	0	0	5.77	7.9	7.53	0	7.0666666666667
TRINITY_DN10441_c0_g2	hypothetical protein L6452_21177 [Arctium lappa])	2.6390133699536	1.3999986597649	6.3460837777409E-6	0.00039088271804235	yes	up	25.43	17.91	22.44	5.72	9.31	10.85	21.926666666667	8.6266666666667
TRINITY_DN10276_c0_g2	hypothetical protein HanHA89_Chr17g0714671 [Helianthus annuus])	16.382015084785	4.0340409228077	2.6937985357754E-5	0.0012642949974862	yes	up	6.89	0.42	1.9	0.34	0.11	0.25	3.07	0.23333333333333
TRINITY_DN10607_c0_g2	hypothetical protein L6452_33550 [Arctium lappa])	0.027178698397026	-5.20138	0.00024606051972376	0.0073562108641572	yes	down	0.27	0	0	0.99	3.08	6.48	0.09	3.5166666666667
TRINITY_DN10639_c0_g1	hypothetical protein L6452_11948 [Arctium lappa])	2.3026801369792	1.2033140217069	0.0013713780012737	0.027076244724758	yes	up	22.46	14.53	14.55	7.68	15.02	13.2	17.18	11.966666666667
TRINITY_DN10676_c0_g2	alcohol dehydrogenase isoform X1 [Populus alba])	0.1139557396639	-3.13345	0.00010701610109441	0.0038007613167637	yes	down	0.51	0.34	0.84	3.57	4.4	7.97	0.56333333333333	5.3133333333333
TRINITY_DN10323_c0_g1	hypothetical protein L6452_26112 [Arctium lappa])	0.35611919442921	-1.48957	2.5594482292634E-7	2.4990419591579E-5	yes	down	6.39	4.18	4.19	15.16	11.93	15.48	4.92	14.19
TRINITY_DN10578_c0_g1		12.221151514105	3.6113083215678	7.1098622799704E-5	0.0027477507773173	yes	up	1.3	2.08	2.19	0.09	1.44	0	1.8566666666667	0.51
TRINITY_DN10636_c0_g1	polygalacturonase At1g48100-like [Cynara cardunculus var. scolymus])	6.8673572119181	2.7797550086795	0.00049407184221033	0.012398397356053	yes	up	4.84	1.1	1.17	1.85	1.49	1.18	2.37	1.5066666666667
TRINITY_DN1069_c0_g1	hypothetical protein L6452_31755 [Arctium lappa])	0.34239108342823	-1.54628	0.00014675716393344	0.0048650961135403	yes	down	5.07	1.73	5.15	22.12	16.83	18.46	3.9833333333333	19.136666666667
TRINITY_DN10640_c0_g1	glutaredoxin-C9-like [Cynara cardunculus var. scolymus])	2.9051976449346	1.5386363156668	2.5881440934025E-13	1.24748545302E-10	yes	up	160.43	143.07	164.59	57.1	50.77	60.88	156.03	56.25
TRINITY_DN1058_c1_g5	hypothetical protein OSB04_015224 [Centaurea solstitialis])	4.0163529785568	2.0058860666083	4.1596578209167E-6	0.00027518991152496	yes	up	10.12	17.75	22.01	4.33	3.42	5.47	16.626666666667	4.4066666666667
TRINITY_DN10698_c1_g3		0.15447082858415	-2.69459	0.0017737969501445	0.032350221133986	yes	down	0.65	0	0.42	1.67	2.64	2.8	0.35666666666667	2.37
TRINITY_DN10583_c0_g1	MYB transcription factor 4 [Carthamus tinctorius])	2.3558356733637	1.23624	0.0010110202414748	0.021604954716836	yes	up	5.96	6.87	5.18	1.96	3.58	2.47	6.0033333333333	2.67
TRINITY_DN1034_c0_g3	hypothetical protein LSAT_V11C500229690 [Lactuca sativa])	0.44327430517067	-1.17373	0.0020011768772463	0.035264313952861	yes	down	9.97	3.89	5.38	21.02	13.8	17.18	6.4133333333333	17.333333333333
TRINITY_DN10473_c0_g1	RWD domain-containing protein 1-like isoform X1 [Cynara cardunculus var. scolymus])	0.30658808565929	-1.70563	0.00076683127150204	0.017534336137373	yes	down	0.87	5.63	4.34	8.9	7.21	6.43	3.6133333333333	7.5133333333333
TRINITY_DN10585_c0_g1	hypothetical protein OSB04_029968 [Centaurea solstitialis])	2.7660322850615	1.4678179956881	0.0019497526082798	0.034583053564851	yes	up	35.43	101.78	103.07	16.99	36.7	38.87	80.093333333333	30.853333333333
TRINITY_DN10268_c0_g1	hypothetical protein L6452_11723 [Arctium lappa])	0.046340238429835	-4.43159	7.421488201433E-16	5.7784848903772E-13	yes	down	1.6	0.47	0.28	17.49	20.25	14.77	0.78333333333333	17.503333333333
TRINITY_DN10587_c0_g4	hypothetical protein L6452_43271 [Arctium lappa])	0.35904808734143	-1.47775	8.093582290409E-6	0.00047908327452351	yes	down	2.61	2.16	2.12	7.05	7.97	4.8	2.2966666666667	6.6066666666667
TRINITY_DN10560_c0_g1	hypothetical protein L1887_02447 [Cichorium endivia])	0.013473099820345	-6.21377	9.4109903386879E-5	0.0034142668174982	yes	down	0	0	0	1.51	1.72	0.65	0	1.2933333333333
TRINITY_DN10326_c0_g1	hypothetical protein OSB04_014332 [Centaurea solstitialis])	0.46167583428453	-1.11505	0.0022959217158297	0.038966542160617	yes	down	5.44	5.75	9.48	18.23	13.34	12.54	6.89	14.703333333333
TRINITY_DN10621_c0_g2		0.002228150353675	-8.80994	5.7908922422097E-12	2.1444662661822E-9	yes	down	0.09	0	0	14.09	8.34	21.74	0.03	14.723333333333
TRINITY_DN10587_c0_g3		3.7507302663151	1.9071715153476	0.0032585105992266	0.049923275911259	yes	up	2.03	2.76	5.2	1.44	0.65	0.69	3.33	0.92666666666667
TRINITY_DN10513_c0_g1		2.31639	1.2118769034212	0.00072140068357347	0.016747747062226	yes	up	278.87	435.25	200.12	197.97	160.25	188.87	304.74666666667	182.36333333333
TRINITY_DN10806_c0_g1	hypothetical protein OSB04_008172 [Centaurea solstitialis])	3.8360208006506	1.9396105433264	0.00048234947301028	0.01216921717122	yes	up	20.47	10.31	11.73	5.69	4.51	4.93	14.17	5.0433333333333
TRINITY_DN10852_c0_g1	hypothetical protein L6452_04233 [Arctium lappa])	3.0240736281567	1.5964932657771	0.00029863639978835	0.008443568823066	yes	up	30.27	79.31	45.42	11.54	22.27	21.3	51.666666666667	18.37
TRINITY_DN10769_c1_g1	heat stress transcription factor A-7a-like isoform X2 [Cynara cardunculus var. scolymus])	0.20581269048042	-2.2806	0.00036538839560971	0.0098102817343936	yes	down	1.23	0.19	0.35	3.18	2.41	2.5	0.59	2.6966666666667
TRINITY_DN10762_c0_g3	AP2/ERF domain-containing protein [Cynara cardunculus var. scolymus])	0.011378089415895	-6.4576	2.8431190303069E-5	0.0013282177303738	yes	down	0	0	0	1.09	2.66	2.32	0	2.0233333333333
TRINITY_DN10730_c0_g4		53.957879581308	5.7537617497407	1.3687382687334E-6	0.00010739820741178	yes	up	2.54	3	2.87	0	0.08	0.09	2.8033333333333	0.056666666666667
TRINITY_DN10757_c0_g1	hypothetical protein L6452_34485 [Arctium lappa])	0.38994532631207	-1.35866	7.877831391641E-6	0.00046722310163783	yes	down	18.09	13.19	23.97	57.46	40.31	48.46	18.416666666667	48.743333333333
TRINITY_DN1089_c0_g3	UMP-CMP kinase 3-like isoform X1 [Cynara cardunculus var. scolymus])	2.1197519600336	1.0838954596162	9.4460369580129E-5	0.003422892103425	yes	up	238.63	366.74	277.17	148.45	141.62	148.57	294.18	146.21333333333
TRINITY_DN10746_c0_g2	hypothetical protein L6452_08189 [Arctium lappa])	30.482576263546	4.92991	0.00034490036832781	0.0094353554816598	yes	up	2.12	4.96	2.44	0	0.33	0	3.1733333333333	0.11
TRINITY_DN1090_c0_g1	hypothetical protein L6452_35278 [Arctium lappa])	2.9165532226355	1.5442644013698	1.3065295924999E-7	1.4220099500306E-5	yes	up	79.54	61.2	67.22	21.69	33.66	18.14	69.32	24.496666666667
TRINITY_DN10751_c0_g4	hypothetical protein L1987_35052 [Smallanthus sonchifolius])	2.1187147570709	1.0831893705041	0.0005957461661818	0.014357482604981	yes	up	24.29	21.04	16.77	7.58	10.37	12.78	20.7	10.243333333333
TRINITY_DN10764_c0_g2	hypothetical protein L6452_32171 [Arctium lappa])	0.30597442759048	-1.70852	5.9119952994997E-6	0.00036863172333595	yes	down	1.39	0.76	1.58	4.27	4.33	3.92	1.2433333333333	4.1733333333333
TRINITY_DN10909_c0_g1	peroxidase [Carthamus tinctorius])	0.18020979838983	-2.47225	0.00015996993346263	0.0052232763435766	yes	down	0.6	1.23	0.19	6.38	2.95	4.94	0.67333333333333	4.7566666666667
TRINITY_DN10765_c0_g1	hypothetical protein L6452_43948 [Arctium lappa])	6.1752469123899	2.6264968228769	2.7738436864113E-7	2.6739853137005E-5	yes	up	18.41	71.29	66.22	5.9	9.2	11.91	51.973333333333	9.0033333333333
TRINITY_DN10541_c0_g1		0.067559310115929	-3.8877	9.8807898659093E-5	0.0035591941289229	yes	down	0.84	0.84	0.6	0.15	18.09	17.65	0.76	11.963333333333
TRINITY_DN10891_c0_g1		0.019171359803811	-5.7049	0.0011756596594825	0.024219865142365	yes	down	0	0	0	2.11	0.83	0.7	0	1.2133333333333
TRINITY_DN10846_c1_g1		10.494648619167	3.3915819581471	0.0022483581291453	0.038442366525691	yes	up	0.25	9.79	10.62	1.38	1.55	0.61	6.8866666666667	1.18
TRINITY_DN10914_c0_g1	DnaJ domain-containing protein, partial [Cynara cardunculus var. scolymus])	2.9358628806081	1.5537845887239	2.9613541031547E-7	2.8367343437349E-5	yes	up	21.25	27.1	21.79	7.18	9.16	8.99	23.38	8.4433333333333
TRINITY_DN1114_c0_g9	putative F-box protein At1g67623 [Cynara cardunculus var. scolymus])	2.0661755056802	1.0469628052293	0.00026228724868947	0.0076886227922853	yes	up	15.54	20.9	18.79	7.29	9.49	9.59	18.41	8.79
TRINITY_DN10_c0_g4	hypothetical protein CTI12_AA024020 [Artemisia annua])	68.235490991552	6.0924504112527	0.00014495159499354	0.0048210297191387	yes	up	3	1.44	6.7	0	0	0	3.7133333333333	0
TRINITY_DN11118_c1_g1		0.14383019724881	-2.79756	9.6698448664976E-6	0.00055824051181761	yes	down	1.17	0.29	0.64	7.77	3.15	4.83	0.7	5.25
TRINITY_DN11003_c1_g1		5.52094	2.4649145735227	0.00081293094056125	0.018408248278213	yes	up	23.79	84.64	39.32	7.03	20.36	16.62	49.25	14.67
TRINITY_DN1102_c0_g1	hypothetical protein OSB04_026937 [Centaurea solstitialis])	2.1009468638154	1.07104	8.7108674183947E-5	0.0032101237867351	yes	up	128.13	70.29	106.6	54.63	43.17	51.25	101.67333333333	49.683333333333
TRINITY_DN10780_c1_g1	hypothetical protein OSB04_026887 [Centaurea solstitialis])	3.22069	1.6873679456075	0.0017039740682069	0.031492925474844	yes	up	16.94	4.92	7.15	2.05	4.96	2.21	9.67	3.0733333333333
TRINITY_DN11116_c0_g2	unnamed protein product [Cuscuta epithymum])	0.0088371449313719	-6.8222	4.5313016147218E-7	4.1320572021815E-5	yes	down	0.05	0	0	2.19	3.26	1.43	0.016666666666667	2.2933333333333
TRINITY_DN1099_c2_g1	LOW QUALITY PROTEIN: hypothetical protein OSB04_027776 [Centaurea solstitialis])	0.29545255842597	-1.759	0.0015898683934832	0.029856489571126	yes	down	24.68	3.56	6.28	29.66	57	41.88	11.506666666667	42.846666666667
TRINITY_DN11097_c0_g1	2-oxoisovalerate dehydrogenase subunit alpha 2, mitochondrial-like [Cynara cardunculus var. scolymus])	2.4050196375136	1.2660486739653	0.00011175792733409	0.003936938771957	yes	up	14.36	18.57	11.59	5.9	7.75	5.71	14.84	6.4533333333333
TRINITY_DN10939_c0_g1	hypothetical protein L6452_20247 [Arctium lappa])	0.014591241886126	-6.09875	1.5266012216559E-6	0.00011765678349442	yes	down	0.1	0	0.1	5.55	1.57	7.18	0.066666666666667	4.7666666666667
TRINITY_DN11158_c0_g3	hypothetical protein OSB04_030537 [Centaurea solstitialis])	2.1223688681709	1.0856754187565	0.0014147585800879	0.027569020599422	yes	up	4.12	5.39	5.04	2.23	2.7	2.24	4.85	2.39
TRINITY_DN11000_c0_g1	hypothetical protein L2E82_31488 [Cichorium intybus])	7.2044277852828	2.8488838482879	5.0325101261587E-16	4.0215053287088E-13	yes	up	4.7	5.62	4.72	0.83	0.7	0.64	5.0133333333333	0.72333333333333
TRINITY_DN110_c0_g1		3742.0722859995	11.8696	2.5560796059072E-5	0.0012146778296241	yes	up	0.84	323.76	255.49	0	0	0	193.36333333333	0
TRINITY_DN10986_c2_g1	hypothetical protein L6452_04035 [Arctium lappa])	2.0842783508399	1.0595479592673	0.0017651910166664	0.032270794950086	yes	up	433.23	173.22	335.39	139.93	163.19	148.83	313.94666666667	150.65
TRINITY_DN1105_c0_g1	hypothetical protein OSB04_010337 [Centaurea solstitialis])	0.42688933520282	-1.22807	9.381687068798E-5	0.0034077070518077	yes	down	220.79	98.82	154.84	344.79	368.26	346.55	158.15	353.2
TRINITY_DN1144_c0_g7	hypothetical protein L6452_02685 [Arctium lappa])	0.02208131326852	-5.50103	0.0016720769546786	0.031035628854382	yes	down	0	0	0	4.47	5.3	6.14	0	5.3033333333333
TRINITY_DN11445_c0_g1	hypothetical protein L6452_41002 [Arctium lappa])	3.7434	1.9043504284544	0.00031368833679602	0.0087873247556715	yes	up	14.12	22.12	7.45	5.95	2.94	3.59	14.563333333333	4.16
TRINITY_DN11388_c0_g1	hypothetical protein OSB04_027346 [Centaurea solstitialis])	0.0039131551022319	-7.99745	2.4861917508747E-9	4.6316379574884E-7	yes	down	0	0	0	3.67	1.89	2.32	0	2.6266666666667
TRINITY_DN11430_c0_g1	dnaJ homolog subfamily C member 17 isoform X1 [Cynara cardunculus var. scolymus])	2.97851	1.5745905866256	7.364491822515E-6	0.00044108512560649	yes	up	11.37	13.05	7.29	3.92	3.67	3.16	10.57	3.5833333333333
TRINITY_DN11446_c0_g4		65.023095500402	6.0228803337329	0.0012278740441398	0.024994134145857	yes	up	3.32	0.14	1.65	0	0	0	1.7033333333333	0
TRINITY_DN11325_c1_g1	hypothetical protein OSB04_023402 [Centaurea solstitialis])	0.025595433667726	-5.28797	3.8561305208331E-5	0.0016656509160116	yes	down	0	0.06	0.06	0.98	1.29	2.72	0.04	1.6633333333333
TRINITY_DN1133_c1_g4	caffeoyl CoA O-methyltransferase [Carthamus tinctorius])	0.46366799251636	-1.10884	0.00039403093393046	0.010395432962409	yes	down	16.49	14.03	19.27	49.24	29.02	33.1	16.596666666667	37.12
TRINITY_DN11247_c0_g1		373.404	8.5445918455705	5.1574115189764E-10	1.1515438101856E-7	yes	up	11.8	3.27	5.1	0	0	0	6.7233333333333	0
TRINITY_DN11195_c0_g2		0.0072978359292925	-7.09832	4.9898316283289E-7	4.4565066831128E-5	yes	down	0	0	0	3.15	4.32	2.47	0	3.3133333333333
TRINITY_DN11247_c0_g4		199.75066255964	7.6420564782592	3.6653013162544E-7	3.4141269867909E-5	yes	up	11.67	1.51	3.85	0	0	0	5.6766666666667	0
TRINITY_DN11417_c0_g1		0.022244693929797	-5.49039	0.0018459661330705	0.033220667980003	yes	down	0	0	0	7.25	4.86	4.22	0	5.4433333333333
TRINITY_DN11394_c0_g1	hypothetical protein L6452_36470 [Arctium lappa])	2.0205029554982	1.0147144618304	0.00047357211515244	0.012054057710577	yes	up	18.79	21.45	16.69	8.04	11.03	10.59	18.976666666667	9.8866666666667
TRINITY_DN11204_c0_g1	hypothetical protein L6452_04682 [Arctium lappa])	3.4323369652309	1.7791911945052	6.2573217159882E-5	0.0024740863441107	yes	up	27.98	76.04	35	11.15	15.09	17.37	46.34	14.536666666667
TRINITY_DN11115_c1_g1		0.21814080294774	-2.19667	0.00054143208149697	0.013377645717443	yes	down	0.6	0.12	0.27	1.8	1.61	1.2	0.33	1.5366666666667
TRINITY_DN11289_c0_g1	VQ motif-containing protein 8, chloroplastic [Cynara cardunculus var. scolymus])	3.84029	1.9412162940884	0.0015309800020129	0.029157134387585	yes	up	43.09	12.15	19.52	2.4	13.27	4.43	24.92	6.7
TRINITY_DN11446_c0_g1	hypothetical protein OSB04_008023 [Centaurea solstitialis])	0.41997745955196	-1.25162	0.0020330044188591	0.035684515712761	yes	down	17.89	6.34	9.12	34.32	21.7	25.04	11.116666666667	27.02
TRINITY_DN11419_c0_g1	hypothetical protein OSB04_027227 [Centaurea solstitialis])	0.0077148764204207	-7.01814	6.9083659313166E-7	5.9766222185287E-5	yes	down	0	0	0	1.61	1.42	1.35	0	1.46
TRINITY_DN11028_c1_g3	acyl-CoA-binding protein [Cynara cardunculus var. scolymus])	0.47447496015876	-1.0756	4.6329399915448E-5	0.0019372971960361	yes	down	547.92	630.65	677.43	1744.07	1145.49	1357.94	618.66666666667	1415.8333333333
TRINITY_DN11277_c0_g2	uncharacterized protein LOC112501790 isoform X2 [Cynara cardunculus var. scolymus])	0.06818285157285	-3.87445	0.00051104280251913	0.012713660663885	yes	down	0	0.11	0.33	3.14	1.92	1.65	0.14666666666667	2.2366666666667
TRINITY_DN11332_c0_g1	hypothetical protein L6452_10005 [Arctium lappa])	0.012598134885369	-6.31065	9.5935139371498E-5	0.0034721888464302	yes	down	0	0	0	1.64	0.47	1.35	0	1.1533333333333
TRINITY_DN11275_c0_g1	hypothetical protein L6452_21313 [Arctium lappa])	0.44700388374913	-1.16164	6.2169471626436E-5	0.0024636737899443	yes	down	2.39	1.86	2.1	3.96	5.82	4.88	2.1166666666667	4.8866666666667
TRINITY_DN11489_c0_g2		2.69369	1.4295824787453	0.0030477353892465	0.04754773801947	yes	up	18.64	9.19	14.02	5.72	7.69	3.02	13.95	5.4766666666667
TRINITY_DN115_c0_g1	hypothetical protein OSB04_025357 [Centaurea solstitialis])	3.1237704256688	1.6432884298181	0.0029010017109189	0.045964909607848	yes	up	179.81	662.03	160.7	110.79	159.64	87.67	334.18	119.36666666667
TRINITY_DN11634_c0_g1		44.772832556125	5.4845516882105	0.00036538986503323	0.0098102817343936	yes	up	25.83	17.2	7.29	0	1.17	0	16.773333333333	0.39
TRINITY_DN11467_c0_g1	myb-like protein O [Cynara cardunculus var. scolymus])	0.2174779650866	-2.20106	0.0018769810434389	0.033665922247528	yes	down	0.71	0.21	0.69	1.35	3.25	3.05	0.53666666666667	2.55
TRINITY_DN115_c0_g8	hypothetical protein OSB04_025357 [Centaurea solstitialis])	4.1833291182116	2.0646515046837	0.00057157071150152	0.014030975121629	yes	up	210.16	1219.5	310.11	106.82	187.91	196.84	579.92333333333	163.85666666667
TRINITY_DN11541_c0_g1		0.0096042221665886	-6.70212	5.9755986191779E-6	0.00037107367621668	yes	down	0	0	0	2.02	1.17	2.06	0	1.75
TRINITY_DN11247_c0_g2	hypothetical protein OSB04_016304 [Centaurea solstitialis])	152.86575586115	7.25612	3.4649767437359E-7	3.2474532037125E-5	yes	up	5.16	5.1	3.14	0	0	0	4.4666666666667	0
TRINITY_DN11569_c0_g4	hypothetical protein L6452_36855 [Arctium lappa])	0.19359436985565	-2.36889	0.00028246218977962	0.0080917423158944	yes	down	1.03	0.2	0.53	3.44	3.49	2.42	0.58666666666667	3.1166666666667
TRINITY_DN11503_c0_g1	hypothetical protein Lal_00014815 [Lupinus albus])	6.3472472974269	2.6661310530857	0.0019515258497659	0.034594298863975	yes	up	4.17	70.07	20.24	9.48	11.19	3.45	31.493333333333	8.04
TRINITY_DN11548_c0_g4	hypothetical protein OSB04_026310 [Centaurea solstitialis])	2.0365726993365	1.0261433150043	0.00086671266493679	0.019309315321695	yes	up	19.02	22.94	17.2	12.55	12.73	10.45	19.72	11.91
TRINITY_DN114_c0_g1	LOW QUALITY PROTEIN: putative disease resistance protein At3g14460 [Cynara cardunculus var. scolymus])	3.2102143938236	1.6826696507985	3.6187632002874E-10	8.4528741030712E-8	yes	up	102.41	47.71	73.95	23.78	26.89	22.43	74.69	24.366666666667
TRINITY_DN11563_c0_g1	hypothetical protein L6452_31385 [Arctium lappa])	2.0576096703771	1.0409693281888	0.0028240358190917	0.045155893228232	yes	up	66.31	126.31	134.66	47.07	67.2	52.62	109.09333333333	55.63
TRINITY_DN11597_c0_g3	hypothetical protein L6452_10122 [Arctium lappa])	0.25311632591936	-1.98213	1.5487222127361E-5	0.00080666378579665	yes	down	2.73	0.92	1.68	4.29	8.48	8.3	1.7766666666667	7.0233333333333
TRINITY_DN11533_c0_g1	hypothetical protein L6452_04259 [Arctium lappa])	0.43133457828991	-1.21312	0.00026072315024025	0.0076704885213355	yes	down	2.49	3.8	2.15	6.61	6.85	5.79	2.8133333333333	6.4166666666667
TRINITY_DN11716_c1_g1	hypothetical protein L1987_43896 [Smallanthus sonchifolius])	2.1210181221501	1.0847569474241	0.0011888850885249	0.024368024395394	yes	up	65.49	117.71	75.2	49.24	57.56	41.69	86.133333333333	49.496666666667
TRINITY_DN1148_c0_g1	hypothetical protein L6452_43995 [Arctium lappa])	4.2834762471297	2.0987820884303	0.00018165428764134	0.0057579479107691	yes	up	2.53	5.46	7.16	1.15	1.9	0.65	5.05	1.2333333333333
TRINITY_DN11906_c0_g1	hypothetical protein OSB04_un001293 [Centaurea solstitialis])	2.6254802614196	1.3925813494048	0.00026275428219783	0.0076941143039723	yes	up	78.1	79.65	60.89	19	47.06	22.1	72.88	29.386666666667
TRINITY_DN11749_c0_g1	hypothetical protein L6452_21965 [Arctium lappa])	2.4443936023627	1.2894766102205	0.0014286567464779	0.027738229388458	yes	up	21.98	58.22	44.02	19.67	15.71	18.55	41.406666666667	17.976666666667
TRINITY_DN11538_c0_g1	metal tolerance protein 9-like [Cynara cardunculus var. scolymus])	0.31644875717802	-1.65996	3.9611604014345E-5	0.0016998149950612	yes	down	1.47	2.72	1.6	5.81	7.01	6.55	1.93	6.4566666666667
TRINITY_DN11761_c1_g1	hypothetical protein OSB04_001519 [Centaurea solstitialis])	0.076593441448549	-3.70664	4.6287083527293E-7	4.208244246676E-5	yes	down	0.04	0.23	0.48	5.45	2.54	2.21	0.25	3.4
TRINITY_DN1190_c0_g1	GATA transcription factor 8-like [Cynara cardunculus var. scolymus])	0.43621348197069	-1.19689	7.5846790494906E-5	0.0028789545502104	yes	down	121.39	121.72	94.35	365.82	226.64	216.85	112.48666666667	269.77
TRINITY_DN11737_c0_g1	hypothetical protein OSB04_012230 [Centaurea solstitialis])	4.1945301915617	2.0685092306268	3.4938700974771E-5	0.0015465722941689	yes	up	2.64	3.24	3.82	2.43	0.99	1.11	3.2333333333333	1.51
TRINITY_DN11927_c0_g2		3.3705373511811	1.7529786127972	0.0026458908446194	0.043034344610452	yes	up	2.05	3.54	3.07	1.29	0.91	6.98	2.8866666666667	3.06
TRINITY_DN11913_c0_g1	hypothetical protein OSB04_015940 [Centaurea solstitialis])	0.25736265061413	-1.95813	2.0745103642169E-5	0.0010217285644935	yes	down	2.44	1.4	1.56	6.97	9.01	5.73	1.8	7.2366666666667
TRINITY_DN11934_c0_g3	hypothetical protein OSB04_012771 [Centaurea solstitialis])	0.042864941253417	-4.54406	3.6689185391506E-5	0.0015984272648472	yes	down	0.18	0.3	0.06	0.24	2.82	10.29	0.18	4.45
TRINITY_DN11758_c3_g1		45.506945463603	5.50801	0.0027595438350175	0.044430704185653	yes	up	1.38	3.91	6.73	0	0	0	4.0066666666667	0
TRINITY_DN12047_c0_g1	hypothetical protein OSB04_027677 [Centaurea solstitialis])	0.027384377023805	-5.1905	5.0593167232566E-5	0.0020789067877998	yes	down	0	0	0.1	1.01	1.52	1.45	0.033333333333333	1.3266666666667
TRINITY_DN11939_c0_g1	hypothetical protein L6452_40617 [Arctium lappa])	5.3218491835936	2.4119276262631	1.6964185996333E-6	0.00012958790217122	yes	up	55.48	238.43	92.13	24.2	29.9	24.17	128.68	26.09
TRINITY_DN11758_c2_g1		85.9612	6.4256135529706	2.312857973985E-5	0.0011124497181798	yes	up	4.14	5.56	4.57	0	0	0	4.7566666666667	0
TRINITY_DN12004_c2_g1		0.25636870318813	-1.96371	0.0028436510419553	0.045341054893991	yes	down	0.53	0.28	0.2	1.7	1.28	1.06	0.33666666666667	1.3466666666667
TRINITY_DN11743_c0_g1	hypothetical protein OSB04_000918 [Centaurea solstitialis])	0.3613601403287	-1.46849	0.0026560493164702	0.043130263927238	yes	down	1.48	1.17	1.7	3.98	2.41	3.5	1.45	3.2966666666667
TRINITY_DN12118_c0_g4	hypothetical protein OSB04_008418 [Centaurea solstitialis])	20.172912770401	4.3343475048678	0.00097573866576794	0.021073456845455	yes	up	29.48	146.05	74.07	27.32	33.17	32.4	83.2	30.963333333333
TRINITY_DN11970_c0_g1	hypothetical protein OSB04_028486 [Centaurea solstitialis])	27.131539286772	4.7618989950098	0.00026093705600143	0.0076704885213355	yes	up	0.08	4.14	6.4	0.21	0	0.18	3.54	0.13
TRINITY_DN1176_c0_g2	hypothetical protein L6452_01157 [Arctium lappa])	3.3687021891509	1.7521928923284	7.1854442646563E-6	0.00043414075637062	yes	up	59.67	41.23	22.48	11.3	11.94	15.18	41.126666666667	12.806666666667
TRINITY_DN11898_c0_g1	glutathione S-transferase L3-like [Cynara cardunculus var. scolymus])	0.44791711328432	-1.1587	4.5291323818818E-5	0.0019022356003904	yes	down	15.38	10.99	15.86	38.76	26.12	32.46	14.076666666667	32.446666666667
TRINITY_DN11935_c0_g1	hypothetical protein HanRHA438_Chr16g0737201 [Helianthus annuus])	0.087303513287255	-3.51782	1.4974152781057E-11	5.0775248703347E-9	yes	down	3.47	2.09	5.81	24.32	79.49	34.19	3.79	46
TRINITY_DN1175_c0_g1	hypothetical protein Ccrd_025029 [Cynara cardunculus var. scolymus])	0.30881662850732	-1.69518	0.00035214949070737	0.0095647329470662	yes	down	17.58	61.22	26.49	143.05	106.79	139.04	35.096666666667	129.62666666667
TRINITY_DN11931_c0_g1		0.0024863458194496	-8.65176	1.0441210657824E-11	3.7300917980646E-9	yes	down	0	0	0	10.7	13.05	10.76	0	11.503333333333
TRINITY_DN11856_c0_g1	hypothetical protein OSB04_014996 [Centaurea solstitialis])	3.2322814548381	1.6925528279845	0.00013256633568744	0.0044927559704071	yes	up	14.15	15.9	7.21	2.95	6.04	3.14	12.42	4.0433333333333
TRINITY_DN11793_c0_g1		0.14306943189089	-2.80521	0.00077873764766835	0.017739795505699	yes	down	0.24	0.37	0.48	1.95	1.69	1.35	0.36333333333333	1.6633333333333
TRINITY_DN11928_c0_g1		4.95247	2.3081481472693	0.0019304295209197	0.034380893156743	yes	up	22.76	5.5	4.03	3.62	3.25	2.1	10.763333333333	2.99
TRINITY_DN12058_c0_g1	plant cysteine oxidase 1-like [Cynara cardunculus var. scolymus])	0.45066014520625	-1.14989	0.0017889064619233	0.032547593542698	yes	down	35.27	57.86	45.26	141.37	68.37	111.74	46.13	107.16
TRINITY_DN11777_c0_g2	hypothetical protein L6452_13306 [Arctium lappa])	6.8779987375152	2.7819888510522	0.00016349495175719	0.0053041535310457	yes	up	20.89	2.32	14.73	1.4	3.29	0.97	12.646666666667	1.8866666666667
TRINITY_DN11949_c0_g3		0.00083252664274618	-10.2302	5.0233184866384E-14	2.8247794289863E-11	yes	down	0	0	0	39.03	8.07	9.74	0	18.946666666667
TRINITY_DN12175_c1_g1	uncharacterized protein At5g39865-like [Cynara cardunculus var. scolymus])	2.7002335885545	1.4330842155992	0.001486317646073	0.02849338487415	yes	up	8.91	25.67	13.57	5.23	5.66	7.85	16.05	6.2466666666667
TRINITY_DN12190_c0_g3	hypothetical protein HanHA89_Chr11g0410921 [Helianthus annuus])	67.394872053176	6.07457	0.00035305450653996	0.0095807445447653	yes	up	13.95	2.59	6.97	0	0	0	7.8366666666667	0
TRINITY_DN1220_c0_g2	hypothetical protein OSB04_009520 [Centaurea solstitialis])	0.14198154762403	-2.81622	0.0022131534312345	0.038119465168954	yes	down	0	1.42	0.93	2.95	8.86	6.41	0.78333333333333	6.0733333333333
TRINITY_DN12424_c0_g4	serine/threonine-protein phosphatase 5 isoform X1 [Erigeron canadensis])	0.0075350651923258	-7.05216	1.0202389575657E-6	8.4415738924903E-5	yes	down	0	0	0	6.83	4.13	3.17	0	4.71
TRINITY_DN12147_c0_g1	hypothetical protein L6452_04366 [Arctium lappa])	5.1432932874137	2.3626924232282	1.1260560769031E-5	0.00063661166723932	yes	up	13.53	69.61	51.58	9.8	8.61	9.85	44.906666666667	9.42
TRINITY_DN12026_c0_g1	receptor kinase-like protein Xa21 [Cynara cardunculus var. scolymus])	32.924450717623	5.0410874669235	0.00015361562576045	0.0050429103695587	yes	up	0.3	7.64	4.84	0	0.19	0.11	4.26	0.1
TRINITY_DN12132_c0_g1		114.42852323311	6.8383029027111	9.3157574707434E-6	0.00054192009838428	yes	up	6.29	1.86	1.68	0	0	0	3.2766666666667	0
TRINITY_DN12118_c0_g3		2.8028331930996	1.4868858868432	0.00066220041251533	0.015675687061914	yes	up	47.93	25.55	16.87	14.91	10.38	8.04	30.116666666667	11.11
TRINITY_DN12026_c0_g4	hypothetical protein OSB04_013945 [Centaurea solstitialis])	4.4916242128497	2.16724	0.0015251051077502	0.029090038757502	yes	up	5.29	19.36	9.67	3.11	6.23	6.99	11.44	5.4433333333333
TRINITY_DN12086_c1_g1		0.057173199676336	-4.12852	0.002094220952195	0.036463941189422	yes	down	0.3	0	0	2.89	0.79	1.75	0.1	1.81
TRINITY_DN1208_c0_g1	hypothetical protein HanPI659440_Chr00c13g0726581 [Helianthus annuus])	2.7200573112145	1.4436370491719	8.3549085627761E-6	0.00049167665390942	yes	up	60.19	97.12	65.38	20.05	39.21	23.96	74.23	27.74
TRINITY_DN12169_c0_g1	putative mitochondrial carrier UCP, mitochondrial carrier domain superfamily [Helianthus annuus])	0.43692106267495	-1.19456	7.8963089731287E-5	0.0029675658202726	yes	down	14.67	19.01	14.67	37.79	30.31	47.9	16.116666666667	38.666666666667
TRINITY_DN12070_c0_g1	hypothetical protein OSB04_020570 [Centaurea solstitialis])	0.37389370991433	-1.4193	0.00011622538428396	0.0040585217783192	yes	down	42.44	21.54	15.34	74.76	72.92	70	26.44	72.56
TRINITY_DN12143_c0_g1	Leucine-rich repeat-containing protein [Cynara cardunculus var. scolymus])	37.111798303345	5.2138060053935	1.047350231481E-5	0.00059894231881643	yes	up	11.3	0.83	6.62	0	0.51	0	6.25	0.17
TRINITY_DN12036_c0_g5	hypothetical protein OSB04_028784 [Centaurea solstitialis])	0.12659041572056	-2.98176	4.650891312357E-5	0.0019372971960361	yes	down	0.29	0.19	0.09	1.38	1.87	1.41	0.19	1.5533333333333
TRINITY_DN1216_c2_g2		5.7723436055471	2.5291571805056	0.00018443903632111	0.0058049895168175	yes	up	14.47	3.92	7.81	2.97	0.49	0.69	8.7333333333333	1.3833333333333
TRINITY_DN12183_c0_g1	hypothetical protein OSB04_un000729 [Centaurea solstitialis])	0.26655736358784	-1.90748	0.00065400242638351	0.015507671429694	yes	down	0.59	0.8	0.93	2.66	2.83	3.68	0.77333333333333	3.0566666666667
TRINITY_DN12141_c0_g4	hypothetical protein L6452_22658 [Arctium lappa])	0.42078413870064	-1.24885	0.00093666393516469	0.020472031078696	yes	down	3.66	6.26	5.06	10.18	10	17.27	4.9933333333333	12.483333333333
TRINITY_DN12162_c0_g2	hypothetical protein GW17_00022550 [Ensete ventricosum])	14.531584219413	3.8611200876655	0.0014064270715892	0.027464671675806	yes	up	4.45	0.73	6.58	0	0.84	0	3.92	0.28
TRINITY_DN12086_c0_g1		0.013248126834955	-6.23807	7.7287747688671E-5	0.0029190544108385	yes	down	0	0	0	4.75	2.82	7.05	0	4.8733333333333
TRINITY_DN12050_c0_g1	hypothetical protein L6452_11318 [Arctium lappa])	5.9090242032191	2.5629199081679	4.279753968379E-9	7.8288559640842E-7	yes	up	148.49	36.47	90.89	12.4	18.52	16.68	91.95	15.866666666667
TRINITY_DN12452_c0_g3	hypothetical protein OSB04_020079 [Centaurea solstitialis])	0.26453386822292	-1.91848	3.6532946017904E-5	0.0015962006313377	yes	down	0.88	0.56	0.72	1.83	3.77	2.84	0.72	2.8133333333333
TRINITY_DN1223_c6_g1		0.0039461614594988	-7.98533	2.0262884176356E-9	3.8943211449318E-7	yes	down	0	0	0	5.59	3.81	3.31	0	4.2366666666667
TRINITY_DN12222_c2_g1		0.010470627041163	-6.57751	1.3276122401597E-5	0.00071971394099609	yes	down	0	0	0	4.24	5.23	1.52	0	3.6633333333333
TRINITY_DN12413_c0_g1	uncharacterized protein LOC110708952 [Chenopodium quinoa])	0.013866788956091	-6.17222	1.7597062556627E-9	3.4253359076573E-7	yes	down	0.13	0	0	2.24	2.35	4.62	0.043333333333333	3.07
TRINITY_DN12245_c0_g1	hypothetical protein OSB04_009095 [Centaurea solstitialis])	0.48666653555819	-1.03899	0.00017390791085308	0.0055588290746996	yes	down	11.44	9.47	11.05	21.47	18.73	28.14	10.653333333333	22.78
TRINITY_DN12268_c0_g3		0.071208724902261	-3.8118	0.0017480915494972	0.032035333730859	yes	down	0.07	0.14	0	1.06	1.1	0.96	0.07	1.04
TRINITY_DN12244_c0_g3		0.063655654233132	-3.97357	1.9196075476915E-8	2.7625972887773E-6	yes	down	0.15	0.16	0.54	3.48	5.53	6.82	0.28333333333333	5.2766666666667
TRINITY_DN12236_c0_g1		4.5010365136622	2.1702572683151	0.0011900737725867	0.024368024395394	yes	up	8.87	5.48	15.35	2.48	2.03	2.72	9.9	2.41
TRINITY_DN12221_c0_g2		0.016303531185945	-5.93867	0.00043790260039991	0.011297663860445	yes	down	0	0	0	1.89	2.03	5.35	0	3.09
TRINITY_DN12445_c0_g3	hypothetical protein L6452_39339 [Arctium lappa])	0.2121708935026	-2.2367	0.00022027135234177	0.0067359112640588	yes	down	0.68	2.41	3.61	5.24	16.57	11.65	2.2333333333333	11.153333333333
TRINITY_DN1236_c2_g1	uncharacterized protein LOC112529727 [Cynara cardunculus var. scolymus])	0.47494663247195	-1.07416	0.00079488683048466	0.018067016088696	yes	down	25.5	36.66	41.96	68.87	65.06	92.25	34.706666666667	75.393333333333
TRINITY_DN12441_c0_g1	uncharacterized protein LOC112512125 [Cynara cardunculus var. scolymus])	2.4074376879502	1.2674984570724	0.00023866504663776	0.0072184290898427	yes	up	10.29	18.41	13.23	4.52	6.75	7.06	13.976666666667	6.11
TRINITY_DN12380_c2_g1	uncharacterized protein LOC112516466 [Cynara cardunculus var. scolymus])	2.0921493373593	1.0649858346528	7.2878899145356E-5	0.0027879041407562	yes	up	21.46	25.53	22.57	9.58	13.07	12.25	23.186666666667	11.633333333333
TRINITY_DN1234_c0_g1	hypothetical protein L6452_30700 [Arctium lappa])	0.0037566652694515	-8.05633	0.00020967129484782	0.0064638360805574	yes	down	0.32	0	0.12	97.48	4.56	0.29	0.14666666666667	34.11
TRINITY_DN12528_c0_g1	cytochrome P450 90A1-like [Cynara cardunculus var. scolymus])	3.1773426636245	1.6678206872983	0.00074308676374332	0.017145609504355	yes	up	11.51	39.83	14.71	7.69	8.35	6.22	22.016666666667	7.42
TRINITY_DN12533_c0_g2	hypothetical protein L6452_08122 [Arctium lappa])	0.037417845615495	-4.74013	0.00059484366737662	0.014357482604981	yes	down	0.45	0	0	4.84	2.51	5.62	0.15	4.3233333333333
TRINITY_DN12602_c0_g1		0.21736237889156	-2.20183	1.3036366507885E-5	0.00071455289779503	yes	down	30.57	16.07	23.18	207.09	53.92	85.07	23.273333333333	115.36
TRINITY_DN12641_c0_g2	hypothetical protein L1887_17599 [Cichorium endivia])	0.022232351936898	-5.4912	5.8957800445121E-6	0.00036837707167007	yes	down	0	0.05	0.05	1.78	1.65	1.43	0.033333333333333	1.62
TRINITY_DN12807_c0_g1		0.10934317761649	-3.19306	0.0010332179424616	0.021958031171931	yes	down	0.12	0.59	0.12	3.49	1.72	2.84	0.27666666666667	2.6833333333333
TRINITY_DN1267_c0_g2	hypothetical protein Ccrd_010650 [Cynara cardunculus var. scolymus])	0.43517383708582	-1.20034	0.00020373441889236	0.0063128564939646	yes	down	20.53	23.03	18.51	66.06	34.36	47	20.69	49.14
TRINITY_DN12592_c1_g1	hypothetical protein L6452_26770 [Arctium lappa])	0.15861684961248	-2.65638	0.0020655557175632	0.036068237446535	yes	down	0.19	0.12	0.37	2.34	1.03	1.07	0.22666666666667	1.48
TRINITY_DN12611_c0_g3		3.43677	1.7810540037181	0.0010183028667156	0.021714736552447	yes	up	11.08	7.74	6.21	3.6	2.49	1.65	8.3433333333333	2.58
TRINITY_DN12718_c0_g1	long chain acyl-CoA synthetase 1-like [Cynara cardunculus var. scolymus])	0.3821654611706	-1.38773	0.0031420253343086	0.048654126109952	yes	down	1.05	1.04	1.08	3.1	2.52	3.05	1.0566666666667	2.89
TRINITY_DN1277_c0_g1	hypothetical protein L6452_07665 [Arctium lappa])	0.29311193458661	-1.77048	3.6380251342064E-5	0.0015918194701053	yes	down	1.96	3.8	2.83	12.64	5.81	12.03	2.8633333333333	10.16
TRINITY_DN13013_c1_g1	hypothetical protein OSB04_028554 [Centaurea solstitialis])	0.017448095178834	-5.84079	0.001369793493867	0.027062556431208	yes	down	0	0	0	0.18	0.96	1.86	0	1
TRINITY_DN1297_c0_g2	NAC domain-containing protein 72-like [Cynara cardunculus var. scolymus])	2.9115742863577	1.5417994283872	1.2494001233154E-7	1.3746117443694E-5	yes	up	27.11	37.7	36.12	9.83	12.43	14.14	33.643333333333	12.133333333333
TRINITY_DN12959_c0_g1		0.063830143935141	-3.96962	2.2509449934984E-5	0.0010918881097855	yes	down	0.05	0.05	0.14	1.39	1.42	1.03	0.08	1.28
TRINITY_DN13013_c0_g1	hypothetical protein OSB04_028554 [Centaurea solstitialis])	2.4678272805581	1.30324	0.00029152704574618	0.0082893384505122	yes	up	3.69	2.76	4.11	1.23	1.72	1.46	3.52	1.47
TRINITY_DN1280_c0_g2	universal stress protein A-like protein isoform X1 [Cynara cardunculus var. scolymus])	2.11217	1.0787239597363	3.263393480108E-5	0.0014680919469179	yes	up	83.9	55.09	65.6	34.18	27.62	37.81	68.196666666667	33.203333333333
TRINITY_DN12827_c0_g1	hypothetical protein OSB04_003405 [Centaurea solstitialis])	2.0841522602631	1.05946	3.3537356532106E-5	0.0014932483408415	yes	up	17.73	14.06	12.46	6.35	7.76	7.82	14.75	7.31
TRINITY_DN12817_c0_g1	hypothetical protein OSB04_005427 [Centaurea solstitialis])	0.11271230109882	-3.14928	4.5167600930801E-9	8.2129303584713E-7	yes	down	4.27	1	3.54	10.33	32.13	30.78	2.9366666666667	24.413333333333
TRINITY_DN12824_c0_g1	growth-regulating factor 12-like [Cynara cardunculus var. scolymus])	4.2690703083164	2.0939219228629	0.0019915330664722	0.035139391688841	yes	up	5.02	3.19	2.44	0.73	1.56	0.45	3.55	0.91333333333333
TRINITY_DN1303_c0_g1	hypothetical protein OSB04_012179 [Centaurea solstitialis])	3.0810979494018	1.6234445469894	0.00034854257083086	0.0095092935362533	yes	up	117.08	31.36	49.1	19.76	28.26	19.43	65.846666666667	22.483333333333
TRINITY_DN13009_c0_g1	GDP-fucose protein O-fucosyltransferase [Cynara cardunculus var. scolymus])	0.31498680552182	-1.66664	1.8028512663045E-5	0.0009063804892815	yes	down	2.43	4.44	6	13.97	16.11	12.75	4.29	14.276666666667
TRINITY_DN12933_c1_g1		0.19365263606222	-2.36846	3.2437319526798E-5	0.0014635834245925	yes	down	2.53	0.8	1.31	13.07	5.02	9.33	1.5466666666667	9.14
TRINITY_DN1297_c0_g1	hypothetical protein OSB04_007988 [Centaurea solstitialis])	2.31561	1.2113911319193	0.00035162071609877	0.0095647329470662	yes	up	16.01	25.37	29.58	8.51	12.82	10.37	23.653333333333	10.566666666667
TRINITY_DN1322_c0_g1		90.053554259271	6.4927113128405	0.00029650002506164	0.0083988057472217	yes	up	0	5.75	10.81	0	0.17	0	5.52	0.056666666666667
TRINITY_DN13153_c0_g2	hypothetical protein OSB04_000328, partial [Centaurea solstitialis])	0.04257483274905	-4.55386	6.6728182218055E-12	2.4412867243777E-9	yes	down	1.46	0.65	0.04	7.88	11.53	14.83	0.71666666666667	11.413333333333
TRINITY_DN13279_c0_g1		213.12335972248	7.7355449204307	4.7219878588535E-7	4.2802353230432E-5	yes	up	2.66	10.37	6.23	0	0	0	6.42	0
TRINITY_DN13266_c0_g1	hypothetical protein L6452_43874 [Arctium lappa])	4.8708785175905	2.2841820020132	1.5078556254012E-5	0.0007893361515381	yes	up	13.8	4.41	6.56	1.64	2.45	1.11	8.2566666666667	1.7333333333333
TRINITY_DN1326_c0_g1	hypothetical protein L6452_32298 [Arctium lappa])	0.27141774772975	-1.88141	0.0019684807925904	0.034773058608377	yes	down	66.48	296.46	138.24	338.74	404.71	1281.24	167.06	674.89666666667
TRINITY_DN13178_c0_g1	hypothetical protein L6452_33142 [Arctium lappa])	0.28451013477984	-1.81345	6.5464319088089E-5	0.0025627516176067	yes	down	7.39	5.03	3.13	20.69	17.95	15.82	5.1833333333333	18.153333333333
TRINITY_DN1315_c0_g1	hypothetical protein OSB04_013821 [Centaurea solstitialis])	6.8727542013807	2.7808883634391	4.1566889374249E-11	1.1907737384325E-8	yes	up	21.99	11.54	9.02	1.67	2.81	1.9	14.183333333333	2.1266666666667
TRINITY_DN13103_c0_g1	hypothetical protein OSB04_027198 [Centaurea solstitialis])	0.18273828584287	-2.45215	0.00047127718947432	0.01202588498788	yes	down	0.12	0.35	0.86	3.36	1.65	2.45	0.44333333333333	2.4866666666667
TRINITY_DN13114_c0_g1	hypothetical protein OSB04_001097 [Centaurea solstitialis])	0.48929109274667	-1.03124	0.0016311363987673	0.030443200912704	yes	down	8.88	7.42	12.09	22.21	14.9	24.17	9.4633333333333	20.426666666667
TRINITY_DN13200_c0_g1	ABSCISIC ACID-INSENSITIVE 5-like protein 2 isoform X2 [Cynara cardunculus var. scolymus])	2.94221	1.5568993472287	0.0026750264616344	0.04334841121215	yes	up	4.83	13.27	5.74	1.67	3.88	3.14	7.9466666666667	2.8966666666667
TRINITY_DN13267_c0_g2	protein IQ-DOMAIN 14 [Cynara cardunculus var. scolymus])	0.42274082069662	-1.24215	2.3910488620381E-7	2.3573568098911E-5	yes	down	28.15	18.67	22.71	60.34	50.69	58.61	23.176666666667	56.546666666667
TRINITY_DN13080_c0_g1	hypothetical protein L6452_15767 [Arctium lappa])	3.1717284424372	1.6652692554302	0.00011802440181285	0.0041006052465092	yes	up	33.69	22.89	40.4	6.33	18.17	6.79	32.326666666667	10.43
TRINITY_DN13304_c0_g1		17.9358	4.1647693534367	0.002284236344034	0.038837133719449	yes	up	3.72	0.67	2.9	0.41	0	0	2.43	0.13666666666667
TRINITY_DN1304_c0_g2	acyl-coenzyme A thioesterase 9, mitochondrial-like isoform X3 [Cynara cardunculus var. scolymus])	7.3367904576058	2.8751490816584	3.3565414327166E-8	4.409741971652E-6	yes	up	16.24	5.25	4.61	0.86	1.16	1.47	8.7	1.1633333333333
TRINITY_DN13260_c2_g1	hypothetical protein OSB04_012108 [Centaurea solstitialis])	101.89805573733	6.6709827142435	1.2210053957134E-5	0.00067906684700062	yes	up	2.94	2.49	2.27	0	0	0	2.5666666666667	0
TRINITY_DN13199_c0_g1		7.59636	2.9253090922806	2.9964332900408E-7	2.8523414823003E-5	yes	up	2.77	5.52	6.29	0.38	0.94	0.75	4.86	0.69
TRINITY_DN1326_c0_g3	hypothetical protein L6452_32297 [Arctium lappa])	0.042826842052245	-4.54534	0.00014246973729575	0.0047541055414536	yes	down	6.12	0.5	1.08	130.39	26.37	24.12	2.5666666666667	60.293333333333
TRINITY_DN13144_c0_g1	homeobox protein knotted-1-like 2 [Cynara cardunculus var. scolymus])	3.24573	1.6985423450007	8.7072205352336E-6	0.00051043138759248	yes	up	12.47	6.43	13.77	4.2	3.03	3.09	10.89	3.44
TRINITY_DN1331_c0_g2	hypothetical protein L6452_42648 [Arctium lappa])	0.44943240595943	-1.15382	0.00075929547153287	0.017401333047975	yes	down	15.03	9.2	8.94	19.7	27.08	30.83	11.056666666667	25.87
TRINITY_DN13304_c0_g2		20.012694684963	4.3228435323404	0.0026751933943084	0.04334841121215	yes	up	5.4	0.16	4.11	0.33	0.16	0	3.2233333333333	0.16333333333333
TRINITY_DN13401_c0_g1	hypothetical protein L6452_33045 [Arctium lappa])	0.30581384518487	-1.70927	0.0015711569513685	0.029670243771924	yes	down	1.38	0.95	1.18	3.76	2.92	5.34	1.17	4.0066666666667
TRINITY_DN13310_c0_g1	hypothetical protein OSB04_018362 [Centaurea solstitialis])	0.018220268725416	-5.77831	0.00136760977048	0.02703700409531	yes	down	0	0	0	0.71	0.45	2.52	0	1.2266666666667
TRINITY_DN13451_c0_g1	transcription factor bHLH80 isoform X1 [Cynara cardunculus var. scolymus])	2.4342965856105	1.2835049513395	1.2667139653274E-7	1.3836343982422E-5	yes	up	29.85	22.25	25.14	9.93	11.96	11.13	25.746666666667	11.006666666667
TRINITY_DN13337_c0_g3		0.12723370662607	-2.97445	0.00074176520795708	0.017128853463745	yes	down	0.29	0.43	0.41	4.28	3.23	2	0.37666666666667	3.17
TRINITY_DN1332_c0_g1	hypothetical protein L6452_01657 [Arctium lappa])	0.32033630396861	-1.64234	0.00026178306351998	0.0076879153837987	yes	down	190.74	49.41	208.1	465.24	503.35	586.16	149.41666666667	518.25
TRINITY_DN13392_c0_g1	hypothetical protein OSB04_026129 [Centaurea solstitialis])	2.0683167530467	1.0484571445774	0.0022961856970139	0.038966542160617	yes	up	378.81	180.08	243.72	103.59	186.83	112.01	267.53666666667	134.14333333333
TRINITY_DN13522_c0_g1	uncharacterized protein LOC112512759 [Cynara cardunculus var. scolymus])	0.085278070571054	-3.55168	4.0335161751837E-8	5.1899047532046E-6	yes	down	0.43	0.23	0.92	9.01	2.49	7.5	0.52666666666667	6.3333333333333
TRINITY_DN13444_c0_g1	hypothetical protein L6452_15375 [Arctium lappa])	4.6141850954569	2.2060758780872	0.00061188741816162	0.014641901765087	yes	up	5.25	6.27	9.22	4.33	3.29	6.55	6.9133333333333	4.7233333333333
TRINITY_DN13552_c0_g2	hypothetical protein L6452_13902 [Arctium lappa])	0.25420671497216	-1.97593	1.0097092846139E-7	1.1355863754291E-5	yes	down	15.9	23.11	16.19	85.45	44.95	96.8	18.4	75.733333333333
TRINITY_DN13612_c0_g1	F-box protein At3g07870-like [Cynara cardunculus var. scolymus])	2.51448	1.3302592758587	0.00015529047938752	0.0050868939558591	yes	up	9.69	13.79	14.25	4.17	6.44	4.89	12.576666666667	5.1666666666667
TRINITY_DN13714_c0_g3	hypothetical protein OSB04_014404 [Centaurea solstitialis])	10.9403	3.4515854423063	0.0017462889547408	0.032021624637475	yes	up	2.34	2.01	1.28	0	0.53	0	1.8766666666667	0.17666666666667
TRINITY_DN1379_c0_g1	hypothetical protein L6452_08504 [Arctium lappa])	4.9364380246635	2.30347	5.8793567275219E-6	0.0003681083430679	yes	up	18.41	7.41	8.75	5.11	1.03	2.18	11.523333333333	2.7733333333333
TRINITY_DN13713_c1_g1	queuosine salvage protein-like [Cynara cardunculus var. scolymus])	2.5662393845953	1.3596557545507	0.0017445003122701	0.032008154974257	yes	up	53.32	15.39	19.18	10.54	12.77	11.36	29.296666666667	11.556666666667
TRINITY_DN13836_c1_g1	hypothetical protein OSB04_002115 [Centaurea solstitialis])	217.48990963418	7.7648046589732	2.032319668478E-6	0.00015275598775496	yes	up	7.78	0.3	1.34	0	0	0	3.14	0
TRINITY_DN13966_c0_g1	hypothetical protein L1987_59814 [Smallanthus sonchifolius])	0.32183897382757	-1.63559	0.0017933773056877	0.032609398361983	yes	down	2.05	1.02	4.45	6.39	11.32	6.75	2.5066666666667	8.1533333333333
TRINITY_DN13649_c0_g2	hypothetical protein OSB04_021665 [Centaurea solstitialis])	0.18640652646298	-2.42348	4.4498833365516E-10	1.0159786270506E-7	yes	down	33.33	23.37	15.23	142.17	84.2	168.69	23.976666666667	131.68666666667
TRINITY_DN1363_c0_g2	uncharacterized protein LOC112528236 [Cynara cardunculus var. scolymus])	0.37813532752971	-1.40303	0.0014987546450267	0.028695576009382	yes	down	2.47	1.53	1.37	5.54	3.18	5.94	1.79	4.8866666666667
TRINITY_DN13940_c0_g1	hypothetical protein Ccrd_012782 [Cynara cardunculus var. scolymus])	0.2037014531777	-2.29547	0.0012122269458168	0.024754864449679	yes	down	2.33	1.4	1.72	7.64	9.98	12.47	1.8166666666667	10.03
TRINITY_DN1384_c3_g1		0.28739645281986	-1.79889	0.00046886585024925	0.011974415818897	yes	down	1.3	4.09	2.72	11.77	10.76	9.36	2.7033333333333	10.63
TRINITY_DN13839_c0_g2	hypothetical protein OSB04_017872 [Centaurea solstitialis])	0.28822037872138	-1.79476	4.0752307790646E-6	0.00027137819701113	yes	down	9	11.11	10.73	41.67	35.97	43.67	10.28	40.436666666667
TRINITY_DN13728_c0_g1	hypothetical protein L6452_10167 [Arctium lappa])	0.024170460629398	-5.37061	0.0029651509025722	0.046652731765549	yes	down	0	0	0	0.62	1.18	1.11	0	0.97
TRINITY_DN13913_c0_g1	Calmodulin binding protein-like protein [Cynara cardunculus var. scolymus])	0.38460637662102	-1.37855	2.6514692425517E-8	3.6431907248564E-6	yes	down	10.95	7.2	8.95	26.8	23.03	22.31	9.0333333333333	24.046666666667
TRINITY_DN13586_c0_g1	hypothetical protein OSB04_000743 [Centaurea solstitialis])	0.29520079391502	-1.76023	4.8576976643188E-5	0.0020096573198189	yes	down	3.78	3.17	3.31	13.84	6.9	15.73	3.42	12.156666666667
TRINITY_DN13859_c0_g2		0.034026421703087	-4.8772	8.8778442429939E-7	7.467717957971E-5	yes	down	0	0.12	0.12	2.55	1.3	3.36	0.08	2.4033333333333
TRINITY_DN13577_c0_g2	hypothetical protein L6452_08115 [Arctium lappa])	0.27249808807183	-1.87568	7.2739987415013E-5	0.0027879041407562	yes	down	11.1	3.35	4.52	24.96	14.24	31.33	6.3233333333333	23.51
TRINITY_DN13638_c1_g1	hypothetical protein OSB04_007704 [Centaurea solstitialis])	0.01783012513384	-5.80954	0.00092377169247374	0.020282900371408	yes	down	0	0	0	11.08	10.89	2.51	0	8.16
TRINITY_DN13811_c0_g1		0.014843176950048	-6.07406	0.0003226000954096	0.0089707641915823	yes	down	0	0	0	1.67	1.37	0.29	0	1.11
TRINITY_DN1369_c0_g2	uncharacterized protein LOC112528950 isoform X2 [Cynara cardunculus var. scolymus])	0.25387082774058	-1.97783	1.6919329203044E-5	0.00086348294215066	yes	down	11.42	16.95	15.46	96.87	27.9	56.22	14.61	60.33
TRINITY_DN13855_c0_g1		0.10296736632696	-3.27974	0.0027568163225225	0.0444103365781	yes	down	0.75	0.15	0	0.68	5.75	2.55	0.3	2.9933333333333
TRINITY_DN13662_c0_g1	hypothetical protein OSB04_021241 [Centaurea solstitialis])	0.46714245853246	-1.09807	0.00057958072192525	0.014147546786159	yes	down	6.58	7.09	9.57	13.81	15.22	22.78	7.7466666666667	17.27
TRINITY_DN1399_c0_g1	hypothetical protein L6452_28640 [Arctium lappa])	0.4546681496869	-1.13711	1.0177134701287E-6	8.4415738924903E-5	yes	down	63.26	42.14	52.69	110.67	132.58	95.42	52.696666666667	112.89
TRINITY_DN14139_c0_g3		0.19977667347662	-2.32354	0.001235117217207	0.025043058658776	yes	down	0.57	0.15	0.12	1.97	0.97	1.29	0.28	1.41
TRINITY_DN1418_c0_g1		10.298638251107	3.3643816829508	3.2474643378724E-18	4.482386458356E-15	yes	up	58.38	112.09	79.64	4.97	9.11	8	83.37	7.36
TRINITY_DN13969_c0_g2	Protein of unknown function DUF1313 [Cynara cardunculus var. scolymus])	2.1754178468824	1.1212925355485	6.3322106670982E-5	0.0024939547226602	yes	up	28.19	37.82	32.02	14.7	18.87	13.69	32.676666666667	15.753333333333
TRINITY_DN14113_c0_g3	hypothetical protein OSB04_011403 [Centaurea solstitialis])	0.027733196970234	-5.17224	0.0011033316559883	0.023048813146683	yes	down	0	0	0.14	1.05	1.57	3.36	0.046666666666667	1.9933333333333
TRINITY_DN13961_c0_g1	hypothetical protein L6452_21805 [Arctium lappa])	0.45845237604477	-1.12516	1.733221314807E-7	1.8086253761316E-5	yes	down	122.3	86.23	102.9	239.08	251.67	215.55	103.81	235.43333333333
TRINITY_DN14166_c0_g1	hypothetical protein OSB04_001492 [Centaurea solstitialis])	0.36430923061802	-1.45676	0.0015682949746656	0.029634626758367	yes	down	3.67	1.25	3.33	7.67	6.9	6.07	2.75	6.88
TRINITY_DN13973_c0_g1	hypothetical protein OSB04_001798 [Centaurea solstitialis])	0.39110511305084	-1.35437	0.00024756488865271	0.0073773850920786	yes	down	19.14	38.39	24.31	91.51	63.76	69.3	27.28	74.856666666667
TRINITY_DN1391_c0_g1	putative S-adenosyl-L-methionine-dependent methyltransferase [Cynara cardunculus var. scolymus])	2.4681715763755	1.30344	7.2897183947852E-5	0.0027879041407562	yes	up	40.31	72.91	64.32	21.37	30.53	23.76	59.18	25.22
TRINITY_DN14090_c0_g3	uncharacterized protein LOC122610690 [Erigeron canadensis])	19.914278233058	4.3157312869441	6.7636491347827E-5	0.0026323630333891	yes	up	2.12	1.23	3.8	0	0.09	0.3	2.3833333333333	0.13
TRINITY_DN14366_c0_g2	hypothetical protein L6452_02418 [Arctium lappa])	0.35697536723158	-1.4861	5.3444297459413E-7	4.7452910428437E-5	yes	down	8.81	8.74	5.33	23.81	20.56	22.07	7.6266666666667	22.146666666667
TRINITY_DN13911_c0_g2	putative cysteine-rich receptor-like protein kinase 43 [Cynara cardunculus var. scolymus])	0.032395606244772	-4.94806	1.2099366736598E-16	1.1481542822611E-13	yes	down	0.78	0	0.77	18.67	14.23	14.37	0.51666666666667	15.756666666667
TRINITY_DN13903_c0_g1	hypothetical protein OSB04_016129 [Centaurea solstitialis])	19.319712928514	4.2720017522243	1.0883478431404E-5	0.00061658154113435	yes	up	4.59	2.17	3.19	0	0.52	0	3.3166666666667	0.17333333333333
TRINITY_DN14077_c1_g3	AP-1 complex subunit sigma-2-like [Cynara cardunculus var. scolymus])	2.13063	1.0912794135021	0.0023936785799875	0.040247200310023	yes	up	15.29	23.06	21.98	7.45	12.74	10	20.11	10.063333333333
TRINITY_DN14093_c0_g1	hypothetical protein OSB04_018319 [Centaurea solstitialis])	38.363409227889	5.2616590284243	0.0028405981136663	0.045327168848971	yes	up	0	5.45	1.62	0	0.11	0	2.3566666666667	0.036666666666667
TRINITY_DN14403_c1_g1	hypothetical protein OSB04_019430 [Centaurea solstitialis])	0.19135392816093	-2.38568	0.00060083655070455	0.014434337578081	yes	down	15.92	0.54	4.53	29.11	14.26	21.25	6.9966666666667	21.54
TRINITY_DN14141_c0_g1	hypothetical protein T459_35548 [Capsicum annuum])	686.49609684636	9.4231077075595	2.4252727041116E-13	1.1878359827912E-10	yes	up	7.79	5.8	10.33	0	0	0	7.9733333333333	0
TRINITY_DN14135_c0_g1		0.014071583327609	-6.15107	0.00010722627044031	0.0038022920627117	yes	down	0	0	0	6.57	6.94	4.14	0	5.8833333333333
TRINITY_DN13903_c0_g4	hypothetical protein OSB04_016131 [Centaurea solstitialis])	73.736956305667	6.2043159613686	1.4814454612173E-5	0.00078099952908547	yes	up	7.91	1.42	0.6	0	0.13	0	3.31	0.043333333333333
TRINITY_DN13993_c0_g1	hypothetical protein OSB04_007407 [Centaurea solstitialis])	0.43628967523621	-1.19664	0.0024756245856113	0.04123014587844	yes	down	4.17	1.45	2.51	5.66	6.53	6.8	2.71	6.33
TRINITY_DN14024_c0_g2	receptor-like protein kinase THESEUS 1 [Cynara cardunculus var. scolymus])	0.25764471836358	-1.95655	3.3504264542479E-6	0.00023122511297657	yes	down	51.26	20.32	18.42	143.6	78.52	129.54	30	117.22
TRINITY_DN1416_c1_g1	hypothetical protein OSB04_013305 [Centaurea solstitialis])	0.44776758030961	-1.15918	0.0008702885579285	0.01937476711881	yes	down	6.91	3.5	4.84	15.42	11	15.87	5.0833333333333	14.096666666667
TRINITY_DN13958_c0_g1	hypothetical protein L6452_05347 [Arctium lappa])	0.2631007492184	-1.92631	2.51943979309E-6	0.00018435014158306	yes	down	19.38	10.23	14.19	73.13	30.9	69.41	14.6	57.813333333333
TRINITY_DN1417_c0_g2		0.10290365472641	-3.28063	4.8524982505624E-6	0.00031351268484378	yes	down	1.86	1.27	0.62	22.69	7.56	9.12	1.25	13.123333333333
TRINITY_DN14484_c0_g1	hypothetical protein L6452_11891 [Arctium lappa])	2.6837773187845	1.4242649716823	1.9738914916092E-7	1.9979729678069E-5	yes	up	24.83	36.2	33.24	12.2	11.28	13.13	31.423333333333	12.203333333333
TRINITY_DN14220_c0_g2		68.974554686952	6.1079923321781	0.00022973588962315	0.0070112161048207	yes	up	1.33	3.43	1.51	0	0	0	2.09	0
TRINITY_DN14415_c1_g1		145.66722147236	7.1865324636117	1.0109931453457E-5	0.00058065103361448	yes	up	0.51	4.5	1.67	0	0	0	2.2266666666667	0
TRINITY_DN14473_c1_g1	hypothetical protein L6452_11721 [Arctium lappa])	4.3291625677673	2.1140879773366	1.8654343095961E-13	9.4409630408657E-11	yes	up	182.37	183.98	187.27	58.54	34.25	40.37	184.54	44.386666666667
TRINITY_DN1440_c0_g2	uncharacterized protein LOC112508144 [Cynara cardunculus var. scolymus])	2.0815056585785	1.0576274804537	0.00091677986856405	0.020158535473437	yes	up	62.76	61.31	93.58	33.01	28.21	48.02	72.55	36.413333333333
TRINITY_DN14403_c1_g2	hypothetical protein OSB04_002646 [Centaurea solstitialis])	73.875506592455	6.2070242133202	7.6120069364304E-5	0.0028857203824176	yes	up	5.57	3.24	4.15	0	0	0	4.32	0
TRINITY_DN14400_c0_g1	hypothetical protein L6452_38921 [Arctium lappa])	14.493042176959	3.8572885519595	8.5527395297997E-5	0.0031721830365626	yes	up	1.36	3.74	4.57	0.47	0.11	0.13	3.2233333333333	0.23666666666667
TRINITY_DN14427_c0_g4	hypothetical protein OSB04_025185 [Centaurea solstitialis])	0.022032173816679	-5.50424	0.0022987269791023	0.038969478150871	yes	down	0	0	0	3.34	1.13	1.58	0	2.0166666666667
TRINITY_DN14216_c0_g1	hypothetical protein L6452_44455 [Arctium lappa])	0.28574576140862	-1.8072	0.0013966816045609	0.027362344260708	yes	down	1.19	0.39	0.55	3.88	1.45	2.17	0.71	2.5
TRINITY_DN14347_c0_g1		18.6359	4.2200156972512	0.00017457029350719	0.0055741341037215	yes	up	1.07	4.16	3.39	0	0.23	0.27	2.8733333333333	0.16666666666667
TRINITY_DN14432_c0_g1	hypothetical protein OSB04_026084 [Centaurea solstitialis])	0.21906555052631	-2.19057	0.00058869223591963	0.014289551107862	yes	down	4.6	1.65	2.49	7.27	3.99	3.11	2.9133333333333	4.79
TRINITY_DN14468_c0_g1		0.0097946280725479	-6.67379	1.1660533485563E-5	0.00065436646748183	yes	down	0	0	0	2.99	1.84	5.3	0	3.3766666666667
TRINITY_DN14411_c0_g1	hypothetical protein HanXRQr2_Chr13g0602461 [Helianthus annuus])	0.22053329461844	-2.18093	0.00042970798919857	0.01112405183291	yes	down	3.38	1.45	1.96	17.2	6.26	9.26	2.2633333333333	10.906666666667
TRINITY_DN14410_c0_g1	hypothetical protein L6452_20590 [Arctium lappa])	4.4110507505236	2.1411223591849	0.00014326561554911	0.0047754156770189	yes	up	9.7	19.01	18.97	1.24	6.93	3.34	15.893333333333	3.8366666666667
TRINITY_DN14262_c0_g1	hypothetical protein CTI12_AA411100 [Artemisia annua])	0.28411605681991	-1.81545	0.0027229369404802	0.043957843240096	yes	down	0.9	0.39	0.55	1.46	2.37	2.87	0.61333333333333	2.2333333333333
TRINITY_DN1444_c0_g2	hypothetical protein OSB04_016304 [Centaurea solstitialis])	0.079633918594942	-3.65047	2.2218483086591E-11	7.0279839313274E-9	yes	down	2.19	0.27	1.04	10.27	14.53	9.89	1.1666666666667	11.563333333333
TRINITY_DN1442_c0_g1	hypothetical protein OSB04_031150 [Centaurea solstitialis])	0.44893673637675	-1.15542	9.1705582803004E-6	0.00053552533219154	yes	down	15.45	9.36	13.29	30.39	29.39	26.46	12.7	28.746666666667
TRINITY_DN14585_c0_g1	transcription factor bHLH62-like [Cynara cardunculus var. scolymus])	0.20011026749207	-2.32113	3.7124813186356E-6	0.00025107618646256	yes	down	7.66	2.21	4.52	42.06	12.88	23.91	4.7966666666667	26.283333333333
TRINITY_DN1475_c0_g2	hypothetical protein L6452_40431 [Arctium lappa])	6.44528	2.6882438225166	4.335919760529E-5	0.0018261378564247	yes	up	17.03	107.77	20.47	7.01	11.48	9.62	48.423333333333	9.37
TRINITY_DN14697_c0_g1	hypothetical protein OSB04_008053 [Centaurea solstitialis])	0.40574121495602	-1.30137	0.00016180485574464	0.0052599421444196	yes	down	3.69	4.06	4.13	8.74	14.19	7.64	3.96	10.19
TRINITY_DN14893_c0_g4	Heat shock cognate 70 kDa protein 2 [Helianthus annuus])	0.0025518975466947	-8.61421	1.5614005214857E-11	5.2102734324653E-9	yes	down	0	0	0	9.59	9.21	5.34	0	8.0466666666667
TRINITY_DN14748_c0_g4	hypothetical protein QVD17_29971 [Tagetes erecta])	0.010863843500522	-6.52432	1.2398536867982E-5	0.0006870327929437	yes	down	0	0	0	7.56	8.26	7.45	0	7.7566666666667
TRINITY_DN145_c1_g1		71.172066469886	6.1532392198894	0.0030108792492303	0.047128020248519	yes	up	0	2.34	4.62	0	0	0	2.32	0
TRINITY_DN14591_c0_g1	hypothetical protein L6452_44189 [Arctium lappa])	0.16165786958586	-2.62898	1.6913899369247E-5	0.00086348294215066	yes	down	5.53	1.05	2.06	18.96	13.74	24.45	2.88	19.05
TRINITY_DN14515_c0_g1	uncharacterized protein LOC112513714 [Cynara cardunculus var. scolymus])	23.526434519171	4.55621	2.0516242729914E-6	0.00015344734648684	yes	up	0.39	9.12	10.04	0.2	0.25	0.45	6.5166666666667	0.3
TRINITY_DN14615_c0_g1		5.5256696785966	2.4661493212358	7.8788322479785E-5	0.00296466691502	yes	up	504.35	60	109.63	39.53	83.27	23.4	224.66	48.733333333333
TRINITY_DN14884_c1_g2	FT-interacting protein 1 [Cynara cardunculus var. scolymus])	0.39232063293421	-1.34989	0.00056541452915686	0.01389108219448	yes	down	1.7	0.84	1.25	3.72	2.53	3.62	1.2633333333333	3.29
TRINITY_DN14572_c0_g3		0.037990791192601	-4.71821	1.2261937624135E-6	9.7816983981539E-5	yes	down	2.84	0	0.96	47.34	33.26	40.64	1.2666666666667	40.413333333333
TRINITY_DN14741_c0_g1		0.11771538366681	-3.08663	8.0165117878657E-5	0.0030053011969176	yes	down	0.23	0.23	0.3	3.09	1.7	1.92	0.25333333333333	2.2366666666667
TRINITY_DN14780_c0_g1	hypothetical protein L6452_42867 [Arctium lappa])	0.31979200285015	-1.64479	0.00058183524327377	0.014168411385125	yes	down	3.68	2.02	2.14	5.5	14.66	5.16	2.6133333333333	8.44
TRINITY_DN14512_c0_g2	hypothetical protein L6452_04378 [Arctium lappa])	0.37361589198504	-1.42037	0.0018222888490241	0.032918276733769	yes	down	5.29	12.15	4.92	24.96	13.95	24.41	7.4533333333333	21.106666666667
TRINITY_DN14745_c0_g2	protein PHLOEM PROTEIN 2-LIKE A1-like [Cynara cardunculus var. scolymus])	0.21461641345978	-2.22017	1.8434549962451E-7	1.8839232289165E-5	yes	down	4.63	4.75	8.66	32.39	16.89	38.48	6.0133333333333	29.253333333333
TRINITY_DN1469_c0_g2		0.021639914785829	-5.53016	0.0020693493422303	0.036113713865612	yes	down	0	0	0	1.31	4.32	2.85	0	2.8266666666667
TRINITY_DN14524_c0_g1	hypothetical protein L6452_43073 [Arctium lappa])	2.6988415782279	1.4323402932134	0.00013926969920414	0.0046885406718769	yes	up	8.18	4.82	5.88	2.19	3.32	1.66	6.2933333333333	2.39
TRINITY_DN1469_c3_g1		0.083072551253499	-3.58948	0.00012266978581163	0.0042185625322264	yes	down	1.86	0.16	0	9.77	8.96	6.73	0.67333333333333	8.4866666666667
TRINITY_DN146_c0_g1	Thioredoxin-like 2Fe-2S ferredoxin [Cynara cardunculus var. scolymus])	0.4667354333219	-1.09932	0.00071085932127901	0.016540961034451	yes	down	12.19	8.94	11.95	27.15	25.47	29.35	11.026666666667	27.323333333333
TRINITY_DN14669_c0_g1	hypothetical protein L6452_02680 [Arctium lappa])	0.35894904231728	-1.47815	0.0016302315836472	0.030443200912704	yes	down	1.31	0.48	1.1	3.14	2.62	2.45	0.96333333333333	2.7366666666667
TRINITY_DN15041_c0_g1	hypothetical protein OSB04_015704 [Centaurea solstitialis])	3.2580382673842	1.7040035491799	6.6724248874567E-8	7.9697736418286E-6	yes	up	75.29	38.28	57.85	26.07	26.06	22.91	57.14	25.013333333333
TRINITY_DN15079_c0_g1	hypothetical protein L6452_08649 [Arctium lappa])	0.3487885813928	-1.51958	0.0011675289016945	0.024117811312146	yes	down	1.82	0.56	1.2	3.88	4.07	2.44	1.1933333333333	3.4633333333333
TRINITY_DN15041_c1_g5	DNA-binding WRKY, partial [Cynara cardunculus var. scolymus])	2.75898	1.4641344664856	0.0013985494372592	0.027381271574348	yes	up	36.11	11.02	17.46	11.16	6.48	6.08	21.53	7.9066666666667
TRINITY_DN14987_c0_g2		0.035111318128642	-4.83192	0.0001953205763641	0.0060956882033631	yes	down	0.09	0	0.09	2.17	1.83	1.49	0.06	1.83
TRINITY_DN15085_c0_g1	hypothetical protein OSB04_022089 [Centaurea solstitialis])	0.42716770317319	-1.22713	4.9336980585542E-5	0.0020383221121912	yes	down	5.97	5.87	6.54	14.75	11.02	12.58	6.1266666666667	12.783333333333
TRINITY_DN15015_c1_g1	hypothetical protein OSB04_un000455 [Centaurea solstitialis])	10.651292314795	3.4129565772669	0.0014802821360321	0.028432297162418	yes	up	1.72	0.44	0.96	0	0.19	0.11	1.04	0.1
TRINITY_DN15027_c0_g1	glucan endo-1,3-beta-glucosidase 4-like [Cynara cardunculus var. scolymus])	0.3217904279129	-1.63581	0.0018022328459643	0.032694619583516	yes	down	0.65	1.37	0.72	2.59	2.1	4.33	0.91333333333333	3.0066666666667
TRINITY_DN1487_c0_g3	RNA polymerase II C-terminal domain phosphatase-like 1 isoform X2 [Lactuca sativa])	5.5250732895308	2.4659936018328	7.006118135458E-5	0.0027136196849658	yes	up	7.28	1.96	2.92	0.52	0.77	0.98	4.0533333333333	0.75666666666667
TRINITY_DN14869_c0_g1	uncharacterized protein LOC112511193 [Cynara cardunculus var. scolymus])	0.38626261939466	-1.37235	0.00040884950063932	0.010711927468864	yes	down	11.44	4.73	6.17	26.2	16.94	15.61	7.4466666666667	19.583333333333
TRINITY_DN14858_c0_g1	hypothetical protein L6452_15675 [Arctium lappa])	0.26238625233204	-1.93024	0.00057515267042818	0.01408757708502	yes	down	3.43	0.76	2.45	4.99	9.98	11.12	2.2133333333333	8.6966666666667
TRINITY_DN14980_c0_g1	hypothetical protein OSB04_018234 [Centaurea solstitialis])	0.45484826297646	-1.13654	4.0956159788891E-6	0.00027213889456225	yes	down	32.7	27.33	26.78	62.07	56.1	79.89	28.936666666667	66.02
TRINITY_DN15091_c0_g1	hypothetical protein L6452_38457 [Arctium lappa])	2.0861274715008	1.0608273155199	0.0028508667947024	0.045384088242299	yes	up	26.58	11.26	11.52	8.05	8.13	7.82	16.453333333333	8
TRINITY_DN14867_c0_g1	hypothetical protein L6452_43259 [Arctium lappa])	0.1855513931283	-2.43011	9.3576692066081E-5	0.003403053690154	yes	down	0.27	0.47	0.92	2.99	3.57	2.85	0.55333333333333	3.1366666666667
TRINITY_DN14921_c0_g1	hypothetical protein L6452_03297 [Arctium lappa])	5.2751254663593	2.3992054080457	3.6469461961596E-8	4.7229360197955E-6	yes	up	183.98	407.63	140.87	48.25	63.61	41.68	244.16	51.18
TRINITY_DN1481_c0_g4	hypothetical protein L6452_01415 [Arctium lappa])	0.025421748587241	-5.29779	1.1280594396542E-6	9.1589981135133E-5	yes	down	0.1	0.05	0	3.17	1.28	1.52	0.05	1.99
TRINITY_DN14954_c0_g2	hypothetical protein OSB04_027989 [Centaurea solstitialis])	0.049621591107656	-4.33289	0.0016119411259298	0.030159090714717	yes	down	0.08	0	0.08	1.38	0.93	1.01	0.053333333333333	1.1066666666667
TRINITY_DN1485_c0_g1	hypothetical protein OSB04_un001509, partial [Centaurea solstitialis])	6.1480250543238	2.6201230442862	7.3652223796387E-5	0.0028061774501896	yes	up	3.68	1.13	2.52	0.26	0.49	0.47	2.4433333333333	0.40666666666667
TRINITY_DN15041_c1_g1		223.27896932976	7.8027035597326	2.240959418833E-8	3.1915749708082E-6	yes	up	3.2	1.52	5.39	0	0	0	3.37	0
TRINITY_DN14841_c0_g2	hypothetical protein L6452_10668 [Arctium lappa])	3.2362388279613	1.69432	0.00023978162202796	0.0072449838154238	yes	up	113.78	154.74	40.37	26.44	38.06	34.82	102.96333333333	33.106666666667
TRINITY_DN14958_c0_g1	alpha,alpha-trehalose-phosphate synthase [UDP-forming] 6-like [Cynara cardunculus var. scolymus])	3.3225644736246	1.7322971949495	5.2223168772833E-5	0.0021229032703559	yes	up	6.58	4.1	5.14	0.97	2.38	1.58	5.2733333333333	1.6433333333333
TRINITY_DN1531_c0_g2	temperature-induced lipocalin-1-like [Cynara cardunculus var. scolymus])	3.4616547355265	1.7914618378809	0.00011163493898893	0.003936938771957	yes	up	22.54	7.16	14.51	3.58	5.75	3.91	14.736666666667	4.4133333333333
TRINITY_DN15199_c0_g1	transcription factor MYB73-like [Cynara cardunculus var. scolymus])	4.1853060716997	2.0653331310138	7.2511940534819E-5	0.0027879041407562	yes	up	14.04	53.61	21.94	6.56	10.7	5.81	29.863333333333	7.69
TRINITY_DN15202_c0_g1	hypothetical protein L6452_14322 [Arctium lappa])	7.5692049049611	2.9201417625737	1.6633288491162E-11	5.431036971211E-9	yes	up	72.46	37.59	33.14	3.91	10.16	5.66	47.73	6.5766666666667
TRINITY_DN15166_c0_g1	hypothetical protein OSB04_018365 [Centaurea solstitialis])	9.0930843008597	3.1847697279527	0.00098266545900391	0.02114785211064	yes	up	1.71	1.33	0.95	0.08	0.22	0.17	1.33	0.15666666666667
TRINITY_DN15139_c0_g2	hypothetical protein L6452_18474 [Arctium lappa])	18.204240244125	4.1862026258974	2.3617887527712E-5	0.0011311999568872	yes	up	0.31	4.68	5.6	0.21	0.35	0.06	3.53	0.20666666666667
TRINITY_DN15178_c0_g1	hypothetical protein L6452_01883 [Arctium lappa])	0.074099744591364	-3.75439	2.312861500465E-6	0.00017046687457068	yes	down	0.72	0.37	2.18	5.97	30.06	11.36	1.09	15.796666666667
TRINITY_DN15383_c0_g3	homeobox protein knotted-1-like 6 [Cynara cardunculus var. scolymus])	3.6094799750378	1.8517910001386	1.112131909362E-6	9.0538867452246E-5	yes	up	33.33	13	33.14	8.44	7.4	6.65	26.49	7.4966666666667
TRINITY_DN15327_c1_g5	hypothetical protein Ccrd_000756 [Cynara cardunculus var. scolymus])	2.0849519593432	1.0600141420317	4.2357265026398E-5	0.0017889022389313	yes	up	58.76	61.05	58.96	31.15	35.31	23.58	59.59	30.013333333333
TRINITY_DN15149_c0_g2	hypothetical protein OSB04_017268 [Centaurea solstitialis])	53.581297906833	5.7436576230828	0.0001196014906277	0.0041364679548982	yes	up	3.39	1.44	1.11	0	0.1	0	1.98	0.033333333333333
TRINITY_DN15439_c0_g1	diacylglycerol O-acyltransferase 2D-like [Cynara cardunculus var. scolymus])	0.38197748378896	-1.38844	4.4153106392E-6	0.00028957953103661	yes	down	5.98	3.73	4.57	12.64	11.88	14.21	4.76	12.91
TRINITY_DN15167_c0_g1	hypothetical protein OSB04_013870 [Centaurea solstitialis])	0.11147341290097	-3.16523	9.0820430683041E-8	1.0367869165869E-5	yes	down	11.03	3.06	1.8	69.67	43.87	36.11	5.2966666666667	49.883333333333
TRINITY_DN15196_c0_g3		0.016740155809355	-5.90054	0.00034526775264432	0.0094369042095386	yes	down	0	0	0	2.95	1.68	1.97	0	2.2
TRINITY_DN151_c0_g2	hypothetical protein L6452_21701 [Arctium lappa])	2.2444	1.1663319727291	0.00074130885794835	0.017128853463745	yes	up	20.06	33.06	17.62	9.5	11.22	12.51	23.58	11.076666666667
TRINITY_DN15576_c0_g1	hypothetical protein L6452_32618 [Arctium lappa])	0.056484522329204	-4.146	4.2621735624037E-6	0.00028074872537083	yes	down	0.19	0.37	0.56	19.14	7.58	6.46	0.37333333333333	11.06
TRINITY_DN15464_c0_g6	hypothetical protein L6452_39015 [Arctium lappa])	4.0108893522625	2.0039221673132	0.0012618248016118	0.025425727887023	yes	up	2.14	1.91	2.49	0.21	0.85	0.65	2.18	0.57
TRINITY_DN15495_c0_g1		0.12089977394493	-3.04812	0.00068308882276163	0.016066560095853	yes	down	0	0.21	0.58	2.65	2.95	1.29	0.26333333333333	2.2966666666667
TRINITY_DN15736_c0_g1	hypothetical protein OSB04_029109 [Centaurea solstitialis])	0.3230548327462	-1.63015	0.0015642348600637	0.02959473879171	yes	down	1.79	0.6	1.69	3.77	6.24	2.96	1.36	4.3233333333333
TRINITY_DN15606_c0_g1	hypothetical protein OSB04_002028 [Centaurea solstitialis])	0.12062039393847	-3.05145	6.7703205199133E-5	0.0026323630333891	yes	down	1.23	0.36	0.37	1.38	10.03	6.77	0.65333333333333	6.06
TRINITY_DN15912_c0_g2	Zinc finger, RING/FYVE/PHD-type [Cynara cardunculus var. scolymus])	0.094361279049687	-3.40566	0.00023176232559155	0.0070588713930924	yes	down	0.44	0.59	0	3.52	4.65	3.6	0.34333333333333	3.9233333333333
TRINITY_DN15653_c0_g3	UV-B-induced protein At3g17800, chloroplastic-like [Cynara cardunculus var. scolymus])	3.3893985643035	1.7610292954041	0.00093274807146909	0.020435662293095	yes	up	5.71	2.88	8.97	1.11	1.39	2.85	5.8533333333333	1.7833333333333
TRINITY_DN15599_c0_g1	hypothetical protein OSB04_026461 [Centaurea solstitialis])	2.2947699883757	1.1983495552689	0.0014090694049171	0.027498587114212	yes	up	26.64	29.69	16.66	10.25	8.15	15.1	24.33	11.166666666667
TRINITY_DN15696_c0_g1	14 kDa proline-rich protein DC2.15-like [Cynara cardunculus var. scolymus])	3.69774	1.8866437475307	0.00097919811866222	0.021103144124412	yes	up	50.16	350.56	159.09	46	57.91	62.2	186.60333333333	55.37
TRINITY_DN1542_c0_g1	GDSL esterase/lipase At4g10955 [Cynara cardunculus var. scolymus])	0.3817709804757	-1.38922	0.00082082792188311	0.018530654853758	yes	down	8.4	2.66	3.78	14.28	15.65	10.39	4.9466666666667	13.44
TRINITY_DN15546_c0_g2	probable leucine-rich repeat receptor-like protein kinase At1g35710 [Cynara cardunculus var. scolymus])	0.02268127270455	-5.46235	0.0022215387106256	0.038177274752042	yes	down	0	0	0	0.9	0.99	1.84	0	1.2433333333333
TRINITY_DN15725_c0_g1	hypothetical protein L6452_16991 [Arctium lappa])	0.013572833725044	-6.20313	9.3065986909352E-5	0.0033926071530485	yes	down	0	0	0	2.6	2.05	13.57	0	6.0733333333333
TRINITY_DN15419_c0_g1	hypothetical protein L6452_20407 [Arctium lappa])	37.432662590718	5.2262257658825	0.00052812300815379	0.013091414910692	yes	up	0.31	5.53	1.43	0.11	0.1	0	2.4233333333333	0.07
TRINITY_DN15653_c0_g1		0.25215115133166	-1.98764	0.0019037702601467	0.03403643466056	yes	down	16.8	1.01	3.42	52.22	21.24	23.61	7.0766666666667	32.356666666667
TRINITY_DN15856_c0_g2		0.051775752027988	-4.27158	4.0749291515209E-5	0.0017354740338721	yes	down	0.77	0	0	3.05	6.94	5.51	0.25666666666667	5.1666666666667
TRINITY_DN1556_c0_g1		3.13608	1.6489629773261	0.00096404645591919	0.020865455937592	yes	up	11.26	21.33	6.67	3.86	4.81	7.72	13.086666666667	5.4633333333333
TRINITY_DN15681_c0_g1	hypothetical protein L6452_44779 [Arctium lappa])	3.1069677762782	1.63551	0.0013885469040043	0.027308688657379	yes	up	66.48	44.81	54.63	7.71	37.06	11.84	55.306666666667	18.87
TRINITY_DN1547_c1_g1	cysteine protease RD19A-like [Cynara cardunculus var. scolymus])	0.22886812757098	-2.12741	0.0012880216530566	0.025822679900143	yes	down	0.27	1.08	0.35	2.91	1.87	3.2	0.56666666666667	2.66
TRINITY_DN15611_c0_g1	laccase-6 [Cynara cardunculus var. scolymus])	0.079355996753655	-3.65552	1.3237676976173E-5	0.00071971394099609	yes	down	0.11	0	0.51	1.95	3.71	2.34	0.20666666666667	2.6666666666667
TRINITY_DN15822_c2_g1		5.8395340618683	2.54585	0.00091113682473481	0.020092651285328	yes	up	0.92	6.39	3.02	0.4	0.61	0.91	3.4433333333333	0.64
TRINITY_DN15905_c0_g1	hypothetical protein OSB04_024448 [Centaurea solstitialis])	0.10640016469972	-3.23243	1.6731807477911E-5	0.00085823997613893	yes	down	0.04	0.35	0.21	1.89	1.43	2.75	0.2	2.0233333333333
TRINITY_DN16037_c0_g2		0.27904914735018	-1.84141	0.0016268199842894	0.030400009626419	yes	down	0.79	0.52	0.6	3.63	2.06	1.34	0.63666666666667	2.3433333333333
TRINITY_DN15856_c0_g1	plastidial pyruvate kinase 1, chloroplastic-like [Cynara cardunculus var. scolymus])	0.44481808971082	-1.16871	1.7365618201234E-5	0.00088034117245186	yes	down	26.3	28.66	23.38	69.37	48.33	53.68	26.113333333333	57.126666666667
TRINITY_DN15868_c0_g2	hypothetical protein KPL71_026923 [Citrus sinensis])	10.822942050923	3.43602	1.6304980817841E-5	0.00084203579509279	yes	up	3.63	1.83	2.33	0.08	0.6	0.05	2.5966666666667	0.24333333333333
TRINITY_DN15841_c0_g1	hypothetical protein OSB04_011188 [Centaurea solstitialis])	51.196292378349	5.6779674293109	0.0012537613812492	0.025330484433143	yes	up	3.57	3.14	1.12	0	0	0	2.61	0
TRINITY_DN15739_c0_g2	hypothetical protein L6452_17768 [Arctium lappa])	0.30235620212479	-1.72568	9.7000023575184E-5	0.003502381350635	yes	down	1.22	1.37	1.52	3.82	6.43	4	1.37	4.75
TRINITY_DN1604_c0_g1	hypothetical protein OSB04_027226 [Centaurea solstitialis])	406.58651999372	8.6674185745083	5.7082508909732E-11	1.5757886050481E-8	yes	up	3.6	8.27	8.69	0	0	0	6.8533333333333	0
TRINITY_DN1583_c1_g2		0.064477142251534	-3.95507	7.1014430377691E-6	0.00043042399058861	yes	down	0.46	0.04	0	2.31	3.05	2.37	0.16666666666667	2.5766666666667
TRINITY_DN158_c0_g4	hypothetical protein L6452_03233 [Arctium lappa])	3.55926	1.8315772357795	2.6285383935348E-5	0.0012409463353342	yes	up	4.83	4.62	4.64	0.8	1.59	1.76	4.6966666666667	1.3833333333333
TRINITY_DN1617_c0_g1	hypothetical protein OSB04_012880 [Centaurea solstitialis])	2.0888240441929	1.0626909695416	0.00038260374851658	0.010146851901707	yes	up	13.16	14.7	20.09	7.17	8.63	7.09	15.983333333333	7.63
TRINITY_DN1602_c0_g1	transcription factor bHLH128-like [Cynara cardunculus var. scolymus])	2.5158628826444	1.3310532958581	1.2359741166555E-6	9.8250235671103E-5	yes	up	24.41	35.92	31.82	14.79	13.74	11.78	30.716666666667	13.436666666667
TRINITY_DN1589_c0_g1	uncharacterized protein LOC112527667 [Cynara cardunculus var. scolymus])	0.3631360782263	-1.46142	1.0502986498311E-5	0.00059949941354831	yes	down	143.17	292.85	262.93	723.02	741.41	595.86	232.98333333333	686.76333333333
TRINITY_DN1575_c0_g2	hypothetical protein OSB04_025857 [Centaurea solstitialis])	0.49305528700966	-1.02018	0.00014824628636525	0.0048984186417488	yes	down	4.56	5.63	4.98	11.4	11.83	11.09	5.0566666666667	11.44
TRINITY_DN15770_c0_g1	uncharacterized protein LOC112509225 [Cynara cardunculus var. scolymus])	0.012724898699071	-6.2962	5.5794120924918E-8	6.8871718536832E-6	yes	down	0.1	0	0	2.72	2.6	2.63	0.033333333333333	2.65
TRINITY_DN16216_c0_g1	hypothetical protein L6452_08084 [Arctium lappa])	0.30172869112713	-1.72868	3.9139371720645E-5	0.0016858007882331	yes	down	1.85	4.17	5.57	15.35	11.32	13.4	3.8633333333333	13.356666666667
TRINITY_DN15909_c0_g1		0.35331799742908	-1.50096	0.0025931527198278	0.042446169274663	yes	down	7.65	1.94	3.44	15.59	10.02	10.71	4.3433333333333	12.106666666667
TRINITY_DN15979_c1_g1	protein TRANSPARENT TESTA GLABRA 1 [Cynara cardunculus var. scolymus])	2.3154713217868	1.2113058886882	0.00041352408882235	0.010797138848822	yes	up	40.37	81.56	64.56	25.67	32.87	26.75	62.163333333333	28.43
TRINITY_DN1581_c0_g1	hypothetical protein L6452_03356 [Arctium lappa])	2.9107499550474	1.54139	3.0447265883162E-5	0.0013945123315356	yes	up	42.07	51.47	77.79	20.9	13.95	27.86	57.11	20.903333333333
TRINITY_DN15844_c0_g1	hypothetical protein OSB04_009737 [Centaurea solstitialis])	2.9258588547977	1.5488601746729	0.00048718820835168	0.012261844795489	yes	up	99.41	49.08	38.8	11.61	29.44	23.74	62.43	21.596666666667
TRINITY_DN1632_c0_g1	protein FAR1-RELATED SEQUENCE 5-like [Cynara cardunculus var. scolymus])	23.396351352207	4.5482116547599	9.5287805767577E-11	2.5160952260333E-8	yes	up	35.88	17.34	5.91	5.47	6.95	5.43	19.71	5.95
TRINITY_DN1608_c0_g2	hypothetical protein L6452_29416 [Arctium lappa])	0.47027648410154	-1.08842	0.00020489017953535	0.0063421969335072	yes	down	9.56	10.55	7.58	24.83	16.67	19.05	9.23	20.183333333333
TRINITY_DN16285_c0_g1		0.010314515316451	-6.59918	1.95652413033E-5	0.00097396412691148	yes	down	0	0	0	93.46	80.38	26.8	0	66.88
TRINITY_DN16444_c0_g1	LRR receptor-like serine/threonine-protein kinase GSO1 [Cynara cardunculus var. scolymus])	0.46026121934365	-1.11948	0.0015411660714131	0.029267697889012	yes	down	0.96	1.24	1.26	2.16	2.81	2.85	1.1533333333333	2.6066666666667
TRINITY_DN16205_c0_g1	hypothetical protein L6452_15345 [Arctium lappa])	0.36999511641634	-1.43442	0.00011694950569677	0.004067913734236	yes	down	2.86	1.76	3.18	5.24	9.08	7.5	2.6	7.2733333333333
TRINITY_DN1616_c0_g3		0.10915328467218	-3.19557	1.4920661123584E-8	2.2429742360334E-6	yes	down	1.29	1.17	0.64	13.27	7.25	9.6	1.0333333333333	10.04
TRINITY_DN1627_c0_g2	putative wall-associated receptor kinase-like 16 [Cynara cardunculus var. scolymus])	0.22433032695594	-2.1563	0.0027004429777706	0.043710901632719	yes	down	6.77	0.45	1.37	14.92	8.06	14.79	2.8633333333333	12.59
TRINITY_DN1619_c0_g2	ribosome production factor 2 homolog [Cynara cardunculus var. scolymus])	3.1890228910332	1.67311	0.00094789589101915	0.020663177765031	yes	up	6.4	22.68	10.17	4.67	4.31	4.22	13.083333333333	4.4
TRINITY_DN16338_c0_g3	hypothetical protein OSB04_026916 [Centaurea solstitialis])	0.17931527121523	-2.47943	0.00047817186835612	0.012106815685017	yes	down	0.73	0.32	0.24	2.63	2.35	2.5	0.43	2.4933333333333
TRINITY_DN16109_c1_g1	polyubiquitin [Papaver somniferum])	0.012382121495889	-6.3356	0.00020090181832282	0.0062442012437982	yes	down	0	0	0	0.26	2.44	1.25	0	1.3166666666667
TRINITY_DN16251_c1_g1	heterodimeric geranylgeranyl pyrophosphate synthase small subunit, chloroplastic-like [Cynara cardunculus var. scolymus])	2.2186683298326	1.1496940142364	0.00036133144370085	0.0097774082319091	yes	up	110.6	77.69	105.77	30.25	65.84	41.29	98.02	45.793333333333
TRINITY_DN1607_c0_g2	uncharacterized protein LOC112517373 [Cynara cardunculus var. scolymus])	2.7997467186721	1.4852963185118	1.8351151940704E-7	1.8839232289165E-5	yes	up	48.02	46.31	33.31	15.8	14.67	16.98	42.546666666667	15.816666666667
TRINITY_DN1613_c0_g2	hypothetical protein L6452_10109 [Arctium lappa])	0.00089601159538756	-10.1242	2.0271170902571E-16	1.8653162897802E-13	yes	down	0	0	0	17.42	23.48	22.34	0	21.08
TRINITY_DN1621_c1_g1	hypothetical protein OSB04_022482 [Centaurea solstitialis])	0.37106351224336	-1.43026	5.2362416220566E-5	0.0021257180895103	yes	down	814.09	610.84	1063.04	2610.69	1419.27	3204.34	829.32333333333	2411.4333333333
TRINITY_DN16318_c0_g4	hypothetical protein L6452_42554 [Arctium lappa])	0.073561364008203	-3.76491	0.0021758546673412	0.037546559081502	yes	down	0	0.17	0.33	2.02	2.28	1.87	0.16666666666667	2.0566666666667
TRINITY_DN16413_c0_g3		24.291354815103	4.6023710513298	0.0019445952696903	0.034552124025404	yes	up	5	0.16	0.53	0.08	0.15	0	1.8966666666667	0.076666666666667
TRINITY_DN1644_c0_g2		65.614130912426	6.0359346475639	0.00045777759493096	0.011717383193681	yes	up	9.54	1.69	3.73	0	0	0	4.9866666666667	0
TRINITY_DN1653_c1_g4	hypothetical protein L6452_09657 [Arctium lappa])	0.44869770337131	-1.15618	3.9631487845501E-6	0.00026584076487907	yes	down	22.53	13.5	17.44	40.85	36.86	44.39	17.823333333333	40.7
TRINITY_DN16609_c0_g1	laccase-14-like [Cynara cardunculus var. scolymus])	0.2686482235707	-1.89621	0.00095067877841176	0.020679306436427	yes	down	1.73	1.91	3.46	10.19	14.16	3.29	2.3666666666667	9.2133333333333
TRINITY_DN16675_c0_g1	hypothetical protein OSB04_028424 [Centaurea solstitialis])	0.24884826288628	-2.00666	0.0031842742736559	0.049058179905548	yes	down	1.24	0.39	0.32	2.36	2.13	3.57	0.65	2.6866666666667
TRINITY_DN16631_c0_g1		0.018871683945006	-5.72763	0.00071061734173524	0.016540961034451	yes	down	0	0	0	2.13	1.58	5.01	0	2.9066666666667
TRINITY_DN16608_c0_g1	hypothetical protein L6452_23159 [Arctium lappa])	0.27832438935271	-1.84516	0.0011967854724664	0.024488940469619	yes	down	0.77	0.52	1.45	2.37	5.51	2.33	0.91333333333333	3.4033333333333
TRINITY_DN1644_c0_g1		0.16449730575363	-2.60386	4.3194254452511E-5	0.0018217176815347	yes	down	2.8	0.29	1.65	12.12	10.09	9.57	1.58	10.593333333333
TRINITY_DN16388_c0_g1	hypothetical protein L6452_17932 [Arctium lappa])	2.1757211077142	1.1214936382499	0.00059796392006471	0.014384811175693	yes	up	12.77	14.33	9.54	5.56	6.1	6.07	12.213333333333	5.91
TRINITY_DN1663_c0_g2	alpha-dioxygenase 1-like [Cynara cardunculus var. scolymus])	0.33371938633726	-1.58329	3.1653733400704E-6	0.00022301560752802	yes	down	2.41	3.45	2.74	6.76	11.25	9	2.8666666666667	9.0033333333333
TRINITY_DN16568_c0_g2		87.455576809218	6.4504784787881	4.7472996171555E-7	4.2903720290043E-5	yes	up	3.37	2.03	9.82	0	0.17	0	5.0733333333333	0.056666666666667
TRINITY_DN16394_c0_g1	proline-rich receptor-like protein kinase PERK2 [Cynara cardunculus var. scolymus])	0.40547773435965	-1.30231	0.00042606826919314	0.011058110309674	yes	down	45.18	21.64	22.68	102.26	62.28	60.27	29.833333333333	74.936666666667
TRINITY_DN16512_c0_g1	F-box/kelch-repeat protein SKIP25-like [Cynara cardunculus var. scolymus])	0.36882069078879	-1.43901	1.4952702149808E-5	0.00078556012712985	yes	down	4.46	2.95	3.87	10.64	13.09	7.89	3.76	10.54
TRINITY_DN16490_c0_g1	12-oxophytodienoate reductase 1-like [Cynara cardunculus var. scolymus])	2.4724356773612	1.30593	0.0030415509325295	0.047534604023258	yes	up	56.5	81.97	28.37	14.4	33.55	20.37	55.613333333333	22.773333333333
TRINITY_DN1682_c0_g1	hypothetical protein OSB04_021261 [Centaurea solstitialis])	3.68983	1.8835535198075	0.00027738765432483	0.0079764711280565	yes	up	13.14	16.33	22.64	1.96	7.92	5.95	17.37	5.2766666666667
TRINITY_DN16967_c0_g1		21.7395	4.4422441988473	0.00077172830307173	0.017619775677501	yes	up	5.46	1.22	2.28	0	0.39	0	2.9866666666667	0.13
TRINITY_DN1649_c0_g1		0.0087298905980988	-6.83982	2.1416427296111E-6	0.00015939490962591	yes	down	0	0	0	9.56	7.68	10.34	0	9.1933333333333
TRINITY_DN17024_c0_g1	RNA-directed DNA polymerase, eukaryota, Reverse transcriptase zinc-binding domain protein [Artemisia annua])	0.10680857903011	-3.2269	0.00070503708142452	0.016430664631264	yes	down	0.07	0.42	0.07	1.71	2.43	1.02	0.18666666666667	1.72
TRINITY_DN1674_c1_g1	hypothetical protein L6452_11545 [Arctium lappa])	0.33750888275784	-1.567	0.0012752179936962	0.025627577496081	yes	down	11.44	4.71	9.78	14.09	20.6	35.55	8.6433333333333	23.413333333333
TRINITY_DN17031_c0_g4		0.0019024017749962	-9.03796	1.3147961860698E-12	5.1850780501551E-10	yes	down	0	0	0	19.02	11.25	15.87	0	15.38
TRINITY_DN17084_c0_g2	hypothetical protein OSB04_015430 [Centaurea solstitialis])	4.2890331192983	2.1006524563006	0.0013797364602936	0.027170607881501	yes	up	3.52	2.02	1.47	0.26	0.64	0.22	2.3366666666667	0.37333333333333
TRINITY_DN1700_c0_g2	hypothetical protein L6452_42736 [Arctium lappa])	0.41874371075052	-1.25586	0.00012652039805471	0.0043216180059947	yes	down	3241.68	6221.93	5066.3	12716.9	10460.5	14472.1	4843.3033333333	12549.823333333
TRINITY_DN1711_c0_g1	pentatricopeptide repeat-containing protein At3g62890-like [Eucalyptus grandis])	11.528020907691	3.5270729520459	1.6030704761271E-9	3.1609635115634E-7	yes	up	10.76	6.09	9.85	0.31	1.5	0.53	8.9	0.78
TRINITY_DN1680_c0_g1	hypothetical protein L6452_38756 [Arctium lappa])	3.9396107197762	1.9780530813582	0.0002673838322912	0.0078070937032255	yes	up	12.7	68.36	28.67	9.75	12.03	8.85	36.576666666667	10.21
TRINITY_DN17213_c0_g3		0.014818529127659	-6.07645	0.00016054584204941	0.0052364500963183	yes	down	0	0	0	0.93	1.88	1.17	0	1.3266666666667
TRINITY_DN1684_c0_g1	hypothetical protein OSB04_022298 [Centaurea solstitialis])	0.13494849329153	-2.88952	0.0028833430269202	0.045768737248019	yes	down	1.59	0.71	0.61	0.36	5.58	16.63	0.97	7.5233333333333
TRINITY_DN172_c0_g5		0.0044115374081335	-7.8245	6.6891426268764E-10	1.4508750357695E-7	yes	down	0.11	0	0	9.03	7.69	10.17	0.036666666666667	8.9633333333333
TRINITY_DN172_c0_g2	ARM repeat superfamily protein [Artemisia annua])	0.0076088654644915	-7.0381	6.2452419483109E-7	5.4810120520928E-5	yes	down	0	0	0	7.13	5.89	5.52	0	6.18
TRINITY_DN1748_c1_g1		0.43596528012873	-1.19771	0.0031701837691253	0.04897661523649	yes	down	7.13	6.25	3.88	10.81	9.05	14.29	5.7533333333333	11.383333333333
TRINITY_DN17100_c0_g1	hypothetical protein L6452_44447 [Arctium lappa])	0.35249773092918	-1.50431	0.00021834257608301	0.0066904043040734	yes	down	17.09	30.39	35.27	105.83	50.54	92.42	27.583333333333	82.93
TRINITY_DN17081_c0_g1	hypothetical protein OSB04_023729 [Centaurea solstitialis])	0.12648336657208	-2.98298	5.2715050054078E-14	2.9104458362584E-11	yes	down	4.68	3.88	5.84	54.03	22.12	41.7	4.8	39.283333333333
TRINITY_DN1721_c0_g2		42.7379	5.4174442424487	0.00026231354846893	0.0076886227922853	yes	up	10.8	7.3	7.4	0.38	0	0	8.5	0.12666666666667
TRINITY_DN17705_c0_g1	hypothetical protein L6452_35681 [Arctium lappa])	8.0929074127308	3.0166580903425	0.00016104039634938	0.0052469449308425	yes	up	3.73	3.9	3.29	0.58	0.68	0.16	3.64	0.47333333333333
TRINITY_DN17197_c0_g2	hypothetical protein L6452_29144 [Arctium lappa])	5.0099349327436	2.3247918663311	0.0022657517470372	0.038601474813862	yes	up	0.58	3.71	4.02	0.22	1.99	0.66	2.77	0.95666666666667
TRINITY_DN17246_c0_g3		0.016736113016774	-5.90089	0.00030771098673894	0.0086358149938214	yes	down	0	0	0	2.28	1.66	1.96	0	1.9666666666667
TRINITY_DN17140_c0_g1	hypothetical protein OSB04_009788 [Centaurea solstitialis])	0.22678743529993	-2.14059	2.2440552022445E-5	0.0010902876843417	yes	down	2	1.19	2.29	7.73	6.3	3.93	1.8266666666667	5.9866666666667
TRINITY_DN17076_c0_g2	hypothetical protein OSB04_005863 [Centaurea solstitialis])	4.7808556205204	2.2572688376654	0.00012225262551414	0.0042089832498439	yes	up	14.05	70.8	36.88	5.16	15.83	6.46	40.576666666667	9.15
TRINITY_DN17124_c0_g4		0.0055878962366118	-7.48348	6.8959052704765E-8	8.1163201334608E-6	yes	down	0	0	0	2.15	4.19	4.59	0	3.6433333333333
TRINITY_DN17262_c0_g1		18.039920265536	4.1731210569413	0.0021687572421289	0.037482346280299	yes	up	1.29	4.15	8.08	0	0.56	0	4.5066666666667	0.18666666666667
TRINITY_DN17114_c0_g1	laccase-3-like [Cynara cardunculus var. scolymus])	0.25759629953196	-1.95682	0.0032426248705238	0.049755203041095	yes	down	0.56	1.56	2.38	5.21	12.26	3.33	1.5	6.9333333333333
TRINITY_DN17271_c0_g1	hypothetical protein L6452_21463 [Arctium lappa])	0.29207465079057	-1.77559	0.0022500315432771	0.038449329118262	yes	down	1.29	1.29	0.92	4.82	3.56	4.34	1.1666666666667	4.24
TRINITY_DN172_c0_g1		0.00030486589166944	-11.6795	8.9106049070524E-22	2.2548285717296E-18	yes	down	0	0	0	123.42	135.08	98.79	0	119.09666666667
TRINITY_DN17119_c1_g4	hypothetical protein OSB04_017310 [Centaurea solstitialis])	0.023801668953097	-5.39279	0.00032739622189747	0.0090791905699897	yes	down	0	0	0.1	1.24	2.16	1.39	0.033333333333333	1.5966666666667
TRINITY_DN17248_c0_g1		54.930896291766	5.7795459269793	0.00059469269563902	0.014357482604981	yes	up	1.29	1.41	0.81	0	0	0	1.17	0
TRINITY_DN17213_c0_g2		0.010683205181791	-6.54851	1.4431143749833E-5	0.00077150723786517	yes	down	0	0	0	2.27	3.84	4.61	0	3.5733333333333
TRINITY_DN174_c0_g3	LOW QUALITY PROTEIN: hypothetical protein OSB04_015367 [Centaurea solstitialis])	0.00031283340564618	-11.6423	5.4500433361438E-21	1.1821143996096E-17	yes	down	0	0	0	41.21	20.1	15.86	0	25.723333333333
TRINITY_DN17418_c0_g1	hypothetical protein OSB04_023629 [Centaurea solstitialis])	3.7224426836717	1.8962496350749	0.0024622070556159	0.04112617131509	yes	up	202.67	46.65	92.94	41.99	58.07	19.6	114.08666666667	39.886666666667
TRINITY_DN17728_c0_g1	hypothetical protein L6452_01946 [Arctium lappa])	0.112865	-3.14733	0.0012783626122566	0.02565681367071	yes	down	0.06	0.06	0.31	1.74	0.86	1.46	0.14333333333333	1.3533333333333
TRINITY_DN17673_c0_g3	protein S-acyltransferase 21 [Cynara cardunculus var. scolymus])	0.018061077275396	-5.79097	0.0010450592307273	0.022176288330025	yes	down	0	0	0	1.64	4.64	1.04	0	2.44
TRINITY_DN1744_c0_g1	hypothetical protein OSB04_018585 [Centaurea solstitialis])	11.177722895109	3.4825544098542	0.00091525804602436	0.020154260932252	yes	up	0.51	9.91	1.34	0.05	0.66	0.47	3.92	0.39333333333333
TRINITY_DN17653_c1_g1	hypothetical protein OSB04_002120 [Centaurea solstitialis])	1150.8211938601	10.168447980191	4.8131262415206E-16	3.9501457148653E-13	yes	up	13.28	13.84	19.87	0	0	0	15.663333333333	0
TRINITY_DN1738_c2_g3	hypothetical protein HanPSC8_Chr08g0328781 [Helianthus annuus])	8.7288371358312	3.1257894694201	6.6045978717785E-8	7.958540435493E-6	yes	up	13.39	61.92	26.07	2.92	4.71	5.13	33.793333333333	4.2533333333333
TRINITY_DN17596_c0_g2	phosphomethylethanolamine N-methyltransferase-like isoform X1 [Cynara cardunculus var. scolymus])	0.16137176810257	-2.63154	9.3648804101368E-13	3.9496383129752E-10	yes	down	7.2	16.41	13.69	84.5	91.49	67.52	12.433333333333	81.17
TRINITY_DN1771_c0_g3	hypothetical protein L6452_20373 [Arctium lappa])	0.29080858068216	-1.78186	7.6673670093981E-6	0.00045742095600664	yes	down	7.52	2.42	6.05	17.99	15.98	16.5	5.33	16.823333333333
TRINITY_DN1794_c2_g1		3.7691982117421	1.9142576643518	0.0006073068770738	0.014549015194359	yes	up	21.16	108.14	47.16	12.35	21.65	17.62	58.82	17.206666666667
TRINITY_DN17652_c0_g2		5.1334052982999	2.3599161703018	0.0029689525840212	0.046688355342511	yes	up	112.64	14.19	47.72	21.13	12.29	7.73	58.183333333333	13.716666666667
TRINITY_DN1777_c0_g3	hypothetical protein L1987_18098 [Smallanthus sonchifolius])	3.8957491664329	1.9619007903584	0.0021976205172005	0.037873407846374	yes	up	8.81	4.07	7.64	2.71	1.83	1.08	6.84	1.8733333333333
TRINITY_DN1740_c0_g1	hypothetical protein L6452_28627 [Arctium lappa])	3.50302	1.8085991862574	2.2780152815899E-8	3.2025098167019E-6	yes	up	145.8	93.4	145.99	28	35.02	52.64	128.39666666667	38.553333333333
TRINITY_DN18054_c1_g1	hypothetical protein L6452_15778 [Arctium lappa])	0.33366112168845	-1.58354	0.0024791817484736	0.041250855316041	yes	down	3.71	0.62	1.8	5.08	7.02	6.35	2.0433333333333	6.15
TRINITY_DN18034_c0_g1		0.12488459977083	-3.00133	0.0027412957733059	0.044207215853535	yes	down	0.38	0.19	1.52	2.03	4.21	11.73	0.69666666666667	5.99
TRINITY_DN1846_c0_g4	hypothetical protein OSB04_007666 [Centaurea solstitialis])	2.8221393744192	1.4967892387566	0.0031983621305939	0.049250235526174	yes	up	3.99	3.1	2.97	1.61	1.19	0.91	3.3533333333333	1.2366666666667
TRINITY_DN18298_c0_g1		54.839922622274	5.7771546304002	0.0020046057181526	0.035288033181114	yes	up	2.48	0.31	0.41	0	0	0	1.0666666666667	0
TRINITY_DN18401_c0_g2	hypothetical protein OSB04_021622 [Centaurea solstitialis])	168.07284637063	7.3929428532498	2.230050899804E-7	2.2129975693937E-5	yes	up	2.91	6.54	8.59	0	0	0	6.0133333333333	0
TRINITY_DN18538_c1_g3	hypothetical protein L6452_32273 [Arctium lappa])	2.3211765471622	1.2148562572919	7.8041307710989E-5	0.0029438538508719	yes	up	24.89	41.03	31.97	12.4	16.9	14.67	32.63	14.656666666667
TRINITY_DN18398_c0_g1	TPA_asm: hypothetical protein HUJ06_031942 [Nelumbo nucifera])	76.418504877035	6.2558501266264	5.203293041716E-5	0.0021208482752315	yes	up	1.79	1.8	1.77	0	0	0	1.7866666666667	0
TRINITY_DN1820_c0_g1	hypothetical protein L6452_06493 [Arctium lappa])	0.33694238685504	-1.56943	3.6550417066849E-8	4.7229360197955E-6	yes	down	5.54	5.72	4.69	16.7	13.54	16.53	5.3166666666667	15.59
TRINITY_DN18460_c0_g1		7.9835820286351	2.9970361919928	7.8614298675243E-5	0.0029617888257722	yes	up	38.76	6.02	8.98	1.22	6.53	2.6	17.92	3.45
TRINITY_DN18424_c0_g1	hypothetical protein OSB04_014702 [Centaurea solstitialis])	0.238747	-2.06645	0.002833235068112	0.045233446939163	yes	down	0.63	0.26	0.51	2.41	2.43	0.83	0.46666666666667	1.89
TRINITY_DN18493_c0_g1	hypothetical protein OSB04_000126 [Centaurea solstitialis])	0.40245423760264	-1.3131	0.0021416348230934	0.037098050791817	yes	down	1.17	1.49	1.83	4.74	4.07	2.79	1.4966666666667	3.8666666666667
TRINITY_DN1818_c0_g1	hypothetical protein OSB04_015309 [Centaurea solstitialis])	0.045379400853125	-4.46182	7.3040255950817E-5	0.0027898621537138	yes	down	5.52	0	1.82	36.94	30.38	29.66	2.4466666666667	32.326666666667
TRINITY_DN18399_c0_g1		0.21332530322579	-2.22887	3.3750572996275E-5	0.0015005415806807	yes	down	0.54	2.29	2.33	7.34	7.27	6.55	1.72	7.0533333333333
TRINITY_DN18547_c0_g1	hypothetical protein OSB04_015292 [Centaurea solstitialis])	0.2587063752422	-1.95061	0.00098376430099004	0.021156506206702	yes	down	1.27	1.38	1.57	4.89	9.22	3.18	1.4066666666667	5.7633333333333
TRINITY_DN18623_c0_g4	hypothetical protein OSB04_004055 [Centaurea solstitialis])	0.32061157982504	-1.6411	0.0010128080785074	0.021627939600531	yes	down	0.67	1.19	1.01	4.3	2.46	2.59	0.95666666666667	3.1166666666667
TRINITY_DN18664_c0_g1		0.10222075758954	-3.29024	0.001458914753564	0.028140090501255	yes	down	0.98	0	0.08	5.54	2.92	1.96	0.35333333333333	3.4733333333333
TRINITY_DN1875_c0_g5	hypothetical protein OSB04_010627 [Centaurea solstitialis])	0.19340119631321	-2.37033	2.151637749946E-5	0.0010521196765678	yes	down	6.16	2.49	11.1	36.19	27.94	43.37	6.5833333333333	35.833333333333
TRINITY_DN18614_c1_g3	O-methyltransferase [Carthamus tinctorius])	0.40781307382173	-1.29402	0.00095482879300197	0.020754710900714	yes	down	2	3.54	3.06	4.44	6.82	9.47	2.8666666666667	6.91
TRINITY_DN18747_c0_g1	hypothetical protein L6452_16098 [Arctium lappa])	0.1875371445663	-2.41475	0.00012721586218354	0.0043404908663654	yes	down	1.12	0.32	0.72	1.97	3.56	6.33	0.72	3.9533333333333
TRINITY_DN1875_c0_g4	hypothetical protein OSB04_010627 [Centaurea solstitialis])	0.085869357311904	-3.54171	5.8448700750463E-6	0.00036670521631995	yes	down	0.88	0	0.43	3.32	6.51	5.98	0.43666666666667	5.27
TRINITY_DN18637_c0_g1	putative abieta-7,13-dien-18-ol hydroxylase [Helianthus annuus])	0.0073195285773418	-7.09403	1.1793357500906E-6	9.5243907944814E-5	yes	down	0	0	0	2.22	0.89	2.43	0	1.8466666666667
TRINITY_DN1873_c1_g2	hypothetical protein OSB04_017074 [Centaurea solstitialis])	0.17447557561518	-2.5189	6.1240781715306E-5	0.0024308987942052	yes	down	0.6	0.9	1.41	4.95	3.79	4.81	0.97	4.5166666666667
TRINITY_DN1918_c1_g1	dirigent protein 19-like [Cynara cardunculus var. scolymus])	0.30257787654296	-1.72462	5.0492596842772E-5	0.0020775856310672	yes	down	3.75	5.7	10.7	23.34	25.54	20.62	6.7166666666667	23.166666666667
TRINITY_DN1898_c1_g3		120.58215796471	6.9138726432805	1.4029148680023E-5	0.00075399845808421	yes	up	12.12	2.04	2.85	0	0	0	5.67	0
TRINITY_DN18741_c0_g2	AP2/ERF domain-containing protein [Cynara cardunculus var. scolymus])	2.5067566562623	1.32582	0.0006383762537252	0.015203869271074	yes	up	78.65	141.77	75.72	53.28	43.1	28.18	98.713333333333	41.52
TRINITY_DN19182_c0_g2	LOW QUALITY PROTEIN: hypothetical protein OSB04_025232 [Centaurea solstitialis])	0.0045827950301218	-7.76956	1.6563745620826E-9	3.2449980614323E-7	yes	down	0.06	0	0	4.88	6.07	3.1	0.02	4.6833333333333
TRINITY_DN1856_c0_g2	chaperone protein dnaJ 11, chloroplastic-like isoform X1 [Cynara cardunculus var. scolymus])	2.87852	1.5253284282499	2.3036366488363E-5	0.0011103528647391	yes	up	33.53	36.39	60.14	16.49	10.56	19.24	43.353333333333	15.43
TRINITY_DN18638_c0_g3	hypothetical protein L6452_10421 [Arctium lappa])	0.38517527047004	-1.37641	9.6964445750804E-8	1.0945808028509E-5	yes	down	34.97	21.96	26	82.92	58.19	88.15	27.643333333333	76.42
TRINITY_DN1873_c1_g1	hypothetical protein Pint_32936 [Pistacia integerrima])	0.27666988047447	-1.85376	0.0001137464909429	0.0039838822883185	yes	down	1.02	2.39	1.14	6.97	5.29	5.28	1.5166666666667	5.8466666666667
TRINITY_DN1870_c0_g1	adagio protein 3 isoform X1 [Cynara cardunculus var. scolymus])	3.57455	1.8377621660242	3.1391319333341E-5	0.0014301530358444	yes	up	13.61	5.59	5.43	2.87	2.52	1.6	8.21	2.33
TRINITY_DN18537_c0_g1	hypothetical protein OSB04_029306 [Centaurea solstitialis])	0.003308832643184	-8.23946	2.2517079269992E-10	5.4700290329007E-8	yes	down	0	0	0	3.47	3.04	3.06	0	3.19
TRINITY_DN18690_c0_g1	protein trichome birefringence-like [Cynara cardunculus var. scolymus])	0.40003104410785	-1.32182	0.00037370371979452	0.0099981384628021	yes	down	1.49	2.25	1.68	3.97	6.06	4.17	1.8066666666667	4.7333333333333
TRINITY_DN18706_c0_g1	hypothetical protein CTI12_AA330620 [Artemisia annua])	0.056932228549142	-4.13461	3.7633452352183E-11	1.1094926350741E-8	yes	down	2.38	2.42	3.67	92.12	14.55	52	2.8233333333333	52.89
TRINITY_DN19152_c0_g1	uncharacterized protein LOC111913717 [Lactuca sativa])	0.457898	-1.1269	0.000724281171768	0.01678894813886	yes	down	18.94	12.37	9.1	29.95	25.35	38.01	13.47	31.103333333333
TRINITY_DN19075_c0_g2	hypothetical protein OSB04_022073 [Centaurea solstitialis])	0.41729900977736	-1.26085	4.732586261789E-6	0.00030707203937069	yes	down	5.34	3.32	4.72	12.2	10.32	10.35	4.46	10.956666666667
TRINITY_DN1898_c1_g2	hypothetical protein OSB04_016269 [Centaurea solstitialis])	2.1751423488565	1.1211098190162	0.00023519317067463	0.0071413152250707	yes	up	26.97	15.53	28.8	12.98	9.77	13.15	23.766666666667	11.966666666667
TRINITY_DN18948_c0_g1	mitochondrial carrier protein CoAc2 [Cynara cardunculus var. scolymus])	0.33416973317654	-1.58135	1.299713853132E-10	3.3165639381687E-8	yes	down	13.69	9.62	13.03	41.46	38.98	28.91	12.113333333333	36.45
TRINITY_DN18851_c0_g2	protein GRAVITROPIC IN THE LIGHT 1-like [Cynara cardunculus var. scolymus])	2.6697168273686	1.41669	0.0013455638143977	0.026664918121208	yes	up	4.11	4.37	2.56	0.81	1.73	1.79	3.68	1.4433333333333
TRINITY_DN19067_c0_g1	hypothetical protein OSB04_026129 [Centaurea solstitialis])	0.20922461945411	-2.25688	8.314852228823E-5	0.0030942255242701	yes	down	2.95	1.37	1.27	8.02	4.79	4.25	1.8633333333333	5.6866666666667
TRINITY_DN18940_c0_g1	hypothetical protein OSB04_027949 [Centaurea solstitialis])	32.069697972653	5.00314	0.0027745103487112	0.044559462629476	yes	up	2.96	2.82	0.56	0.2	0	0	2.1133333333333	0.066666666666667
TRINITY_DN19360_c0_g1	hypothetical protein L6452_28298 [Arctium lappa])	0.17917742014382	-2.48054	0.00017130319750068	0.0054987239908092	yes	down	0.75	0.45	0.51	4.16	4.12	1.62	0.57	3.3
TRINITY_DN1960_c0_g1	probable 1-acylglycerol-3-phosphate O-acyltransferase [Cynara cardunculus var. scolymus])	2.2674268773372	1.1810560257686	7.0940144182291E-7	6.0810283668494E-5	yes	up	89.3	93.77	104.87	48.2	46.37	36.62	95.98	43.73
TRINITY_DN1907_c0_g3	homeobox-leucine zipper protein HAT22-like isoform X2 [Cynara cardunculus var. scolymus])	2.7325248086499	1.4502345942151	2.2640290554222E-5	0.0010964833540183	yes	up	127.74	66.06	134.41	48.68	37.9	30.33	109.40333333333	38.97
TRINITY_DN19132_c0_g1	hypothetical protein L6452_07844 [Arctium lappa])	2.1278590062289	1.0894025597896	0.001324120547142	0.026331528837271	yes	up	18.83	25.97	34.15	10.16	16.15	13.41	26.316666666667	13.24
TRINITY_DN1908_c0_g1	hypothetical protein I3842_09G170300 [Carya illinoinensis])	0.30312311398659	-1.72202	0.0023793622593616	0.040050839449986	yes	down	0.18	0.57	0.56	1.47	1.74	1.33	0.43666666666667	1.5133333333333
TRINITY_DN1916_c0_g1	plant cysteine oxidase 2-like [Cynara cardunculus var. scolymus])	3.7691535210723	1.9142405584883	9.7767151775762E-7	8.1560366231395E-5	yes	up	8.23	20.26	17.13	3.91	2.74	5.31	15.206666666667	3.9866666666667
TRINITY_DN18962_c0_g1		40.158498173162	5.3276334120186	1.6777365233889E-5	0.00085912558632763	yes	up	3.84	4.96	5.06	0.18	0.18	0	4.62	0.12
TRINITY_DN1897_c1_g3	vinorine synthase-like [Cynara cardunculus var. scolymus])	0.33657708172044	-1.57099	0.002240654498511	0.038353841320059	yes	down	5.64	13.17	3.37	22.8	26.91	21.83	7.3933333333333	23.846666666667
TRINITY_DN19273_c0_g1	hypothetical protein OSB04_003394 [Centaurea solstitialis])	2.9905164067928	1.5803946326475	0.0018155520243252	0.032835647868171	yes	up	11.65	16.05	7.42	3.55	6.89	1.96	11.706666666667	4.1333333333333
TRINITY_DN19058_c0_g1		74.627801830096	6.2216412868997	0.000328709959233	0.0090990033017952	yes	up	0.12	7.38	1.81	0	0.12	0	3.1033333333333	0.04
TRINITY_DN1927_c0_g2	hypothetical protein RJ640_029008 [Escallonia rubra])	0.0012547869023525	-9.63834	1.6879247098445E-14	1.0905430157264E-11	yes	down	0	0	0	9.91	5.93	8.5	0	8.1133333333333
TRINITY_DN19318_c0_g1	hypothetical protein L6452_38648 [Arctium lappa])	4.2259532159279	2.0792767957815	0.00074362009211737	0.017145609504355	yes	up	10.69	5.05	3.31	0.89	2.7	1.09	6.35	1.56
TRINITY_DN194_c0_g1		0.47836846269047	-1.06381	0.0009634940667649	0.020865455937592	yes	down	9.23	5.57	7.65	18.65	15.82	14.44	7.4833333333333	16.303333333333
TRINITY_DN19523_c0_g1	agglutinin-like [Cynara cardunculus var. scolymus])	0.19106308244312	-2.38788	9.1292909528608E-5	0.0033400005912599	yes	down	0.67	1.04	1.59	3.12	8.16	4.08	1.1	5.12
TRINITY_DN1952_c0_g1		666.88070526324	9.3812848982344	0.00057898939893756	0.014144482774045	yes	up	0.12	20.47	16.29	0	0	0	12.293333333333	0
TRINITY_DN1942_c0_g1	hypothetical protein L6452_04929 [Arctium lappa])	69.638985814388	6.1218232873766	3.5519379206203E-5	0.0015654302887889	yes	up	0.26	12.87	48.4	0.49	0.37	0.63	20.51	0.49666666666667
TRINITY_DN19613_c0_g1	hypothetical protein OSB04_004298 [Centaurea solstitialis])	0.26790510162414	-1.90021	6.0914700590578E-11	1.651549819762E-8	yes	down	3.3	4.04	3.56	17.27	13.69	11.58	3.6333333333333	14.18
TRINITY_DN19747_c0_g2	hypothetical protein OSB04_027328 [Centaurea solstitialis])	0.16657744144093	-2.58574	0.00014166152016388	0.0047427714678018	yes	down	0.64	0.56	0.31	3.88	1.86	3.75	0.50333333333333	3.1633333333333
TRINITY_DN19513_c0_g5	hypothetical protein L6452_20742 [Arctium lappa])	0.017172065764401	-5.86379	0.00040947063419937	0.010717610512202	yes	down	0	0	0	2.57	1.39	2.05	0	2.0033333333333
TRINITY_DN19327_c0_g4	hypothetical protein L6452_36692 [Arctium lappa])	0.40679608625396	-1.29762	0.00069664101607632	0.01629753551169	yes	down	3.35	1.17	2.53	4.62	5.96	7.02	2.35	5.8666666666667
TRINITY_DN19608_c0_g1	uncharacterized protein LOC112525214 [Cynara cardunculus var. scolymus])	3.9647637323117	1.9872348955942	8.8622100456938E-5	0.0032501192058881	yes	up	11.1	25.11	11.73	6.32	4.18	2.01	15.98	4.17
TRINITY_DN1957_c0_g1	uncharacterized protein LOC112525481 [Cynara cardunculus var. scolymus])	0.49735999637336	-1.00764	0.0010837322098292	0.022758376406414	yes	down	18.16	12.01	18.29	44.12	29.04	26.63	16.153333333333	33.263333333333
TRINITY_DN19475_c0_g1	uncharacterized protein LOC112507570 [Cynara cardunculus var. scolymus])	0.36051504376293	-1.47187	0.0013186508694889	0.026239942531389	yes	down	4.56	7.53	3.48	16.92	8.24	20.27	5.19	15.143333333333
TRINITY_DN19406_c1_g1	S-locus glycoprotein domain-containing protein [Artemisia annua])	128.795	7.0089284302622	5.4837163829382E-22	1.5138048334936E-18	yes	up	4.69	7.1	9.51	0.03	0.03	0.13	7.1	0.063333333333333
TRINITY_DN19710_c0_g5	endochitinase A-like [Cynara cardunculus var. scolymus])	2.4304296742109	1.2812113895739	2.652402085132E-6	0.00019222635254682	yes	up	56.27	34.63	33.91	16.99	19.59	17.05	41.603333333333	17.876666666667
TRINITY_DN19956_c0_g1	protein ABIL1-like [Cynara cardunculus var. scolymus])	0.36735802481225	-1.44474	1.3222250750832E-5	0.00071971394099609	yes	down	3.58	2.97	2.37	6.93	7.99	6.63	2.9733333333333	7.1833333333333
TRINITY_DN19329_c0_g2	hypothetical protein OSB04_009168 [Centaurea solstitialis])	0.023904366417286	-5.38658	0.00038149063260424	0.010135034601628	yes	down	0.12	0	0	2.18	2.31	1.09	0.04	1.86
TRINITY_DN19661_c0_g2	uncharacterized protein LOC112520532 [Cynara cardunculus var. scolymus])	9.9158855506352	3.3097416199035	0.00013363734109446	0.0045240039015324	yes	up	2.09	0.8	1.53	0.1	0.29	0.06	1.4733333333333	0.15
TRINITY_DN1972_c0_g1	endopeptidase, NLPC/P60 domain, LRAT-like domain protein [Artemisia annua])	0.28317404808274	-1.82024	0.00012981175212689	0.0044092434732498	yes	down	16.71	5.01	15.29	26.24	68.18	42.37	12.336666666667	45.596666666667
TRINITY_DN19715_c0_g1	hypothetical protein L6452_30235 [Arctium lappa])	0.37869879435035	-1.40088	0.0012353072947533	0.025043058658776	yes	down	1.31	1.82	1.55	3.95	3.04	5.97	1.56	4.32
TRINITY_DN2036_c0_g2	hypothetical protein OSB04_011607 [Centaurea solstitialis])	263.65369848329	8.0425004244825	1.6218084694893E-11	5.3530256504904E-9	yes	up	26.61	5.81	7.04	0	0	0.19	13.153333333333	0.063333333333333
TRINITY_DN1995_c0_g1	coiled-coil domain-containing protein 93 isoform X2 [Cynara cardunculus var. scolymus])	0.41199944232556	-1.27929	0.00081570099684856	0.018443467215416	yes	down	6.91	3.7	3.26	10.59	9.04	14.31	4.6233333333333	11.313333333333
TRINITY_DN2001_c0_g3	expansin-A6-like [Cynara cardunculus var. scolymus])	2.34674	1.2306569869856	0.0016204971500855	0.030300502745994	yes	up	9.51	17.12	12.28	4.74	7.52	5.37	12.97	5.8766666666667
TRINITY_DN19685_c0_g1	chloroplastic group IIA intron splicing facilitator CRS1, chloroplastic [Cynara cardunculus var. scolymus])	7.6003404360848	2.9260640415104	3.0406684632051E-5	0.0013945123315356	yes	up	4.71	1.21	2.59	0.13	0.4	0.62	2.8366666666667	0.38333333333333
TRINITY_DN19807_c0_g1	hypothetical protein L6452_21231 [Arctium lappa])	5.6724827988362	2.5039803290944	7.2703136178316E-5	0.0027879041407562	yes	up	2.67	13.59	7.41	1.15	2.13	1.23	7.89	1.5033333333333
TRINITY_DN1978_c2_g1		3.8003611450294	1.9261365231315	0.0011894623558202	0.024368024395394	yes	up	48.2	9.66	21.96	10.98	8.87	6.57	26.606666666667	8.8066666666667
TRINITY_DN19975_c0_g1		0.0077371057171396	-7.01399	1.2447350556806E-6	9.8688315145684E-5	yes	down	0	0	0	5.41	3.23	2.59	0	3.7433333333333
TRINITY_DN19664_c0_g1	hypothetical protein OSB04_007787 [Centaurea solstitialis])	5.95842	2.5749295198018	0.00082710286782632	0.018600435025211	yes	up	12.1	4.92	5.72	1.34	1.56	0.59	7.58	1.1633333333333
TRINITY_DN19834_c0_g1		78.981868077367	6.3034495856798	0.0016568456545539	0.030808977512267	yes	up	10.02	0.49	0.24	0	0	0	3.5833333333333	0
TRINITY_DN2002_c0_g1	hypothetical protein OSB04_018573 [Centaurea solstitialis])	0.20710688222327	-2.27155	1.5988139833164E-7	1.6975379516568E-5	yes	down	149.82	58.05	101.82	839.56	316.09	445.02	103.23	533.55666666667
TRINITY_DN200_c0_g2	hypothetical protein L6452_03069 [Arctium lappa])	0.42409972892823	-1.23752	9.8991142535633E-5	0.0035615699457785	yes	down	3.91	2.35	3.18	8.3	8.27	6.31	3.1466666666667	7.6266666666667
TRINITY_DN19990_c2_g1		0.013028752175935	-6.26216	0.0001093088819267	0.0038641135140699	yes	down	0	0	0	0.76	1.93	2.85	0	1.8466666666667
TRINITY_DN1998_c0_g1	hypothetical protein OSB04_001065 [Centaurea solstitialis])	10.984231135597	3.4573619837034	0.00036262024653947	0.0097878456945933	yes	up	0.29	4.46	14.12	0.51	0.56	0.74	6.29	0.60333333333333
TRINITY_DN2017_c0_g5		5.6810666140301	2.50616	0.0026313458932355	0.042912701070886	yes	up	99.08	6.42	26.62	12.04	10.6	1.81	44.04	8.15
TRINITY_DN201_c1_g1	LOW QUALITY PROTEIN: hypothetical protein OSB04_017677 [Centaurea solstitialis])	0.10251642898877	-3.28607	0.0011182299834431	0.023305539929468	yes	down	0.49	0	0.24	2.81	2.55	2.15	0.24333333333333	2.5033333333333
TRINITY_DN2030_c0_g1	hypothetical protein L6452_21433 [Arctium lappa])	2.4342874558371	1.2834995405347	0.00087191321796481	0.019391634443222	yes	up	138.91	83.01	227.22	64.07	81.48	46.45	149.71333333333	64
TRINITY_DN20375_c0_g2	hypothetical protein L6452_24284 [Arctium lappa])	0.016687458163147	-5.90509	0.0017388339115779	0.031923476758751	yes	down	0	0	0	3.24	1.54	0.17	0	1.65
TRINITY_DN2045_c0_g2		0.0024077660575396	-8.69809	2.5272314936791E-21	5.9032239643893E-18	yes	down	0.31	0	0	19.98	8.8	9.86	0.10333333333333	12.88
TRINITY_DN20193_c2_g1	hypothetical protein L6452_26430 [Arctium lappa])	0.20113079449394	-2.31379	5.774111874648E-8	7.0986510601441E-6	yes	down	1.28	2.53	1.37	10.32	6.91	9.93	1.7266666666667	9.0533333333333
TRINITY_DN20220_c0_g1	uncharacterized protein LOC112517278 [Cynara cardunculus var. scolymus])	0.28587523648866	-1.80654	0.0018005194192941	0.032694619583516	yes	down	0.31	0.46	0.6	1.34	1.39	2.26	0.45666666666667	1.6633333333333
TRINITY_DN20662_c0_g1	hypothetical protein L6452_35066 [Arctium lappa])	0.29135932492634	-1.77913	0.0020246161518954	0.035578410919246	yes	down	1.65	0.28	0.79	3.32	3.53	3.42	0.90666666666667	3.4233333333333
TRINITY_DN2057_c0_g1	TMV resistance protein N-like [Cynara cardunculus var. scolymus])	0.25364543385403	-1.97911	1.7495368970432E-8	2.5541556449814E-6	yes	down	10.58	4.07	7.36	33.27	27.82	23.61	7.3366666666667	28.233333333333
TRINITY_DN20561_c0_g1	hypothetical protein L6452_03935 [Arctium lappa])	0.21939425792482	-2.1884	1.941550452941E-5	0.00096961548124587	yes	down	1.29	1.68	0.74	3.75	5.84	8.32	1.2366666666667	5.97
TRINITY_DN20307_c0_g1		680.76328166192	9.4110094142357	6.0661507328664E-14	3.2893702348968E-11	yes	up	12.32	15.17	11.49	0	0	0	12.993333333333	0
TRINITY_DN20609_c0_g5	hypothetical protein OSB04_003953 [Centaurea solstitialis])	7.8286294809178	2.9687597642026	0.0019588590353161	0.034643397476067	yes	up	0.89	4.86	3.17	0.11	0.49	0.7	2.9733333333333	0.43333333333333
TRINITY_DN2057_c1_g1	TMV resistance protein N-like [Cynara cardunculus var. scolymus])	0.17250019292099	-2.53533	1.0432713516563E-12	4.2408619264386E-10	yes	down	0.84	0.9	0.79	5.53	5.69	4.24	0.84333333333333	5.1533333333333
TRINITY_DN2065_c0_g1	hypothetical protein L6452_30913 [Arctium lappa])	2.4047496045004	1.2658866806264	0.00042174883005227	0.010964747408705	yes	up	153.57	135.32	217.44	50.38	59.46	108.13	168.77666666667	72.656666666667
TRINITY_DN20618_c0_g1	uncharacterized protein LOC112523115 [Cynara cardunculus var. scolymus])	2.4679792344568	1.3033302557223	0.00036471400928397	0.0098102817343936	yes	up	27.97	49.37	62.71	22.77	19.99	17.02	46.683333333333	19.926666666667
TRINITY_DN20696_c0_g2		106.31529349014	6.7322053337308	5.9089086731773E-5	0.0023578176185243	yes	up	10.51	1.61	1.36	0	0	0	4.4933333333333	0
TRINITY_DN2074_c0_g1	hypothetical protein L6452_11893 [Arctium lappa])	0.25804949289848	-1.95428	1.181358886614E-14	7.9718097668716E-12	yes	down	34.96	27.56	23.21	111.75	108.7	103.48	28.576666666667	107.97666666667
TRINITY_DN2058_c0_g1	hypothetical protein L6452_08357 [Arctium lappa])	0.49926181283768	-1.00213	0.0021761820451638	0.037546559081502	yes	down	3.41	1.48	3.66	10.29	5.31	4.51	2.85	6.7033333333333
TRINITY_DN20609_c0_g4	hypothetical protein OSB04_003953 [Centaurea solstitialis])	0.012545826872275	-6.31665	3.8430647550792E-11	1.1114143271689E-8	yes	down	0	0.15	0.08	7.51	6.2	5.57	0.076666666666667	6.4266666666667
TRINITY_DN20425_c0_g1	hypothetical protein OSB04_011947 [Centaurea solstitialis])	11.462581690167	3.5188601103722	0.00024371231271503	0.0073200475646931	yes	up	2.97	2.08	7.56	0	0.34	0.6	4.2033333333333	0.31333333333333
TRINITY_DN20862_c0_g2	hypothetical protein L6452_06430 [Arctium lappa])	0.33678312616353	-1.57011	0.00025968554936539	0.0076633735588236	yes	down	5.01	1.34	2.93	7.55	9.07	11.05	3.0933333333333	9.2233333333333
TRINITY_DN20492_c1_g1		0.00050821018982588	-10.9423	2.5721718257577E-18	3.7193604600456E-15	yes	down	0	0	0	44.81	23.6	22.73	0	30.38
TRINITY_DN20611_c0_g3		0.020199472682739	-5.62954	0.0010888271501554	0.022837866775159	yes	down	0	0	0	1.06	0.79	1.46	0	1.1033333333333
TRINITY_DN2043_c0_g1		0.44246198107044	-1.17637	0.00020321579981862	0.0063032185672036	yes	down	14.69	17.71	26.23	36.69	54.63	37.63	19.543333333333	42.983333333333
TRINITY_DN20609_c0_g3		2652.4927918731	11.373133115296	9.3199933496688E-19	1.4150545902802E-15	yes	up	15.68	33.87	11.2	0	0	0	20.25	0
TRINITY_DN20551_c0_g3	protein DA1-related 2-like isoform X2 [Cynara cardunculus var. scolymus])	0.39462202833282	-1.34146	0.0002699437118985	0.007851638654703	yes	down	7.78	3.81	3.21	12.83	13.26	12.46	4.9333333333333	12.85
TRINITY_DN2060_c1_g1		0.033698574622015	-4.89117	0.0019468482917012	0.03457192703263	yes	down	0	0.46	0	5.72	5.29	5.59	0.15333333333333	5.5333333333333
TRINITY_DN21019_c1_g2	hypothetical protein HanLR1_Chr01g0004761 [Helianthus annuus])	303.344	8.2448092658376	0.00041898066382928	0.010903101268933	yes	up	0.24	9.91	8.93	0	0	0	6.36	0
TRINITY_DN2047_c0_g1		0.11093549843178	-3.17221	2.285620383902E-17	2.5705610584284E-14	yes	down	3.15	5.65	9.16	13.36	16.86	18.59	5.9866666666667	16.27
TRINITY_DN21063_c0_g1	transcription factor MYC2-like [Cynara cardunculus var. scolymus])	0.16440844063611	-2.60464	0.0029763864659979	0.046750443963304	yes	down	0.57	0.4	0.55	1.34	7.93	0.46	0.50666666666667	3.2433333333333
TRINITY_DN2082_c0_g1	hypothetical protein OSB04_015394 [Centaurea solstitialis])	2.1535962350732	1.10675	0.0029862199752284	0.046814432507891	yes	up	64.38	146.13	82.74	46.8	54.4	48.21	97.75	49.803333333333
TRINITY_DN20991_c0_g1		64.227537734466	6.0051200843669	0.00041901861229153	0.010903101268933	yes	up	0.79	2.83	3.38	0	0	0	2.3333333333333	0
TRINITY_DN21321_c0_g1	hypothetical protein L6452_38249 [Arctium lappa])	0.16917642143454	-2.5634	1.8395123444063E-6	0.00013929833379112	yes	down	1.08	0.71	1.44	10.4	5.99	3.14	1.0766666666667	6.51
TRINITY_DN21146_c0_g2		7.1791784927313	2.8438187671305	0.0019968029219492	0.035211914940714	yes	up	1.04	3.34	1.14	0.28	0.46	0.08	1.84	0.27333333333333
TRINITY_DN21112_c1_g1	uncharacterized protein LOC112512782 [Cynara cardunculus var. scolymus])	0.02612207020911	-5.25859	1.3896763785144E-7	1.5071040324988E-5	yes	down	0	0	0.35	6.89	3.33	4.92	0.11666666666667	5.0466666666667
TRINITY_DN21121_c0_g1		182.66647155347	7.5130680412412	7.4564324048484E-8	8.6751734255029E-6	yes	up	1.33	2.51	3.08	0	0	0	2.3066666666667	0
TRINITY_DN21013_c0_g1	hypothetical protein L6452_22334 [Arctium lappa])	3.2543094427058	1.7023514391578	0.0021008697121307	0.036537806230561	yes	up	2.68	1.35	2	0.74	0.75	0.4	2.01	0.63
TRINITY_DN21383_c0_g1	hypothetical protein L6452_19963 [Arctium lappa])	531.03310870262	9.0526580023522	0.00070131831936062	0.016369125354116	yes	up	0.04	5.22	5.98	0	0	0	3.7466666666667	0
TRINITY_DN20860_c0_g1		186.81416052269	7.5454600053232	1.4127843101284E-6	0.00011028434026056	yes	up	0.81	5.53	9.02	0.3	0	0	5.12	0.1
TRINITY_DN20862_c1_g1	hypothetical protein L6452_06429 [Arctium lappa])	0.090017191819558	-3.47366	3.4952086694768E-6	0.00023958353602107	yes	down	0.19	0.05	0.23	2.03	1.54	1.77	0.15666666666667	1.78
TRINITY_DN21175_c0_g1	auxin-induced protein 15A-like [Cynara cardunculus var. scolymus])	0.27941165317607	-1.83954	0.0015883642161475	0.029846700363573	yes	down	2.73	3.4	3.47	6.2	8.07	22.53	3.2	12.266666666667
TRINITY_DN20995_c0_g1		0.020964268738255	-5.57592	0.0013590456964553	0.026885199751505	yes	down	0	0	0	1.44	1.2	2.21	0	1.6166666666667
TRINITY_DN21250_c0_g2	hypothetical protein OSB04_007229 [Centaurea solstitialis])	0.17704109143868	-2.49784	5.2655939389953E-6	0.00033591391922591	yes	down	1.4	0.53	0.54	7.31	2.93	4.32	0.82333333333333	4.8533333333333
TRINITY_DN21654_c0_g1	root phototropism protein 2 [Cynara cardunculus var. scolymus])	0.35234665862955	-1.50493	0.00139308495923	0.027348878495788	yes	down	1.22	1.41	0.76	4.62	2.69	2.71	1.13	3.34
TRINITY_DN21230_c0_g1	pectin acetylesterase 8-like isoform X1 [Cynara cardunculus var. scolymus])	0.22434609117261	-2.1562	0.00093414989770091	0.020438607684068	yes	down	0.63	0.31	0.31	2.62	1.6	1.48	0.41666666666667	1.9
TRINITY_DN2148_c0_g1	hypothetical protein L6452_10666 [Arctium lappa])	5.0173453684288	2.3269242492783	0.00044708490894853	0.011485770173546	yes	up	9.77	2.08	2.81	0.72	1.07	1.19	4.8866666666667	0.99333333333333
TRINITY_DN21450_c0_g1	hypothetical protein OSB04_007584 [Centaurea solstitialis])	0.065098428014737	-3.94123	5.7883286634859E-9	1.0160022439041E-6	yes	down	0.44	0.17	1.02	5.04	7.08	5.04	0.54333333333333	5.72
TRINITY_DN2157_c0_g2	protein ALP1-like [Cannabis sativa])	0.024762086379687	-5.33572	0.00027305651399341	0.0079194213026972	yes	down	22.39	0.21	1.12	59.75	57	36.93	7.9066666666667	51.226666666667
TRINITY_DN218_c0_g1	hypothetical protein L6452_11893 [Arctium lappa])	0.44459442745824	-1.16944	1.7041043252736E-5	0.0008667811045437	yes	down	7.14	7.14	5.83	15.23	13.55	18.52	6.7033333333333	15.766666666667
TRINITY_DN21450_c1_g1	hypothetical protein L6452_41734 [Arctium lappa])	0.28874891480154	-1.79211	0.0019579242458237	0.034643397476067	yes	down	0.48	1.15	0.8	2.96	2.63	3.35	0.81	2.98
TRINITY_DN2132_c0_g2		11.881499482575	3.5706450151642	0.002716548546998	0.043901390728121	yes	up	4.89	0.74	1.57	0.25	0.36	0	2.4	0.20333333333333
TRINITY_DN21326_c0_g2	hypothetical protein L6452_42401 [Arctium lappa])	0.0043995456954625	-7.82843	1.0623759719216E-8	1.69790046123E-6	yes	down	0	0	0	9.57	4.05	8.2	0	7.2733333333333
TRINITY_DN214_c0_g1	hypothetical protein L6452_19853 [Arctium lappa])	2.8537952450219	1.5128818275998	0.00029025182719689	0.0082836343840796	yes	up	26.58	64.85	42.06	12.71	14.84	22.45	44.496666666667	16.666666666667
TRINITY_DN2150_c0_g1	hypothetical protein L6452_31616 [Arctium lappa])	3.2527211262435	1.70165	0.0013401434376194	0.026597905638398	yes	up	24.12	114.13	67.73	14.08	30.05	23.89	68.66	22.673333333333
TRINITY_DN21248_c1_g1	DNA (cytosine-5)-methyltransferase CMT3-like [Cynara cardunculus var. scolymus])	0.1590701969462	-2.65226	3.3989957976252E-7	3.2013191526744E-5	yes	down	0.55	0.44	0.27	2.24	3.77	2.16	0.42	2.7233333333333
TRINITY_DN2181_c0_g1		4.2856513533148	2.0995144885346	0.00014804951800856	0.0048972458211851	yes	up	3.17	3.01	2.4	0.71	0.75	0.64	2.86	0.7
TRINITY_DN21618_c0_g1	hypothetical protein OSB04_014714 [Centaurea solstitialis])	0.022716561666079	-5.46011	4.0513900553593E-5	0.0017278723373742	yes	down	0.13	0	0	0.76	1.89	3.11	0.043333333333333	1.92
TRINITY_DN2171_c3_g1		0.042428416674068	-4.55883	0.0027618408314665	0.044444122251358	yes	down	0	0.19	0	2.89	0.81	0.48	0.063333333333333	1.3933333333333
TRINITY_DN21981_c0_g1		5.9378660534722	2.5699445493416	0.0020531061312857	0.035912799989989	yes	up	1.45	19.02	5.96	0.62	1.69	2.61	8.81	1.64
TRINITY_DN21835_c0_g4	hypothetical protein L6452_27339 [Arctium lappa])	0.058042422079464	-4.10675	6.6778084117089E-9	1.1574643491396E-6	yes	down	0.13	0.29	0.16	5.39	3.6	1.53	0.19333333333333	3.5066666666667
TRINITY_DN21754_c0_g1	uncharacterized protein LOC112510493, partial [Cynara cardunculus var. scolymus])	3.5615806321526	1.8325176524496	0.0026823695849236	0.043441511901754	yes	up	7.53	5.09	6.18	1.06	1.67	2.96	6.2666666666667	1.8966666666667
TRINITY_DN21585_c0_g1	hypothetical protein L6452_19526 [Arctium lappa])	0.0060013059385018	-7.38051	6.8744656164845E-8	8.1163201334608E-6	yes	down	0	0	0	2.66	2.2	3.72	0	2.86
TRINITY_DN21914_c0_g1	hypothetical protein OSB04_005746 [Centaurea solstitialis])	0.016853456488581	-5.89081	0.00034033946970182	0.0093527134271181	yes	down	0	0	0	0.84	1.4	1.3	0	1.18
TRINITY_DN21676_c2_g1	uncharacterized protein LOC112523911 [Cynara cardunculus var. scolymus])	0.001360203778476	-9.52196	2.6849912440154E-14	1.6985925857452E-11	yes	down	0	0	0	17.91	13.24	12.89	0	14.68
TRINITY_DN21746_c0_g1	hypothetical protein L6452_02062 [Arctium lappa])	0.14875537954525	-2.74899	0.00040402819596342	0.010622268570238	yes	down	0.57	0.14	0.21	2.5	1.57	2.27	0.30666666666667	2.1133333333333
TRINITY_DN21882_c2_g1		0.031561317855834	-4.9857	0.0019194718093476	0.034225884299854	yes	down	0.2	0	0	2.94	3.17	1.16	0.066666666666667	2.4233333333333
TRINITY_DN22165_c0_g1	hypothetical protein OSB04_027204 [Centaurea solstitialis])	0.00091994686442453	-10.0862	5.1511216941942E-39	1.564189613659E-34	yes	down	0.17	0	0	58.81	67.66	58.26	0.056666666666667	61.576666666667
TRINITY_DN22375_c0_g1	hypothetical protein L6452_30247 [Arctium lappa])	0.47725381707026	-1.06717	0.00077723697448009	0.017718902377675	yes	down	11.48	11.65	7.59	26.66	19.33	22.38	10.24	22.79
TRINITY_DN2219_c0_g1	hypothetical protein OSB04_007452 [Centaurea solstitialis])	2.3598941523883	1.2387221522782	5.5136079504682E-9	9.791006960463E-7	yes	up	69.52	75.67	78.87	31.63	34.72	32.61	74.686666666667	32.986666666667
TRINITY_DN22167_c0_g1	hypothetical protein E3N88_03843 [Mikania micrantha])	3.5161667722821	1.8140034993318	5.3757624633164E-5	0.0021678672371987	yes	up	11.7	6.23	7.22	1.9	3.81	1.68	8.3833333333333	2.4633333333333
TRINITY_DN224_c1_g3		0.25088322180182	-1.99491	0.0001980867506598	0.0061630146214503	yes	down	3.29	3.88	7.43	23.43	8.82	29.01	4.8666666666667	20.42
TRINITY_DN22127_c0_g3		89.690826342935	6.4868885274526	6.0465389238254E-5	0.0024095695664158	yes	up	1.11	1.26	4.56	0	0	0	2.31	0
TRINITY_DN2246_c0_g2	hypothetical protein OSB04_025052 [Centaurea solstitialis])	0.075147661059463	-3.73413	3.180150430683E-5	0.0014434745587163	yes	down	0.8	0.23	2.25	2.16	16.44	1.01	1.0933333333333	6.5366666666667
TRINITY_DN22393_c0_g1	hypothetical protein L6452_42263 [Arctium lappa])	0.32018701486056	-1.64301	0.0002366559018201	0.0071719492162365	yes	down	1.31	1.93	2.73	4.29	6.09	9.16	1.99	6.5133333333333
TRINITY_DN224_c1_g1	hypothetical protein OSB04_022488 [Centaurea solstitialis])	0.17130025142661	-2.5454	4.1080790175561E-5	0.0017471418409959	yes	down	10.45	2.45	3.38	31.78	18.39	52.56	5.4266666666667	34.243333333333
TRINITY_DN2262_c0_g1	hypothetical protein L6452_05695 [Arctium lappa])	0.422998	-1.24128	0.00033821944140134	0.0093028727876749	yes	down	5.95	2.96	7.37	13.42	12.24	13.62	5.4266666666667	13.093333333333
TRINITY_DN22652_c0_g1	uncharacterized protein At3g49720-like [Cynara cardunculus var. scolymus])	2.5852004810808	1.3702761652001	0.00088926090304844	0.019696058776053	yes	up	186.77	433.97	191.33	105.44	117.12	97.11	270.69	106.55666666667
TRINITY_DN22078_c0_g2	flavonol synthase [Cirsium japonicum])	0.11690692288396	-3.09657	0.0027935872990545	0.044765209458095	yes	down	0.18	0.09	0.18	1.22	1.61	1.27	0.15	1.3666666666667
TRINITY_DN22630_c0_g1	hypothetical protein OSB04_002673 [Centaurea solstitialis])	0.28232363492882	-1.82458	0.0019380042573429	0.034458219240272	yes	down	0.25	0.46	0.61	1.67	1.56	1.66	0.44	1.63
TRINITY_DN22178_c0_g1	uncharacterized protein LOC112508902 [Cynara cardunculus var. scolymus])	0.45290915755904	-1.14271	0.0009664611987787	0.020902821055637	yes	down	9.88	7.36	10.46	14.63	19.96	29.34	9.2333333333333	21.31
TRINITY_DN2223_c1_g1	hypothetical protein L6452_06011 [Arctium lappa])	0.41234358147716	-1.27808	0.0016949728460889	0.031364744329273	yes	down	8.8	6.19	9.64	23.7	25.96	14.67	8.21	21.443333333333
TRINITY_DN22667_c0_g1		83.043376484129	6.3757931987214	2.9794781100064E-5	0.0013791895165923	yes	up	2.58	1.64	2.02	0	0	0	2.08	0
TRINITY_DN23149_c0_g4	hypothetical protein L6452_18555 [Arctium lappa])	136.778	7.0956903563449	6.7516916785404E-7	5.8577677003017E-5	yes	up	3.74	1.17	2.22	0	0	0	2.3766666666667	0
TRINITY_DN22590_c0_g1	zinc finger BED domain-containing protein RICESLEEPER 2-like [Lactuca sativa])	9.8429697250028	3.2990936571442	1.7642164942622E-5	0.00088990362233833	yes	up	1.17	2.16	4.76	0.16	0.46	0.24	2.6966666666667	0.28666666666667
TRINITY_DN2308_c0_g1	hypothetical protein OSB04_un001674 [Centaurea solstitialis])	2.5709892961363	1.3623236037759	0.0002416205122607	0.0072644044309984	yes	up	3.2	2.39	3.4	0.98	1.31	1.29	2.9966666666667	1.1933333333333
TRINITY_DN22773_c0_g2	hypothetical protein OIU77_009623 [Salix suchowensis])	0.021796386215464	-5.51977	0.0017192606507105	0.031677831737745	yes	down	0	0	0	1.77	1.12	2.19	0	1.6933333333333
TRINITY_DN2285_c0_g1	lysine histidine transporter-like 8 [Cynara cardunculus var. scolymus])	0.29965880204379	-1.73861	1.421254989273E-7	1.5304194682364E-5	yes	down	2.7	3.95	2.99	8.67	12.62	12.64	3.2133333333333	11.31
TRINITY_DN2288_c0_g3	hypothetical protein L6452_38086 [Arctium lappa])	5.6615626149552	2.5012002978821	2.9222793803272E-6	0.00020978235381328	yes	up	3.6	1.94	2.37	0.2	0.73	0.51	2.6366666666667	0.48
TRINITY_DN22781_c0_g1		222.19906035518	7.7957089055846	1.3066653092095E-6	0.00010306025657001	yes	up	0.37	9.21	4.83	0	0	0	4.8033333333333	0
TRINITY_DN2275_c1_g1	protein FAR1-RELATED SEQUENCE 5-like [Cynara cardunculus var. scolymus])	0.23464013581037	-2.09148	1.205881569283E-8	1.8972953229454E-6	yes	down	12.4	4.5	22.34	42.74	35.56	35.98	13.08	38.093333333333
TRINITY_DN23211_c0_g4	hypothetical protein OSB04_017488 [Centaurea solstitialis])	0.45936555715952	-1.12229	0.00029141415208736	0.0082893384505122	yes	down	10.52	6.24	5.37	15.84	12.62	10.6	7.3766666666667	13.02
TRINITY_DN2261_c0_g1	uncharacterized protein LOC112519504 [Cynara cardunculus var. scolymus])	0.14966832568078	-2.74016	7.261413281282E-9	1.2318439983207E-6	yes	down	0.68	1.07	1.31	10.18	4.63	7.34	1.02	7.3833333333333
TRINITY_DN2306_c4_g1		2.5458	1.3481185372985	0.00076384573935933	0.017492413062885	yes	up	55.81	68.76	32.96	20.72	20.07	27.34	52.51	22.71
TRINITY_DN23065_c0_g1		5.5670499189388	2.4769130197014	2.2919398539295E-5	0.0011064713132659	yes	up	60.17	11.08	22.43	4.75	7.62	3.02	31.226666666667	5.13
TRINITY_DN23149_c0_g3		3.0981906941949	1.6314259449998	0.00013613348034114	0.004598252796484	yes	up	14.39	13.76	10	3.92	4.04	5.32	12.716666666667	4.4266666666667
TRINITY_DN232_c0_g1	hypothetical protein OSB04_022382 [Centaurea solstitialis])	2.2842819585621	1.1917407396294	1.2070330884735E-6	9.7222193009515E-5	yes	up	586.35	442.02	734.97	270.51	265.1	273.35	587.78	269.65333333333
TRINITY_DN2315_c0_g3		0.16819224609101	-2.57182	0.0010076270878079	0.021561335940562	yes	down	2.16	0.21	1.11	12.83	2.64	5.99	1.16	7.1533333333333
TRINITY_DN23199_c1_g1		8.9036748198702	3.1544009035146	3.2496269169119E-6	0.00022736905750909	yes	up	1.38	5.24	9.05	0.68	0.61	0.56	5.2233333333333	0.61666666666667
TRINITY_DN2296_c0_g1	hypothetical protein L6452_12470 [Arctium lappa])	3.1847823078055	1.6711947620631	0.00032241836243285	0.0089707641915823	yes	up	873.84	2751.98	1458.36	404.29	829.93	479.41	1694.7266666667	571.21
TRINITY_DN23070_c0_g1	uncharacterized protein LOC112529713 [Cynara cardunculus var. scolymus])	9.3003727960837	3.2172885463585	4.4386911464924E-13	1.9534100775998E-10	yes	up	11.43	17.94	22.79	1.49	2.59	2.59	17.386666666667	2.2233333333333
TRINITY_DN2323_c0_g1	hypothetical protein Ccrd_008723 [Cynara cardunculus var. scolymus])	0.14331288068054	-2.80276	1.2594216331723E-7	1.3806352820546E-5	yes	down	6.74	20.21	16.07	167.82	55.3	115.88	14.34	113
TRINITY_DN2306_c1_g2		0.48400707260148	-1.0469	0.00082862316971147	0.018610925422676	yes	down	12.29	11.21	10.73	27.85	29.24	16.73	11.41	24.606666666667
TRINITY_DN23338_c0_g1	chaperone protein dnaJ 11, chloroplastic-like [Cynara cardunculus var. scolymus])	3.5830712738486	1.8411967416802	2.2175035286357E-6	0.00016423588329403	yes	up	65.1	157.84	156.75	38.89	32.32	40.66	126.56333333333	37.29
TRINITY_DN23496_c0_g1	hypothetical protein LSAT_V11C500259630 [Lactuca sativa])	0.10167318214806	-3.29799	0.00075823097113866	0.017390061683985	yes	down	0.11	0.11	0.11	1.44	0.55	1.5	0.11	1.1633333333333
TRINITY_DN24035_c0_g1	putative late blight resistance protein homolog R1B-14 [Cynara cardunculus var. scolymus])	0.1236083285266	-3.01615	0.00040206427336517	0.010579795255638	yes	down	0.15	0.15	0.1	1.02	1.47	0.93	0.13333333333333	1.14
TRINITY_DN23602_c0_g2	hypothetical protein L6452_25601 [Arctium lappa])	0.16546324598652	-2.59542	0.00049303364019813	0.012383341206167	yes	down	1.06	0.15	2.37	11.11	4.17	6.84	1.1933333333333	7.3733333333333
TRINITY_DN2375_c0_g2		4.8459352444309	2.2767751263818	2.868970062941E-5	0.0013361832044673	yes	up	14.27	68.18	70.21	13.93	8.61	10.93	50.886666666667	11.156666666667
TRINITY_DN2358_c0_g2	hypothetical protein L6452_16078 [Arctium lappa])	0.30455432350715	-1.71523	4.6746420905417E-8	5.9642933496382E-6	yes	down	3.31	3.16	3.2	12.13	7.59	12.87	3.2233333333333	10.863333333333
TRINITY_DN2375_c0_g1	hypothetical protein OSB04_un001384 [Centaurea solstitialis])	3.0836229423957	1.6246263669415	0.00027504430638156	0.0079467130424191	yes	up	61.77	174.08	105.96	43.17	37.95	45.08	113.93666666667	42.066666666667
TRINITY_DN23500_c0_g1	hypothetical protein L6452_16089 [Arctium lappa])	2.0892797068988	1.0630056492948	0.0017056246417852	0.031504256613412	yes	up	157.52	278.44	238.74	79.11	134.22	127.22	224.9	113.51666666667
TRINITY_DN23401_c0_g1		0.016363680174889	-5.93336	0.00026039032523992	0.0076698435811295	yes	down	0	0	0	1.62	1.42	1.26	0	1.4333333333333
TRINITY_DN2369_c0_g1		149.28920578843	7.2219660463491	8.3114634518724E-10	1.764936357899E-7	yes	up	5.67	10.66	17.21	0.15	0.14	0	11.18	0.096666666666667
TRINITY_DN23475_c0_g1	hypothetical protein L2E82_36461 [Cichorium intybus])	0.082810085386761	-3.59405	0.0006075265516185	0.014549015194359	yes	down	0	0.05	0.38	0.77	1.48	3.12	0.14333333333333	1.79
TRINITY_DN23449_c0_g1	hypothetical protein OSB04_001561 [Centaurea solstitialis])	0.37347358640162	-1.42092	2.1206111481569E-5	0.0010402985157501	yes	down	2.05	1.2	1.7	4.43	4.7	4.5	1.65	4.5433333333333
TRINITY_DN23392_c1_g1	hypothetical protein OSB04_004290 [Centaurea solstitialis])	0.023478652278337	-5.41251	0.00032861061493506	0.0090990033017952	yes	down	0	0	0.15	3.14	1.64	1.54	0.05	2.1066666666667
TRINITY_DN2400_c0_g1	hypothetical protein L6452_01373 [Arctium lappa])	0.45432495902318	-1.1382	8.926228911876E-5	0.0032696485782633	yes	down	150.78	161.4	120.75	417.44	263.47	307.28	144.31	329.39666666667
TRINITY_DN2416_c0_g1	uncharacterized protein LOC112525342 [Cynara cardunculus var. scolymus])	2.4886799577873	1.3153807128419	0.0031709156805289	0.04897661523649	yes	up	24.11	79.38	41.93	20.87	18.24	23.36	48.473333333333	20.823333333333
TRINITY_DN23971_c0_g1		0.017914341023069	-5.80274	0.00049283474629755	0.012383341206167	yes	down	0	0	0	2.2	1.6	1.51	0	1.77
TRINITY_DN2417_c0_g4	hypothetical protein OSB04_007698 [Centaurea solstitialis])	0.0032872544745057	-8.2489	1.9553513913908E-10	4.8273333618678E-8	yes	down	0	0	0	3.81	3.42	3.22	0	3.4833333333333
TRINITY_DN23952_c0_g1		0.0026410987109312	-8.56465	3.8229471754753E-11	1.1114143271689E-8	yes	down	0	0	0	4.02	4.18	6.76	0	4.9866666666667
TRINITY_DN2401_c0_g2	alpha-mannosidase [Cynara cardunculus var. scolymus])	9.2578866072658	3.2106828922758	4.8907500924099E-6	0.00031464516378415	yes	up	3.63	23.42	8.12	1.41	1.22	1.6	11.723333333333	1.41
TRINITY_DN24642_c3_g2	hypothetical protein L6452_23326 [Arctium lappa])	2.2258967035525	1.1543866435647	3.6090796466901E-6	0.00024572491603451	yes	up	18.14	22.53	22.25	9.5	10.8	9.11	20.973333333333	9.8033333333333
TRINITY_DN2380_c0_g1	hypothetical protein L6452_01914 [Arctium lappa])	0.28362114705802	-1.81796	4.644976581457E-5	0.0019372971960361	yes	down	4.28	2.93	10.77	14.47	21.23	13.56	5.9933333333333	16.42
TRINITY_DN2438_c0_g2	hypothetical protein L6452_43992 [Arctium lappa])	4.6449526368517	2.2156638859669	4.1330987286229E-5	0.0017553241397673	yes	up	4.77	21.25	10.33	2.6	2.28	3.57	12.116666666667	2.8166666666667
TRINITY_DN24103_c0_g1	hypothetical protein OSB04_020991 [Centaurea solstitialis])	0.30079092201453	-1.73317	0.00047744977371712	0.012102036584887	yes	down	0.82	0.64	0.62	3.36	2.13	1.61	0.69333333333333	2.3666666666667
TRINITY_DN2389_c0_g3	hypothetical protein M9H77_18060 [Catharanthus roseus])	0.16165167783792	-2.62904	0.0028056609962978	0.044911281925978	yes	down	0	0.78	1.04	6.33	2.9	2.61	0.60666666666667	3.9466666666667
TRINITY_DN24193_c0_g1		50.137351788179	5.6478138911598	8.2184191383698E-5	0.0030734053639869	yes	up	0.35	5.58	5.88	0	0.17	0.11	3.9366666666667	0.093333333333333
TRINITY_DN2428_c0_g1		0.001747791284037	-9.16025	7.7057228221594E-13	3.3427425602527E-10	yes	down	0	0	0	164.33	104.41	80.53	0	116.42333333333
TRINITY_DN2428_c1_g1		18.649581881253	4.2210713808851	0.0014835208121588	0.028475722491792	yes	up	0	21.13	5.73	0.45	0.43	0.76	8.9533333333333	0.54666666666667
TRINITY_DN23911_c0_g1	hypothetical protein OSB04_007343 [Centaurea solstitialis])	3.9747470931014	1.9908630669036	0.002453456508016	0.041002564844476	yes	up	3.01	10.39	2.23	1.26	1.2	1.8	5.21	1.42
TRINITY_DN24031_c0_g1	zinc transporter 1-like [Cynara cardunculus var. scolymus])	0.13878458340852	-2.84908	2.7904600386664E-13	1.3179138204147E-10	yes	down	1.22	1.15	1.01	9.66	8.7	6.96	1.1266666666667	8.44
TRINITY_DN2401_c0_g1	hypothetical protein OSB04_000514 [Centaurea solstitialis])	6.5006912065964	2.7005931254198	1.7440914094897E-11	5.6341574192088E-9	yes	up	17.32	28.41	15.89	3.52	3.99	2.7	20.54	3.4033333333333
TRINITY_DN2383_c0_g1		3.2928191319391	1.7193232697162	1.1679728162259E-5	0.00065436646748183	yes	up	37.54	81.48	87.91	24.66	22.87	30.43	68.976666666667	25.986666666667
TRINITY_DN24055_c0_g2	dirigent protein 25-like [Cynara cardunculus var. scolymus])	0.33831993229166	-1.56354	0.0026364602959754	0.042949974971882	yes	down	9.92	25.18	37.87	45.24	127.5	57.54	24.323333333333	76.76
TRINITY_DN24036_c0_g1	cysteine-rich receptor-like protein kinase 10 [Cynara cardunculus var. scolymus])	0.17531318013915	-2.51199	4.7978003367807E-6	0.00031063966956649	yes	down	2.36	1.43	6.65	27.52	24.29	26.05	3.48	25.953333333333
TRINITY_DN24287_c0_g1	hypothetical protein L6452_25602 [Arctium lappa])	0.076678745033192	-3.70503	0.00023540988409062	0.0071413152250707	yes	down	0.77	0	2.31	20.89	2.32	18.88	1.0266666666667	14.03
TRINITY_DN24575_c0_g1	CASP-like protein 2D1 [Cynara cardunculus var. scolymus])	0.44477578753835	-1.16885	0.00025632625191483	0.0075937589908738	yes	down	25.3	20.99	23.22	75.16	45.9	41.68	23.17	54.246666666667
TRINITY_DN2454_c0_g1		5.7945756648524	2.5347030169474	0.00015242618098623	0.0050092785842293	yes	up	11.21	20.62	14.55	2.67	4.91	1.32	15.46	2.9666666666667
TRINITY_DN25106_c0_g2	hypothetical protein OSB04_030415 [Centaurea solstitialis])	0.037609436059778	-4.73276	0.00068339176039073	0.016066560095853	yes	down	0	0.19	0	1.42	0.99	2.88	0.063333333333333	1.7633333333333
TRINITY_DN2435_c2_g2	hypothetical protein OSB04_003032 [Centaurea solstitialis])	2.8858091251248	1.5289758794055	0.0015423869337622	0.029272576019139	yes	up	3.3	5.75	2.64	1.13	2.04	1.11	3.8966666666667	1.4266666666667
TRINITY_DN24683_c0_g1		8.9204246686903	3.1571123931983	0.0017110541107	0.03158533077539	yes	up	1.29	3.28	4.03	0.34	0.32	0.38	2.8666666666667	0.34666666666667
TRINITY_DN24542_c0_g1	uncharacterized protein LOC112523280 [Cynara cardunculus var. scolymus])	10.988382640127	3.4579071491654	0.0025181420037622	0.041693511497406	yes	up	3.62	3.13	1.27	0.19	0.18	0.43	2.6733333333333	0.26666666666667
TRINITY_DN24570_c0_g2	hypothetical protein OSB04_001905 [Centaurea solstitialis])	0.29709613723158	-1.751	0.00085875890801321	0.019174318382889	yes	down	13.25	19.26	11.78	31.9	45.39	85.72	14.763333333333	54.336666666667
TRINITY_DN246_c1_g1	inositol-tetrakisphosphate 1-kinase 1-like [Cynara cardunculus var. scolymus])	0.31499452703659	-1.6666	1.4384342520609E-8	2.1839747249041E-6	yes	down	10.32	5.61	7.37	21.51	30.12	24.59	7.7666666666667	25.406666666667
TRINITY_DN2435_c0_g1	hypothetical protein L6452_30854 [Arctium lappa])	0.36858934825681	-1.43991	0.0031615234324187	0.048906174502713	yes	down	5.61	1.28	1.98	9.46	7.5	7.16	2.9566666666667	8.04
TRINITY_DN24879_c3_g1		0.018616231566921	-5.7473	0.0030593117454505	0.047678899036222	yes	down	0	0	0	1.15	23.98	8.4	0	11.176666666667
TRINITY_DN24728_c0_g1	subtilisin-like protease SBT1.9 [Cynara cardunculus var. scolymus])	0.11876927119498	-3.07377	2.9200698258863E-6	0.00020978235381328	yes	down	0.22	1.06	1.04	2.3	11.25	7.24	0.77333333333333	6.93
TRINITY_DN24582_c0_g1	unnamed protein product [Trifolium pratense])	0.0073666170074992	-7.08478	1.7314451518182E-7	1.8086253761316E-5	yes	down	0.04	0	0	2.9	2.19	1.02	0.013333333333333	2.0366666666667
TRINITY_DN24971_c0_g1		0.011701474976132	-6.41717	5.3278988579378E-5	0.0021571596896018	yes	down	0	0	0	24.12	8.45	29.16	0	20.576666666667
TRINITY_DN24738_c0_g1	hypothetical protein L6452_44067 [Arctium lappa])	0.11365632202622	-3.13725	0.00092675513840686	0.02031902276741	yes	down	0.52	0.11	0	2.36	1.98	1.31	0.21	1.8833333333333
TRINITY_DN2500_c0_g1	hypothetical protein OSB04_012577 [Centaurea solstitialis])	3.3284036357131	1.7348303998044	1.5611142303394E-8	2.3237644469846E-6	yes	up	42.16	17.92	30.33	12.29	9.17	8.97	30.136666666667	10.143333333333
TRINITY_DN25001_c0_g1	hypothetical protein CTI12_AA609120 [Artemisia annua])	0.30180263999627	-1.72832	0.00082470426324697	0.018577870665992	yes	down	10.93	7.16	12.26	54.32	11.43	37.72	10.116666666667	34.49
TRINITY_DN24763_c0_g1	phosphate transporter PHO1 homolog 10-like isoform X4 [Cynara cardunculus var. scolymus])	64.623365304291	6.0139839767409	0.002052079753863	0.035912799989989	yes	up	0	3.52	0.35	0	0.06	0	1.29	0.02
TRINITY_DN2483_c0_g2		7.63567	2.9327541985414	0.0010781383148004	0.022703708784485	yes	up	4.61	4.57	5.27	0.34	0.73	1.06	4.8166666666667	0.71
TRINITY_DN2520_c0_g1	hypothetical protein OSB04_022715 [Centaurea solstitialis])	0.34744495641716	-1.52514	2.4944734245148E-6	0.00018296420291985	yes	down	7.23	4.19	5.26	18.42	15.97	16.47	5.56	16.953333333333
TRINITY_DN2545_c0_g2	uncharacterized protein LOC112509974 isoform X2 [Cynara cardunculus var. scolymus])	3.8753146807775	1.9543134639261	3.9412552334734E-7	3.6487852566967E-5	yes	up	50.69	27.19	48.24	7.44	16.85	9.71	42.04	11.333333333333
TRINITY_DN2509_c1_g1		15.341728218954	3.9393891039652	0.0003142538024771	0.0087917216713769	yes	up	10.57	5.79	11.11	0	0.52	1.8	9.1566666666667	0.77333333333333
TRINITY_DN25029_c0_g1	actin-depolymerizing factor-like [Cynara cardunculus var. scolymus])	0.17246899545648	-2.53559	3.2747009772192E-5	0.0014709995543526	yes	down	0.48	0.96	1.18	4.7	5.3	6.26	0.87333333333333	5.42
TRINITY_DN2549_c0_g2	ethylene-responsive transcription factor 4 [Cynara cardunculus var. scolymus])	2.6605074594187	1.4117014484941	0.0018122996681881	0.032796359787962	yes	up	40.29	101.36	54.26	15.6	37.95	25.42	65.303333333333	26.323333333333
TRINITY_DN25058_c0_g3	probable aquaporin NIP5-1 [Cynara cardunculus var. scolymus])	0.44447390814018	-1.16983	5.1558964147508E-8	6.4695847326579E-6	yes	down	24.27	21.47	19.88	48.93	51.05	53.7	21.873333333333	51.226666666667
TRINITY_DN25476_c0_g2		0.17732719440371	-2.49551	0.00088581581905048	0.019648417210582	yes	down	0.88	0.26	0.26	3.38	2.54	2.21	0.46666666666667	2.71
TRINITY_DN25108_c0_g1	hypothetical protein OSB04_002561 [Centaurea solstitialis])	8.2518142674685	3.0447113492882	0.0023646687686385	0.039847686919244	yes	up	1.09	2.14	1.6	0.27	0.25	0.1	1.61	0.20666666666667
TRINITY_DN2476_c0_g1		0.26411458790827	-1.92076	0.0012172993855302	0.024825059194769	yes	down	11.81	9.98	2.26	16.57	14.62	13.71	8.0166666666667	14.966666666667
TRINITY_DN25028_c0_g1	low affinity sulfate transporter 3-like [Cynara cardunculus var. scolymus])	0.23238785792252	-2.10539	0.00059030062758936	0.014305721354651	yes	down	0.6	0.83	2.92	10.11	3.91	5.15	1.45	6.39
TRINITY_DN2484_c0_g1	hypothetical protein L6452_05309 [Arctium lappa])	0.43729258492282	-1.19333	0.0031810223713415	0.049057859486112	yes	down	2.77	1.39	2.15	4.65	6.84	3.3	2.1033333333333	4.93
TRINITY_DN2553_c0_g1	hypothetical protein OSB04_029570 [Centaurea solstitialis])	2.5694734314795	1.3614727346607	5.5007089990434E-6	0.00034654466693974	yes	up	13.85	13.7	19.45	4.23	6.44	3.49	15.666666666667	4.72
TRINITY_DN25156_c0_g1	hypothetical protein OSB04_001212 [Centaurea solstitialis])	0.095272882380055	-3.39179	0.00012317510270105	0.0042311483807918	yes	down	0.98	0.2	0.19	3.29	2	9.55	0.45666666666667	4.9466666666667
TRINITY_DN25161_c0_g2		65.044868950499	6.0233633496531	0.00032717956236964	0.0090791905699897	yes	up	0.99	1.51	3.46	0	0	0	1.9866666666667	0
TRINITY_DN2516_c0_g1	hypothetical protein OSB04_000127 [Centaurea solstitialis])	2.0528303395567	1.03761	0.00034076741792473	0.0093560067022625	yes	up	7.06	5.51	6.12	3.19	3.07	3.18	6.23	3.1466666666667
TRINITY_DN2543_c0_g1	hypothetical protein L6452_32183 [Arctium lappa])	0.0027496239170709	-8.50655	4.6349117283677E-15	3.1987211259912E-12	yes	down	0.03	0	0.03	11.04	7.49	11.33	0.02	9.9533333333333
TRINITY_DN25405_c0_g1	aluminum-activated malate transporter 10-like [Cynara cardunculus var. scolymus])	0.038820188416166	-4.68705	0.0015930100947688	0.029885828397505	yes	down	0.06	0.06	0	2.39	0.41	0.42	0.04	1.0733333333333
TRINITY_DN2548_c0_g2	hypothetical protein RHMOL_Rhmol04G0027100 [Rhododendron molle])	2.3210470052744	1.2147757400842	0.0011805637791577	0.024287940188281	yes	up	283.18	376.16	238.26	148.22	174.59	162.96	299.2	161.92333333333
TRINITY_DN25305_c0_g1		0.017284728004263	-5.85436	0.0014154021970131	0.027569020599422	yes	down	0	0	0	4.71	0.74	0.87	0	2.1066666666667
TRINITY_DN25393_c0_g1		0.094592646738743	-3.40213	3.8469097293757E-10	8.9171954841391E-8	yes	down	0.6	0.91	0.23	7.48	4.12	7.74	0.58	6.4466666666667
TRINITY_DN25586_c0_g1		0.0086316100027232	-6.85615	2.1377958058495E-5	0.0010470372167811	yes	down	0	0	0	4.49	0.52	2.1	0	2.37
TRINITY_DN25690_c0_g5	hypothetical protein OSB04_032170 [Centaurea solstitialis])	5.3247859549852	2.4127235332468	0.00255823256542	0.042013677707703	yes	up	2.33	1.4	1.56	0.06	0.65	0.32	1.7633333333333	0.34333333333333
TRINITY_DN2541_c0_g1	hypothetical protein L6452_33203 [Arctium lappa])	0.16033238359117	-2.64086	1.4683524334412E-5	0.00077679425076439	yes	down	2.97	2.51	1.35	6.72	16.03	23.51	2.2766666666667	15.42
TRINITY_DN25563_c0_g1	hypothetical protein L6452_30493 [Arctium lappa])	5.4890826027445	2.45657	0.0016763540477785	0.031064540611197	yes	up	4.3	0.97	3.09	0.49	0.78	0.28	2.7866666666667	0.51666666666667
TRINITY_DN25626_c0_g1	hypothetical protein OSB04_012301 [Centaurea solstitialis])	91.184973741684	6.5107241989437	2.6156208529717E-5	0.0012371642184009	yes	up	0.21	2.29	2.35	0.05	0	0	1.6166666666667	0.016666666666667
TRINITY_DN2532_c0_g3		0.0089880728187576	-6.79777	3.0104850297091E-6	0.00021560468965129	yes	down	0	0	0	6.95	8.73	10.42	0	8.7
TRINITY_DN25382_c0_g1	hypothetical protein OSB04_012544 [Centaurea solstitialis])	3.7807551641239	1.9186744256433	1.2597641559706E-9	2.5673824402822E-7	yes	up	11.85	7.71	9.77	2.68	2.43	2.1	9.7766666666667	2.4033333333333
TRINITY_DN25518_c0_g2	hypothetical protein L6452_21025 [Arctium lappa])	2.3998955643096	1.2629716257793	0.00055029432007777	0.013574522602341	yes	up	3.51	4.46	3.03	1.4	1.53	1.88	3.6666666666667	1.6033333333333
TRINITY_DN2543_c0_g2	hypothetical protein OSB04_031084 [Centaurea solstitialis])	0.43929429140318	-1.18674	0.0025474389112094	0.041927116519124	yes	down	8.71	7.8	4.43	18.4	9.75	18.3	6.98	15.483333333333
TRINITY_DN2514_c0_g1	hypothetical protein OSB04_021245 [Centaurea solstitialis])	5.3970111565264	2.43216	3.2119055144704E-5	0.0014513798043513	yes	up	12.4	9.42	7.41	1.28	2.55	1.92	9.7433333333333	1.9166666666667
TRINITY_DN25886_c1_g1	uncharacterized protein LOC112514426 isoform X3 [Cynara cardunculus var. scolymus])	0.018214214173673	-5.77879	0.0008416147011728	0.018846955763874	yes	down	0	0	0	1.83	0.54	1.16	0	1.1766666666667
TRINITY_DN2591_c1_g1	hypothetical protein OSB04_023633 [Centaurea solstitialis])	0.17632265789945	-2.50371	8.2188095369856E-9	1.3637834448093E-6	yes	down	2.06	1.87	2.12	8.27	9.65	7.71	2.0166666666667	8.5433333333333
TRINITY_DN2567_c0_g2		4.9451426783565	2.3060121465431	0.0012328502337671	0.025043058658776	yes	up	1.12	2.78	6.69	0.82	0.84	0.53	3.53	0.73
TRINITY_DN26158_c1_g2		0.10869936357905	-3.20158	3.2037744648603E-5	0.0014504408572132	yes	down	0.62	0.88	0.25	7.59	2.57	6.94	0.58333333333333	5.7
TRINITY_DN25637_c0_g1	hypothetical protein L6452_07354 [Arctium lappa])	0.027340573220808	-5.19281	0.00069302292495904	0.016225392551508	yes	down	0	0	0.13	1.84	2.12	1.33	0.043333333333333	1.7633333333333
TRINITY_DN258_c0_g1	hypothetical protein L6452_12888 [Arctium lappa])	0.39466954183041	-1.34128	0.0025567964344564	0.042012814138909	yes	down	56.67	113.19	121.08	417.13	175.6	194.13	96.98	262.28666666667
TRINITY_DN2598_c0_g2	hypothetical protein L6452_11940 [Arctium lappa])	0.0046948814929023	-7.7347	1.5823287926059E-9	3.1404572625013E-7	yes	down	0	0	0.06	7.36	4.82	10.21	0.02	7.4633333333333
TRINITY_DN25890_c0_g1	hypothetical protein L6452_13147 [Arctium lappa])	0.0377417282804	-4.7277	1.0474367532204E-12	4.2408619264386E-10	yes	down	1.19	0.04	0.16	14.54	16.85	14.67	0.46333333333333	15.353333333333
TRINITY_DN2560_c0_g1	hypothetical protein OSB04_012268 [Centaurea solstitialis])	2.8033342820506	1.4871437880028	1.1544985261974E-7	1.2936347692439E-5	yes	up	54.46	75.58	50.03	14.72	18.18	10.54	60.023333333333	14.48
TRINITY_DN2610_c0_g2	hypothetical protein OSB04_006943 [Centaurea solstitialis])	3.8808675674107	1.9563792027447	9.1883092287696E-5	0.0033575475095165	yes	up	4.73	6.38	12.63	1.39	2.07	2.96	7.9133333333333	2.14
TRINITY_DN2618_c0_g1	hypothetical protein L6452_03995 [Arctium lappa])	2.4926295867707	1.3176685093704	0.001069166291339	0.022571008429226	yes	up	19.54	42.98	28.44	9.98	12.36	17.12	30.32	13.153333333333
TRINITY_DN26015_c0_g1		0.0078559569872061	-6.992	6.4241887220963E-6	0.00039409477724278	yes	down	0	0	0	3.69	2.15	0.61	0	2.15
TRINITY_DN26006_c0_g3	hypothetical protein L1987_23653 [Smallanthus sonchifolius])	0.12542020764562	-2.99516	0.0020361550872656	0.035719171218894	yes	down	0.29	0.1	0.47	1.96	4.29	0.88	0.28666666666667	2.3766666666667
TRINITY_DN2617_c0_g5	hypothetical protein OSB04_023437 [Centaurea solstitialis])	0.38902278464785	-1.36207	6.8975827522258E-6	0.00042143259125571	yes	down	373.39	370.09	354.28	1352.27	800.98	772.33	365.92	975.19333333333
TRINITY_DN26342_c0_g1	hypothetical protein OSB04_005254 [Centaurea solstitialis])	0.14860112419737	-2.75048	2.3199666828062E-9	4.3486486598822E-7	yes	down	0.96	0.43	0.51	5.77	3.2	4.02	0.63333333333333	4.33
TRINITY_DN26275_c0_g1	hypothetical protein OSB04_009525 [Centaurea solstitialis])	0.15696740232164	-2.67146	0.00017893686461905	0.0056896301895519	yes	down	0.52	0.39	1.28	6.55	4.2	3.9	0.73	4.8833333333333
TRINITY_DN26449_c0_g1		0.028069330375155	-5.15486	2.0702481557978E-9	3.9290722186847E-7	yes	down	0.23	0.23	0.11	8.82	4.03	8.59	0.19	7.1466666666667
TRINITY_DN2623_c0_g1	hypothetical protein QVD17_41959 [Tagetes erecta])	0.39001262478163	-1.35841	0.0015796628064698	0.029793814149852	yes	down	1.21	1.92	1.54	6.73	4.56	5.06	1.5566666666667	5.45
TRINITY_DN26018_c1_g1		109.25366977803	6.7715379297445	4.9655183084405E-6	0.00031877997664715	yes	up	2.06	1.06	2.37	0	0	0	1.83	0
TRINITY_DN2646_c0_g1	hypothetical protein L6452_39468 [Arctium lappa])	2.1618507865049	1.1122669499929	0.00029301231275741	0.0083233039187947	yes	up	12.26	8.69	12.6	4.3	7.01	4.74	11.183333333333	5.35
TRINITY_DN2645_c0_g2	uncharacterized protein LOC112510957 [Cynara cardunculus var. scolymus])	0.040625828922351	-4.62146	2.6749480926672E-8	3.6588952154024E-6	yes	down	0.63	0.25	0	9.52	4.71	8.63	0.29333333333333	7.62
TRINITY_DN2684_c0_g1	Carbonic anhydrase [Cynara cardunculus var. scolymus])	0.46656377483417	-1.09985	0.00024011075679854	0.0072477169393086	yes	down	5.43	3.45	5.4	11.22	10.15	9.76	4.76	10.376666666667
TRINITY_DN2647_c0_g1	histone H4-like [Juglans regia])	2.8257805855578	1.4986494485392	2.315313909931E-5	0.0011124497181798	yes	up	191.67	335.96	328.26	76.99	122.96	145.38	285.29666666667	115.11
TRINITY_DN2650_c0_g1	hypothetical protein OSB04_016259 [Centaurea solstitialis])	0.32778598241344	-1.60917	1.2591288306982E-8	1.9708611377826E-6	yes	down	13.28	15.37	17.68	56.01	41.64	40.4	15.443333333333	46.016666666667
TRINITY_DN26447_c0_g1	cyclic AMP-responsive element-binding protein 5-like [Cynara cardunculus var. scolymus])	0.32310103366999	-1.62994	0.0025273785311456	0.041755373491169	yes	down	0.85	0.53	0.65	1.77	3.09	1.61	0.67666666666667	2.1566666666667
TRINITY_DN2685_c0_g1	hypothetical protein OSB04_029758 [Centaurea solstitialis])	3.4861075459787	1.8016170771104	0.0011587829336535	0.024025136332775	yes	up	17.63	2.51	9.3	6.14	2.42	4.92	9.8133333333333	4.4933333333333
TRINITY_DN26521_c0_g4	hypothetical protein OSB04_021907 [Centaurea solstitialis])	3.3718780367179	1.7535523538943	3.5331101722154E-6	0.00024109308649324	yes	up	140.75	241.13	137.32	37.29	50.42	75.67	173.06666666667	54.46
TRINITY_DN26624_c0_g3	probable protein phosphatase 2C 15 [Cynara cardunculus var. scolymus])	0.45282079239588	-1.14299	0.0015616900989937	0.029565013432695	yes	down	18.86	37.53	25.48	79.56	56.94	52.96	27.29	63.153333333333
TRINITY_DN26665_c0_g1	cytochrome P450, partial [Cynara cardunculus var. scolymus])	0.017726027411033	-5.81799	0.00055870037930895	0.013748375784518	yes	down	0	0	0	1.37	0.61	0.92	0	0.96666666666667
TRINITY_DN2677_c0_g1	hypothetical protein Ccrd_008667, partial [Cynara cardunculus var. scolymus])	0.13825988112394	-2.85455	2.2508932331487E-9	4.2453803675648E-7	yes	down	2.94	0.86	0.77	10.16	9.19	11.22	1.5233333333333	10.19
TRINITY_DN26593_c0_g2		0.014014781091969	-6.15691	0.00010688146009155	0.0038004243760421	yes	down	0	0	0	3.02	2.52	1.58	0	2.3733333333333
TRINITY_DN264_c0_g1	hypothetical protein L6452_10472 [Arctium lappa])	0.46991336818077	-1.08953	0.0018012995896135	0.032694619583516	yes	down	36.3	61.07	39.67	130.97	71.37	112.65	45.68	104.99666666667
TRINITY_DN2724_c0_g1	hypothetical protein L6452_23362 [Arctium lappa])	0.1338080640647	-2.90176	0.00021585917221498	0.0066209895186668	yes	down	0.23	3.28	3.36	30.54	6.82	17.28	2.29	18.213333333333
TRINITY_DN27291_c0_g3	hypothetical protein L6452_32299 [Arctium lappa])	0.34651708475381	-1.529	0.0025301874016633	0.041768980990184	yes	down	7.35	11.64	5.24	17.04	42.88	16.96	8.0766666666667	25.626666666667
TRINITY_DN27092_c0_g3		0.23216859299865	-2.10676	0.0024639755198908	0.041133084462345	yes	down	0.41	0.36	0.9	4.06	1.18	2.16	0.55666666666667	2.4666666666667
TRINITY_DN27736_c0_g1	hypothetical protein L2E82_17761 [Cichorium intybus])	9.5917602326034	3.2617955958291	3.2134351814485E-6	0.00022587771462932	yes	up	3.34	13.47	8.05	0.41	1.73	0.65	8.2866666666667	0.93
TRINITY_DN27244_c1_g1		73.004917807116	6.1899217459618	0.0004751791075236	0.012064622724968	yes	up	0.32	3.76	2.25	0	0	0	2.11	0
TRINITY_DN2711_c0_g1	hypothetical protein L6452_35294 [Arctium lappa])	3.0540350448075	1.6107166170398	0.00020886962946018	0.006452222958482	yes	up	115.8	344.1	330.71	66.12	117.12	82.78	263.53666666667	88.673333333333
TRINITY_DN2774_c0_g1	hypothetical protein OSB04_015728 [Centaurea solstitialis])	0.45904914187738	-1.12328	0.0029134844684448	0.046126626365377	yes	down	60.53	25.35	46.71	105.82	129.9	70.12	44.196666666667	101.94666666667
TRINITY_DN27189_c0_g1		0.0019678625564082	-8.98915	1.5955685714467E-12	6.0563794050688E-10	yes	down	0	0	0	6.39	8.33	10.85	0	8.5233333333333
TRINITY_DN2707_c0_g2	protein GLUTAMINE DUMPER 6-like [Cynara cardunculus var. scolymus])	3.7754764108012	1.9166587032811	2.9026473662168E-5	0.0013477337908645	yes	up	16.12	40.08	19.79	9.52	6.53	5.41	25.33	7.1533333333333
TRINITY_DN27244_c0_g1		13.653456773255	3.7711943528653	0.00088242608022148	0.019601865656185	yes	up	0.29	4.4	3.26	0.11	0.32	0.25	2.65	0.22666666666667
TRINITY_DN2723_c1_g2	hypothetical protein OIU78_029271 [Salix suchowensis])	47.943768235322	5.5832713998019	7.4696267213745E-18	9.4509452092191E-15	yes	up	14.52	5.47	12.26	0.48	0.05	0.18	10.75	0.23666666666667
TRINITY_DN27265_c0_g1		45.291139201378	5.5011569226284	0.00033692900857345	0.0092757808470909	yes	up	0.15	3.53	2.79	0	0.15	0	2.1566666666667	0.05
TRINITY_DN26960_c0_g1		247.471	7.9511169321231	4.818683549438E-9	8.6582334119665E-7	yes	up	2.63	3.88	2.97	0	0	0	3.16	0
TRINITY_DN2719_c0_g1	hypothetical protein OSB04_030877 [Centaurea solstitialis])	0.32135422120878	-1.63776	1.023249048304E-6	8.443472989348E-5	yes	down	36.21	16.87	21.43	80.82	59.59	98.15	24.836666666667	79.52
TRINITY_DN272_c0_g3	hypothetical protein L6452_18079 [Arctium lappa])	2.48298	1.31207	1.0152548206356E-6	8.4415738924903E-5	yes	up	48.13	28.69	48.52	17.43	18.99	15.3	41.78	17.24
TRINITY_DN27271_c0_g1	hypothetical protein OSB04_009938 [Centaurea solstitialis])	0.37217975134113	-1.42593	6.7079937978081E-5	0.0026215564950353	yes	down	1.51	1.8	1.68	3.44	4.67	5.9	1.6633333333333	4.67
TRINITY_DN2748_c0_g1	hypothetical protein L6452_28649 [Arctium lappa])	2.6258146450034	1.3927650806739	2.0386610180128E-6	0.00015285427277278	yes	up	29.75	19.63	20.61	9.67	7.87	10.17	23.33	9.2366666666667
TRINITY_DN27579_c0_g1		47.067161624324	5.5566489491047	3.2050510939541E-5	0.0014504408572132	yes	up	4.38	0.57	0.41	0	0.11	0	1.7866666666667	0.036666666666667
TRINITY_DN27733_c0_g1	hypothetical protein OSB04_029907 [Centaurea solstitialis])	0.060813246562943	-4.03947	0.00051120923633681	0.012713660663885	yes	down	0.16	0.16	0	0.97	1.01	3.57	0.10666666666667	1.85
TRINITY_DN27570_c0_g1		0.041896526063362	-4.57703	1.0550763695352E-5	0.00060109660482751	yes	down	0	0.33	0.32	2.53	6.4	7.72	0.21666666666667	5.55
TRINITY_DN2751_c0_g2	hypothetical protein L6452_34402 [Arctium lappa])	0.29128	-1.77952	0.00013969232947343	0.0046975606608972	yes	down	2.21	3.79	3.4	10.79	7.68	4.31	3.1333333333333	7.5933333333333
TRINITY_DN27954_c0_g1	hypothetical protein OSB04_008770, partial [Centaurea solstitialis])	0.21960608988095	-2.18701	2.6317902916263E-5	0.0012409463353342	yes	down	1.4	0.37	0.57	3.13	3.06	4.61	0.78	3.6
TRINITY_DN2803_c0_g1	hypothetical protein OSB04_004855 [Centaurea solstitialis])	151.74066614667	7.2454639661037	1.7710896959593E-7	1.8418119762842E-5	yes	up	5.92	4.83	6.98	0	0	0	5.91	0
TRINITY_DN2759_c0_g1	two-component response regulator ORR21-like [Cynara cardunculus var. scolymus])	2.1277877081788	1.0893542186794	0.00094941264508031	0.020666569448393	yes	up	5.45	5.36	5.45	2.82	1.82	3.27	5.42	2.6366666666667
TRINITY_DN27984_c0_g2	protein CHROMATIN REMODELING 5-like isoform X5 [Cynara cardunculus var. scolymus])	0.21725707407686	-2.20252	3.3557044432803E-8	4.409741971652E-6	yes	down	1.31	0.55	1.24	4.49	5.58	4.65	1.0333333333333	4.9066666666667
TRINITY_DN27493_c1_g3		0.17549230002891	-2.51052	0.0030827546486309	0.047858347474604	yes	down	0.36	0.48	0.58	4.15	3.14	1.23	0.47333333333333	2.84
TRINITY_DN28025_c0_g2		0.15544708684645	-2.6855	0.00044466179748457	0.011447796049691	yes	down	0.53	0.88	0.09	3.76	2.74	3.74	0.5	3.4133333333333
TRINITY_DN28172_c0_g1		0.16603730182914	-2.59042	0.0016468661461856	0.03064260869796	yes	down	0.93	0.03	0.17	2.13	2.71	2.8	0.37666666666667	2.5466666666667
TRINITY_DN2787_c0_g1		2.9627145216905	1.5669196192174	1.5877486180914E-8	2.3518816847299E-6	yes	up	16.35	19.78	17.48	5.58	7.41	5.95	17.87	6.3133333333333
TRINITY_DN28035_c0_g1	hypothetical protein OSB04_003220 [Centaurea solstitialis])	0.049377432928548	-4.34	1.2379781709545E-7	1.366998005062E-5	yes	down	0.06	0.11	0.22	1.7	2.5	4.11	0.13	2.77
TRINITY_DN2803_c0_g3	hypothetical protein L6452_11994 [Arctium lappa])	0.049819004383921	-4.32716	4.8287377762476E-7	4.3253525461219E-5	yes	down	0.84	0	0.14	4.16	5.8	3.91	0.32666666666667	4.6233333333333
TRINITY_DN279_c0_g3	3-hydroxy-3-methylglutaryl-coenzyme A reductase 3-like [Cynara cardunculus var. scolymus])	0.34885878817564	-1.51928	0.00050161416260676	0.012536638404705	yes	down	18.68	8.31	15.59	70.73	23.75	35.23	14.193333333333	43.236666666667
TRINITY_DN27945_c0_g1	hypothetical protein OSB04_021463 [Centaurea solstitialis])	0.212606	-2.23374	1.8075097520302E-5	0.00090722051454792	yes	down	1.45	0.42	0.88	4.9	4.05	4.32	0.91666666666667	4.4233333333333
TRINITY_DN28152_c0_g1	pleiotropic drug resistance protein 1-like isoform X2 [Cynara cardunculus var. scolymus])	0.076906214811429	-3.70076	2.7738290975263E-5	0.0012998471354241	yes	down	0.28	0	0.16	1.18	2.14	2.6	0.14666666666667	1.9733333333333
TRINITY_DN27965_c0_g1		0.012627519177149	-6.30728	0.00025223934375833	0.0074856616051191	yes	down	0	0	0	4.35	0.44	2.09	0	2.2933333333333
TRINITY_DN27863_c0_g4		0.012017629842272	-6.3787	3.9632121995104E-5	0.0016998149950612	yes	down	0	0	0	8.08	15.57	17.02	0	13.556666666667
TRINITY_DN2810_c0_g3	hypothetical protein OSB04_012543 [Centaurea solstitialis])	0.13956931146271	-2.84095	0.00014047408324493	0.0047186239068755	yes	down	0.33	0.5	0.82	5.59	1.45	5.35	0.55	4.13
TRINITY_DN279_c0_g1	probable L-type lectin-domain containing receptor kinase S.5 [Cynara cardunculus var. scolymus])	3.8751304340366	1.9542448712568	2.9531302864132E-11	8.9674754277222E-9	yes	up	17.8	21.65	21.2	4.94	6.16	5.42	20.216666666667	5.5066666666667
TRINITY_DN2808_c0_g1	1-aminocyclopropane-1-carboxylate synthase 3 [Lactuca sativa])	2.0865193619461	1.0610983082141	6.0850496687348E-5	0.002421738115869	yes	up	227.16	148.68	176.47	104.64	72.09	96.75	184.10333333333	91.16
TRINITY_DN28028_c0_g1	protein DOWNY MILDEW RESISTANCE 6-like [Cynara cardunculus var. scolymus])	13.1591	3.7179841419196	0.0009442394743339	0.020613066770398	yes	up	1.39	3.78	0.47	0.08	0.31	0.09	1.88	0.16
TRINITY_DN28267_c0_g1	hypothetical protein L6452_24139 [Arctium lappa])	0.0008160786183761	-10.259	2.7038523816635E-16	2.3691167814351E-13	yes	down	0	0	0	15.12	7.73	9.09	0	10.646666666667
TRINITY_DN2932_c0_g1	hypothetical protein OSB04_029110 [Centaurea solstitialis])	0.48507826818166	-1.04371	0.0030320395353162	0.047410356606289	yes	down	13.78	10.76	8.61	27.03	40.79	21.82	11.05	29.88
TRINITY_DN28692_c0_g1	hypothetical protein OSB04_024655 [Centaurea solstitialis])	71.134905274527	6.1524857462849	0.0029360171317077	0.046410773670712	yes	up	0	1.89	1.35	0	0	0	1.08	0
TRINITY_DN2862_c0_g1	hypothetical protein L6452_15753 [Arctium lappa])	2.0640148515761	1.0454533516808	0.0012954235840125	0.02591359193157	yes	up	28.86	41.81	30.38	11.93	20.89	18.77	33.683333333333	17.196666666667
TRINITY_DN28906_c0_g2	uncharacterized protein At5g01610-like [Cynara cardunculus var. scolymus])	2.11354	1.0796595697162	0.00010403664408575	0.0037123110861433	yes	up	10651.9	16924.6	15752.9	7477.39	7148.25	7112.67	14443.116666667	7246.1033333333
TRINITY_DN29230_c0_g1	BTB/POZ and MATH domain-containing protein 2-like [Cynara cardunculus var. scolymus])	2.3610807587277	1.2394473885481	7.2986640796576E-6	0.00043887372958987	yes	up	39.38	65.7	43.94	16.23	21.12	21.86	49.673333333333	19.736666666667
TRINITY_DN2892_c0_g1	transcription factor bHLH118-like [Cynara cardunculus var. scolymus])	3.6492175878644	1.8675871754699	0.00024437652636155	0.007325506021219	yes	up	10.43	13.38	3.84	1.86	2.39	3.76	9.2166666666667	2.67
TRINITY_DN2838_c0_g1	Leucine-rich repeat-containing protein [Cynara cardunculus var. scolymus])	0.45139919447339	-1.14752	0.00019431674587776	0.0060705990795513	yes	down	21.04	8.54	12.12	30.93	36.7	37.11	13.9	34.913333333333
TRINITY_DN28981_c0_g1		0.034577957780563	-4.854	0.0028963311180105	0.04593085978335	yes	down	0.14	0	0	1.06	2.59	1.19	0.046666666666667	1.6133333333333
TRINITY_DN2837_c0_g1	hypothetical protein OSB04_025460 [Centaurea solstitialis])	2.0625615733342	1.0444371885551	0.00012489219161456	0.0042804472805503	yes	up	19.6	14.5	25.1	9.7	10.07	9.83	19.733333333333	9.8666666666667
TRINITY_DN2853_c0_g1	hypothetical protein L6452_43993 [Arctium lappa])	3.1418478497044	1.6516133169173	0.0022167886523367	0.038138812587455	yes	up	4.81	13.39	15.61	2.17	5.82	3.48	11.27	3.8233333333333
TRINITY_DN28342_c0_g3	hypothetical protein OSB04_017298 [Centaurea solstitialis])	2.6968056648354	1.4312515629232	1.2143077308742E-6	9.7549387713562E-5	yes	up	5.91	5.03	4.61	1.57	2.11	2.29	5.1833333333333	1.99
TRINITY_DN2864_c0_g1		0.095765775113098	-3.38435	3.4116645136928E-6	0.00023438598330949	yes	down	1.35	0.33	0.3	6.88	6.86	8.41	0.66	7.3833333333333
TRINITY_DN28717_c3_g1		0.021525492506261	-5.53781	0.0016767036179198	0.031064540611197	yes	down	0	0	0	108.98	67.34	42.28	0	72.866666666667
TRINITY_DN2833_c0_g2	hypothetical protein OSB04_005265 [Centaurea solstitialis])	0.050729530134991	-4.30103	0.0018328980998112	0.033056950419949	yes	down	0.07	0.07	0	0.64	1.22	1.04	0.046666666666667	0.96666666666667
TRINITY_DN29004_c0_g1	hypothetical protein L6452_26906 [Arctium lappa])	0.0087677809830073	-6.83357	1.6478027189083E-5	0.00084722808014425	yes	down	0	0	0	8.45	1.26	4.44	0	4.7166666666667
TRINITY_DN29366_c0_g1	hypothetical protein L6452_20205 [Arctium lappa])	0.015797650937964	-5.98415	0.00052914693676437	0.01310609778286	yes	down	0	0	0	1.71	1.36	0.32	0	1.13
TRINITY_DN2899_c0_g1	hypothetical protein OSB04_011955 [Centaurea solstitialis])	2.0041075884713	1.0029599602235	0.0013054787439908	0.026046102194496	yes	up	38.86	26.21	19.84	12.73	16.33	14.89	28.303333333333	14.65
TRINITY_DN29633_c0_g1	cytochrome b561 and DOMON domain-containing protein At3g07570-like [Cynara cardunculus var. scolymus])	0.10379473466619	-3.26819	3.9786095755202E-6	0.00026584076487907	yes	down	0.32	0.16	0.56	3.21	1.56	5.55	0.34666666666667	3.44
TRINITY_DN29050_c0_g1	hypothetical protein OSB04_un001804 [Centaurea solstitialis])	0.033476976141981	-4.90069	1.3944452075694E-11	4.8670946175923E-9	yes	down	0.03	0.18	0.03	2.9	2.58	2.15	0.08	2.5433333333333
TRINITY_DN2896_c1_g1	hypothetical protein L6452_38009 [Arctium lappa])	2.5864870968512	1.37099	2.5520867854841E-6	0.00018629006569233	yes	up	32.52	44.95	33.41	14.39	13.26	17.27	36.96	14.973333333333
TRINITY_DN28899_c0_g1		0.005705036556951	-7.45355	7.0986461979687E-8	8.2906727095199E-6	yes	down	0	0	0	13.32	7.5	8.13	0	9.65
TRINITY_DN2952_c0_g1	hypothetical protein OSB04_030191 [Centaurea solstitialis])	2.8291538424243	1.5003706290735	0.0005647241783211	0.013885355788582	yes	up	36.77	125.76	92.46	29.93	29.42	36.18	84.996666666667	31.843333333333
TRINITY_DN29307_c0_g1	hypothetical protein OSB04_028909 [Centaurea solstitialis])	37.136410369344	5.2147624650172	1.4091455079189E-7	1.5227798040379E-5	yes	up	8.6	0.67	1.89	0.04	0.16	0.1	3.72	0.1
TRINITY_DN28_c0_g1	hypothetical protein OSB04_026602 [Centaurea solstitialis])	0.43204198647379	-1.21076	0.00080699263202103	0.018291687925663	yes	down	70.16	34.23	38.57	76.48	152.19	117.02	47.653333333333	115.23
TRINITY_DN29189_c0_g1	hypothetical protein OSB04_003103 [Centaurea solstitialis])	0.01745006623715	-5.84062	0.00053039358085131	0.013126268521704	yes	down	0	0	0	1.92	1.14	0.81	0	1.29
TRINITY_DN2930_c0_g1	hypothetical protein L6452_31917 [Arctium lappa])	2.1549919317507	1.1076824679014	0.00034798422039316	0.0095025978745131	yes	up	34.79	51.72	57	20.95	27.34	22.49	47.836666666667	23.593333333333
TRINITY_DN2969_c0_g1	WRC-like protein, partial [Cynara cardunculus var. scolymus])	2.5432697777315	1.3466845042428	0.00038073820136195	0.010135034601628	yes	up	14.11	18.13	10.84	7.51	6.69	4.02	14.36	6.0733333333333
TRINITY_DN2998_c0_g1	hypothetical protein OSB04_013480 [Centaurea solstitialis])	2.9586461506399	1.5649371628234	9.5452835131786E-8	1.0815376088104E-5	yes	up	32.66	41.61	56.63	13.06	12.58	17.57	43.633333333333	14.403333333333
TRINITY_DN29446_c0_g1	hypothetical protein L6452_20465 [Arctium lappa])	0.30711730262535	-1.70314	0.0002698453826845	0.007851638654703	yes	down	4.51	2.39	6.32	13.43	15.07	17.51	4.4066666666667	15.336666666667
TRINITY_DN29617_c0_g2	FBD-like protein, partial [Cynara cardunculus var. scolymus])	32.072009746478	5.0032428559145	0.0025553286160128	0.042011428670192	yes	up	0.1	0.61	5.74	0.1	0.1	0	2.15	0.066666666666667
TRINITY_DN2946_c1_g3		0.015079646781477	-6.05125	0.0002371961762634	0.0071811556215497	yes	down	0	0	0	1.29	1.93	3.71	0	2.31
TRINITY_DN2949_c1_g1		0.015166399957946	-6.04298	4.4890902413667E-7	4.1182995247535E-5	yes	down	0.32	0	0	8.92	8.93	9.36	0.10666666666667	9.07
TRINITY_DN2967_c1_g1	putative disease resistance protein At4g11170 [Cynara cardunculus var. scolymus])	77.080197362563	6.2682883605224	8.6538745632124E-5	0.0031929958078555	yes	up	0.13	8.58	21.97	0.21	0.16	0.05	10.226666666667	0.14
TRINITY_DN2967_c0_g2	putative disease resistance protein At4g11170 [Cynara cardunculus var. scolymus])	0.35074413555778	-1.51151	2.0363131225578E-5	0.0010054420208063	yes	down	2.75	2.06	1.83	5.2	5.73	8.67	2.2133333333333	6.5333333333333
TRINITY_DN30332_c0_g1	hypothetical protein L6452_10358 [Arctium lappa])	0.25693283387968	-1.96054	2.7261701639343E-8	3.7122369147098E-6	yes	down	13.38	11.91	11.23	60.9	33.59	57.6	12.173333333333	50.696666666667
TRINITY_DN29440_c0_g1	uncharacterized protein LOC112500947 [Cynara cardunculus var. scolymus])	0.14258077860911	-2.81015	1.7413386500251E-6	0.00013252503620717	yes	down	0.81	0.51	1	8.63	3.31	4.84	0.77333333333333	5.5933333333333
TRINITY_DN2970_c0_g1	hypothetical protein L1887_19407 [Cichorium endivia])	0.25747321058808	-1.95751	1.161416432708E-8	1.8368526768548E-6	yes	down	16.93	7.75	13.27	63.48	38.18	48.3	12.65	49.986666666667
TRINITY_DN30116_c0_g1	uncharacterized protein LOC112528928 [Cynara cardunculus var. scolymus])	2.1042147234007	1.0732819311412	0.0023117032533595	0.039150686554108	yes	up	10	17.49	15.48	8.31	6.25	6.91	14.323333333333	7.1566666666667
TRINITY_DN2978_c0_g1	hypothetical protein L6452_13515 [Arctium lappa])	0.36032052250943	-1.47265	8.7712838794073E-9	1.4397232772004E-6	yes	down	15.14	15.39	13.22	35.87	29.82	33.08	14.583333333333	32.923333333333
TRINITY_DN30182_c0_g1	hypothetical protein Ccrd_018836, partial [Cynara cardunculus var. scolymus])	0.25769002201839	-1.95629	0.0014855127859065	0.02849338487415	yes	down	1.29	8.22	8.86	17.89	39.01	19.49	6.1233333333333	25.463333333333
TRINITY_DN30173_c0_g1	hypothetical protein L6452_11948 [Arctium lappa])	582.10348703066	9.1851318497017	1.2480172026936E-22	3.7897290376993E-19	yes	up	72.54	32.03	30.25	0.08	0.15	0	44.94	0.076666666666667
TRINITY_DN30253_c0_g1		85.737169671416	6.4218488870316	2.346752648415E-5	0.0011257739482112	yes	up	7.54	8.03	6.04	0	0	0	7.2033333333333	0
TRINITY_DN30172_c0_g1		46.626746309691	5.5430858544676	0.0016103978568122	0.030148792429075	yes	up	2.79	1.45	3.14	0	0	0	2.46	0
TRINITY_DN30200_c0_g1		3.3307207925193	1.7358344209199	0.00096221193282911	0.020865455937592	yes	up	9.99	2.86	5.38	1.32	2.23	2.07	6.0766666666667	1.8733333333333
TRINITY_DN30849_c0_g1	hypothetical protein OSB04_001524 [Centaurea solstitialis])	2.3045649674867	1.20449	6.7327815932299E-5	0.0026273229217432	yes	up	13.54	21.3	16.83	7.26	8.3	7.97	17.223333333333	7.8433333333333
TRINITY_DN30247_c0_g1	hypothetical protein L6452_02990 [Arctium lappa])	0.31785019907637	-1.65358	7.3332959703661E-6	0.00044008471430066	yes	down	1.57	1.21	1.05	2.9	5.25	4.34	1.2766666666667	4.1633333333333
TRINITY_DN3034_c0_g3	uncharacterized protein LOC112519123 [Cynara cardunculus var. scolymus])	2.8246791988493	1.4980870287634	1.4491792039338E-5	0.00077203115274831	yes	up	18.25	31.81	33.84	9.93	11.25	10.23	27.966666666667	10.47
TRINITY_DN30140_c0_g1	hypothetical protein L6452_05483 [Arctium lappa])	2.9018812959647	1.5369885058879	9.5804210022273E-6	0.00055518905372831	yes	up	7.58	7.39	9.89	2.58	3.17	3.22	8.2866666666667	2.99
TRINITY_DN30141_c0_g1		1309.2001996726	10.3545	7.4401012377E-5	0.0028311543130827	yes	up	0.68	54.28	110.6	0	0	0	55.186666666667	0
TRINITY_DN30272_c0_g1		0.003248138013963	-8.26617	8.4547926668928E-10	1.782904403631E-7	yes	down	0	0	0	6.7	5.01	13.1	0	8.27
TRINITY_DN30306_c0_g1	glycine-rich cell wall structural protein 1.8-like [Cynara cardunculus var. scolymus])	0.33392481042367	-1.5824	0.0024993953904099	0.041501108551763	yes	down	9.73	28.7	26.39	83.19	94.43	29.25	21.606666666667	68.956666666667
TRINITY_DN30180_c0_g1	uncharacterized protein LOC112512605 [Cynara cardunculus var. scolymus])	231.54150941314	7.8551270444101	7.2982626778831E-23	2.7702380559575E-19	yes	up	27.58	22.46	28.77	0	0.34	0	26.27	0.11333333333333
TRINITY_DN30282_c0_g1	hypothetical protein Ccrd_009839, partial [Cynara cardunculus var. scolymus])	0.28335871324442	-1.8193	1.577681442993E-5	0.0008175405238554	yes	down	7.74	4.84	13.24	25.9	45.01	23.67	8.6066666666667	31.526666666667
TRINITY_DN3010_c0_g1	hypothetical protein OSB04_016105 [Centaurea solstitialis])	0.32208871875468	-1.63447	0.00013777305680836	0.0046484629367139	yes	down	12.42	10.94	14.54	35.42	40.88	52.93	12.633333333333	43.076666666667
TRINITY_DN2_c0_g1	hypothetical protein L6452_40682 [Arctium lappa])	8.0898482033019	3.0161126323959	0.00021074854162045	0.0064838806634716	yes	up	6.25	4.52	3.93	2.25	0.34	7.08	4.9	3.2233333333333
TRINITY_DN306_c0_g5	unnamed protein product [Lactuca virosa])	2.5306496015889	1.3395077630606	1.7418688032211E-5	0.00088155980131022	yes	up	159.43	132.52	106.22	69.27	59.49	41.05	132.72333333333	56.603333333333
TRINITY_DN30583_c0_g1		99.973850388943	6.6434788812983	1.3296434199394E-5	0.00071971394099609	yes	up	6.54	2.09	4.11	0	0	0	4.2466666666667	0
TRINITY_DN30846_c0_g1	putative C2 domain-containing protein [Helianthus annuus])	0.046540861702279	-4.42536	2.9689035229245E-10	7.0432597169629E-8	yes	down	0.16	0.41	0.16	5.42	7.17	4.15	0.24333333333333	5.58
TRINITY_DN30449_c0_g1		0.023330825305686	-5.42162	0.002274297460448	0.038689813268327	yes	down	0	0	0	1.93	2.27	1.6	0	1.9333333333333
TRINITY_DN30848_c0_g1	hypothetical protein L6452_34778 [Arctium lappa])	2.3758557298277	1.2484472333687	0.0032461748455629	0.049779433254973	yes	up	93.13	204.64	83.11	56.07	72.69	43.19	126.96	57.316666666667
TRINITY_DN30431_c0_g1	hypothetical protein L6452_00719 [Arctium lappa])	0.0099634715317023	-6.64914	6.6029098276252E-7	5.7477641975444E-5	yes	down	0	0	0.06	1.78	2.15	2.48	0.02	2.1366666666667
TRINITY_DN30862_c0_g1	hypothetical protein L6452_34821 [Arctium lappa])	0.01365054694108	-6.1949	0.00021011110756038	0.0064708254484569	yes	down	0	0	0	0.54	2.83	2.27	0	1.88
TRINITY_DN3052_c0_g2	hypothetical protein L1887_01709 [Cichorium endivia])	0.36707251934137	-1.44586	3.0885088141534E-6	0.00022015412828775	yes	down	52.81	66.25	53.92	221.86	133.63	156.34	57.66	170.61
TRINITY_DN30851_c0_g1	hypothetical protein L6452_07392 [Arctium lappa])	0.14939120982185	-2.74283	1.410493270712E-6	0.00011028434026056	yes	down	0.35	0.41	0.46	2.71	3.16	2.68	0.40666666666667	2.85
TRINITY_DN3061_c0_g1	hypothetical protein L6452_42713 [Arctium lappa])	2.6583584499956	1.4105356490703	0.0016324003723973	0.030448077216349	yes	up	244.62	52.99	167.03	60.62	60.83	56.6	154.88	59.35
TRINITY_DN30819_c0_g1	hypothetical protein QVD17_08089 [Tagetes erecta])	4.30075	2.1045868847832	3.3291463515056E-5	0.0014866596780856	yes	up	57.52	17.17	23.5	3.98	10.85	8.81	32.73	7.88
TRINITY_DN30577_c0_g1	hypothetical protein OSB04_021646 [Centaurea solstitialis])	0.050932086800218	-4.29528	8.1719364524395E-11	2.1767458097788E-8	yes	down	0.88	0.22	0.32	10.01	6.21	12.91	0.47333333333333	9.71
TRINITY_DN31180_c0_g1	hypothetical protein L6452_40334 [Arctium lappa])	0.45355095714714	-1.14066	0.00088783675155861	0.019678869195495	yes	down	17.43	8.64	16.72	24.71	35.35	38.23	14.263333333333	32.763333333333
TRINITY_DN31021_c0_g1		0.00723887825302	-7.11002	7.1091519140866E-7	6.0810283668494E-5	yes	down	0	0	0	4.18	2.59	5.75	0	4.1733333333333
TRINITY_DN30919_c0_g1	hypothetical protein L6452_37886 [Arctium lappa])	2.0041550928153	1.0029941567256	0.00041060410514069	0.010730124145183	yes	up	8.86	9.35	8.03	4.71	5.07	3.83	8.7466666666667	4.5366666666667
TRINITY_DN31181_c0_g1		51.825768865897	5.6956	0.00099437189050677	0.021354382480289	yes	up	2.21	4.62	2.28	0	0	0	3.0366666666667	0
TRINITY_DN30911_c0_g1	hypothetical protein L6452_31672 [Arctium lappa])	0.15179781944127	-2.71978	0.00012066783663554	0.0041597080814111	yes	down	0.08	0.34	0.34	2.23	1.11	1.92	0.25333333333333	1.7533333333333
TRINITY_DN3132_c0_g3	hypothetical protein L6452_13265 [Arctium lappa])	0.012610376940549	-6.30924	6.8229220769045E-8	8.0931582729407E-6	yes	down	0.09	0	0.09	5.23	3.63	6.54	0.06	5.1333333333333
TRINITY_DN31080_c0_g1	hypothetical protein OSB04_026200 [Centaurea solstitialis])	3.6937778448141	1.8850971008025	5.8795379127641E-9	1.0260807371207E-6	yes	up	40.26	71.62	58.73	16.95	16.02	16.13	56.87	16.366666666667
TRINITY_DN3147_c0_g1	uncharacterized protein LOC112514840 [Cynara cardunculus var. scolymus])	0.36647240157424	-1.44822	0.00047514376593352	0.012064622724968	yes	down	22.92	50.26	28.96	124.59	60.79	116.31	34.046666666667	100.56333333333
TRINITY_DN30992_c0_g1	hypothetical protein L6452_20894 [Arctium lappa])	0.43625946004592	-1.19674	7.2552391223412E-6	0.00043712815712106	yes	down	8.3	5.21	7.67	17.11	15.93	16.99	7.06	16.676666666667
TRINITY_DN3103_c0_g3	(S)-ureidoglycine aminohydrolase isoform X3 [Elaeis guineensis])	3.3685478925625	1.7521268110875	0.0022997202412686	0.038969478150871	yes	up	10.03	4.11	7.32	1.89	1.4	3.4	7.1533333333333	2.23
TRINITY_DN30895_c0_g1	hypothetical protein L6452_12953 [Arctium lappa])	9.5906650464726	3.2616308596627	7.9573737412822E-9	1.3276572034493E-6	yes	up	3.14	7.74	5.62	0.68	0.59	0.56	5.5	0.61
TRINITY_DN31076_c0_g1	hypothetical protein OSB04_017914 [Centaurea solstitialis])	0.034496573680374	-4.8574	0.00016499660104242	0.005335768676522	yes	down	0.07	0.07	0	1.11	1.32	1.72	0.046666666666667	1.3833333333333
TRINITY_DN31005_c0_g1	hypothetical protein L6452_10408 [Arctium lappa])	0.017661182436188	-5.82327	0.0021557133187769	0.037278126787005	yes	down	0	0	0.22	5.65	0.51	6.77	0.073333333333333	4.31
TRINITY_DN31171_c0_g1	RING-H2 finger protein ATL66 [Cynara cardunculus var. scolymus])	8.9177741173156	3.1566836573827	1.200681845963E-7	1.3355276532788E-5	yes	up	9.25	33.36	13.81	1.38	2.87	2.68	18.806666666667	2.31
TRINITY_DN30937_c0_g1	hypothetical protein L6452_42647 [Arctium lappa])	3.2871152287502	1.7168220305079	8.6127937245896E-5	0.0031894645639133	yes	up	19.23	14.37	19.31	2.68	5.27	8.94	17.636666666667	5.63
TRINITY_DN31259_c0_g1	hypothetical protein L6452_19160 [Arctium lappa])	2.0755561342926	1.0534979507661	0.0027682173877219	0.044523140463752	yes	up	20.13	12.25	16.17	6.23	9.69	8.75	16.183333333333	8.2233333333333
TRINITY_DN31089_c0_g1	inositol-tetrakisphosphate 1-kinase 1-like [Cynara cardunculus var. scolymus])	2.3744529791466	1.2475951870559	7.3421917872521E-5	0.0028009170328103	yes	up	28.53	18.38	34.25	14.45	10.41	10.16	27.053333333333	11.673333333333
TRINITY_DN31382_c0_g1	hypothetical protein L6452_25191 [Arctium lappa])	4.0282160902224	2.0101410775677	3.1738236282276E-8	4.2270319427526E-6	yes	up	24.61	27.45	17.74	5.84	7.32	5.36	23.266666666667	6.1733333333333
TRINITY_DN3131_c0_g4	hypothetical protein L6452_43212 [Arctium lappa])	2.03747	1.0267822555217	1.4787781160642E-5	0.00078094915256356	yes	up	38.35	31.56	47.78	18.06	21.28	19.99	39.23	19.776666666667
TRINITY_DN31402_c0_g1	hypothetical protein CTI12_AA442000 [Artemisia annua])	3.7006077801217	1.88776	0.001559403196057	0.029540135652817	yes	up	149.13	1160.12	794.3	167.68	247.35	277.76	701.18333333333	230.93
TRINITY_DN31291_c0_g1	hypothetical protein OSB04_009626 [Centaurea solstitialis])	0.00086958521095434	-10.1674	3.1496416947587E-16	2.656722769529E-13	yes	down	0	0	0	19.5	11.94	14.21	0	15.216666666667
TRINITY_DN31652_c0_g1	hypothetical protein L6452_23017 [Arctium lappa])	0.2447217424699	-2.03079	1.2492598334986E-6	9.8789125270881E-5	yes	down	21.31	25.32	34.82	131.06	59.48	164.97	27.15	118.50333333333
TRINITY_DN31312_c0_g1	hypothetical protein OSB04_009113 [Centaurea solstitialis])	0.40124884238254	-1.31743	0.0023169534245483	0.039195881721355	yes	down	3.23	1.48	1.97	6.57	4.46	6.1	2.2266666666667	5.71
TRINITY_DN31486_c0_g1		0.0069604136095569	-7.16661	5.4324256722856E-8	6.7885200808488E-6	yes	down	0	0	0.21	13.99	8	13.97	0.07	11.986666666667
TRINITY_DN3149_c0_g1	hypothetical protein OSB04_001523 [Centaurea solstitialis])	0.19053377051075	-2.39188	0.0028131928080192	0.045008120552323	yes	down	0.22	3.33	5.78	7.85	28.16	16.76	3.11	17.59
TRINITY_DN31528_c0_g1	oleosin 1 [Carthamus tinctorius])	3.6501782118458	1.86797	3.9927522696103E-5	0.0017100693288996	yes	up	12.07	11.99	7.19	2.46	2.81	3.88	10.416666666667	3.05
TRINITY_DN32115_c0_g1		0.018844290635477	-5.72973	6.379044469007E-6	0.00039211753916167	yes	down	0	0.37	0.37	6.94	25.48	11.52	0.24666666666667	14.646666666667
TRINITY_DN31364_c0_g1	hypothetical protein L6452_35634 [Arctium lappa])	0.16952475235776	-2.56043	0.00017050734655569	0.0054847733956674	yes	down	1.49	0.62	2.94	10.5	4.39	16.25	1.6833333333333	10.38
TRINITY_DN3218_c0_g3	stigma-specific STIG1-like protein 1 [Cynara cardunculus var. scolymus])	7.2317553035798	2.8543458630014	0.00025947964319196	0.0076633735588236	yes	up	2.16	13.38	12.16	0.6	1.57	2.02	9.2333333333333	1.3966666666667
TRINITY_DN3193_c0_g1	hypothetical protein L6452_08179 [Arctium lappa])	2.0239442363181	1.0171695414672	0.0004732974603922	0.012054057710577	yes	up	9.86	7.85	12.18	4.47	5.18	5.31	9.9633333333333	4.9866666666667
TRINITY_DN32211_c0_g1	inactive leucine-rich repeat receptor-like protein kinase CORYNE isoform X1 [Cynara cardunculus var. scolymus])	0.28517222060164	-1.81009	8.6372408664462E-5	0.0031925342927238	yes	down	1.41	0.58	0.8	3.03	2.98	4.03	0.93	3.3466666666667
TRINITY_DN3218_c0_g2	stigma-specific STIG1-like protein 1 [Cynara cardunculus var. scolymus])	6.20917	2.6344010960393	5.2185898381604E-5	0.0021229032703559	yes	up	4.11	13.35	16.35	1.38	1.6	2.92	11.27	1.9666666666667
TRINITY_DN32194_c0_g1	hypothetical protein OSB04_029924 [Centaurea solstitialis])	0.29507724431737	-1.76084	5.29485814101E-6	0.00033707266731637	yes	down	3.52	3.51	3.01	8.34	13.04	14.59	3.3466666666667	11.99
TRINITY_DN32101_c0_g1		24.453146263971	4.6119481963595	6.2397222065833E-7	5.4810120520928E-5	yes	up	7.12	9.5	5.94	0	0.97	0	7.52	0.32333333333333
TRINITY_DN32098_c0_g1	zinc finger protein 1-like [Cynara cardunculus var. scolymus])	2.5020048686782	1.3230845968622	0.00099814818646491	0.021410419387107	yes	up	20.66	28.17	11.72	7.25	7.26	11	20.183333333333	8.5033333333333
TRINITY_DN3211_c0_g1	zinc finger CCCH domain-containing protein 20-like [Cynara cardunculus var. scolymus])	3.6465472519604	1.8665310886517	4.6966459260216E-10	1.0643160461908E-7	yes	up	54.38	33.89	68.62	13.25	16.5	14.6	52.296666666667	14.783333333333
TRINITY_DN32191_c0_g1	hypothetical protein L2E82_07474 [Cichorium intybus])	0.02566046027776	-5.28431	0.00044287492906236	0.011416247959174	yes	down	0	0.08	0	1.25	1.12	1.23	0.026666666666667	1.2
TRINITY_DN32073_c0_g1	BTB/POZ domain-containing protein At3g05675-like [Cynara cardunculus var. scolymus])	3.1730104278515	1.6658522625682	1.4655709618325E-6	0.00011381976426344	yes	up	18.41	25.64	30.57	5.68	8.12	10.84	24.873333333333	8.2133333333333
TRINITY_DN32212_c0_g1	ethylene-responsive transcription factor ERF021-like [Cynara cardunculus var. scolymus])	0.20923510688753	-2.2568	8.5715012399115E-6	0.00050344720822273	yes	down	5.1	1.4	1.54	16.13	12.3	10.66	2.68	13.03
TRINITY_DN3246_c0_g1	hypothetical protein OSB04_030442 [Centaurea solstitialis])	5.7325493163533	2.5191768611715	2.8568998493115E-5	0.0013326055426144	yes	up	5.1	37.79	20.47	3.82	4.53	3.45	21.12	3.9333333333333
TRINITY_DN32154_c0_g1	organic cation/carnitine transporter 4 [Cynara cardunculus var. scolymus])	5.8656891120637	2.5523006087066	1.4947154923853E-5	0.00078556012712985	yes	up	1.36	3.25	2.72	0.34	0.66	0.31	2.4433333333333	0.43666666666667
TRINITY_DN32311_c0_g1		0.21745833599886	-2.20119	0.0020545977959661	0.035918201883885	yes	down	13.73	1.24	1.79	29.64	20.91	27.31	5.5866666666667	25.953333333333
TRINITY_DN32200_c0_g1	hypothetical protein OSB04_009528 [Centaurea solstitialis])	15.510675988061	3.9551896583324	0.00019690621408559	0.0061325683045364	yes	up	0.3	7.44	1.64	0.18	0.35	0.14	3.1266666666667	0.22333333333333
TRINITY_DN3212_c0_g2	hypothetical protein OSB04_021245 [Centaurea solstitialis])	4.9327350184338	2.3023877892867	5.651527647042E-7	5.003332027116E-5	yes	up	26.3	12.88	11.3	4.26	5.48	2.89	16.826666666667	4.21
TRINITY_DN32097_c0_g1	hypothetical protein OSB04_018280 [Centaurea solstitialis])	0.13458715664086	-2.89339	0.00075234460412518	0.017294243943123	yes	down	0	1.41	3.79	14.82	9.06	17.23	1.7333333333333	13.703333333333
TRINITY_DN32267_c0_g1	zinc finger protein CONSTANS-LIKE 9-like [Cynara cardunculus var. scolymus])	2.8537281548216	1.5128479107176	2.9099120212147E-8	3.9098401962923E-6	yes	up	30.1	16.75	21.91	8.36	8.62	7.72	22.92	8.2333333333333
TRINITY_DN32219_c0_g1	PI-PLC X domain-containing protein At5g67130 [Cynara cardunculus var. scolymus])	0.10742606909153	-3.21858	0.00038120040296222	0.010135034601628	yes	down	0.11	0.05	0.2	0.84	1.36	1.31	0.12	1.17
TRINITY_DN32347_c0_g1	hypothetical protein OSB04_025745 [Centaurea solstitialis])	0.45082232391905	-1.14937	0.0022586447995301	0.038515708508181	yes	down	24.75	15.34	24.44	70.04	48.05	29.05	21.51	49.046666666667
TRINITY_DN32389_c0_g1	hypothetical protein L6452_06992 [Arctium lappa])	0.3474380102413	-1.52517	0.0015485458704041	0.029352773970469	yes	down	6.26	7.18	10.99	11.22	23.77	39.47	8.1433333333333	24.82
TRINITY_DN32496_c0_g1		368.87	8.5269670007387	1.5376291765342E-10	3.8588138491437E-8	yes	up	5.27	10.22	4.58	0	0	0	6.69	0
TRINITY_DN32872_c0_g1	hypothetical protein L6452_40960 [Arctium lappa])	2.1916781232992	1.1320359351516	3.7385675841618E-7	3.4717230354941E-5	yes	up	961.57	1087.89	1126.54	441.71	555.83	551.2	1058.6666666667	516.24666666667
TRINITY_DN3263_c0_g1	hypothetical protein OSB04_010752 [Centaurea solstitialis])	0.25493729181186	-1.97179	3.8747746420664E-14	2.3070864074704E-11	yes	down	32.97	34.58	30.95	115.61	122.54	107.89	32.833333333333	115.34666666667
TRINITY_DN32530_c0_g1		0.017907990664565	-5.80325	5.7888691218226E-5	0.0023190606827607	yes	down	0.06	0	0	1.49	0.84	1.06	0.02	1.13
TRINITY_DN3240_c0_g1	hypothetical protein L6452_00141 [Arctium lappa])	2.2462444474217	1.1675149374861	0.0010820362101607	0.022738485507086	yes	up	24.21	42.63	39.76	19.25	12.09	18.66	35.533333333333	16.666666666667
TRINITY_DN32323_c0_g1	putative UPF0481 protein At3g02645 [Cynara cardunculus var. scolymus])	3.3339165279553	1.7372179836847	1.1211671280092E-8	1.7824796339857E-6	yes	up	108.16	75.36	67.38	19.14	24.39	34.13	83.633333333333	25.886666666667
TRINITY_DN32654_c0_g1	PREDICTED: phospho-2-dehydro-3-deoxyheptonate aldolase 2, chloroplastic-like [Nicotiana tabacum])	115.67269400495	6.8539	1.3486622105627E-9	2.7302317790631E-7	yes	up	16.47	18.22	20.62	0	0.49	0	18.436666666667	0.16333333333333
TRINITY_DN32568_c0_g1	MYB transcription factor 1 [Carthamus tinctorius])	7.3388150437802	2.87555	1.0764613834658E-5	0.00061098740879105	yes	up	23.97	3.85	6.12	1.13	1.49	2.09	11.313333333333	1.57
TRINITY_DN3256_c0_g1	shewanella-like protein phosphatase 2 [Cynara cardunculus var. scolymus])	4.4562152509711	2.1558189216385	2.0220633265141E-5	0.0010000321656828	yes	up	4.98	3.87	3.47	0.44	0.92	1.35	4.1066666666667	0.90333333333333
TRINITY_DN3231_c0_g1	mitochondrial substrate carrier family protein B-like isoform X3 [Cynara cardunculus var. scolymus])	0.41595947824131	-1.26549	5.2188883095712E-6	0.00033363528928093	yes	down	44.96	27.42	25.12	88.27	55.77	61.71	32.5	68.583333333333
TRINITY_DN3250_c0_g1	hypothetical protein L6452_30337 [Arctium lappa])	0.44310678330409	-1.17427	0.001288327736571	0.025822679900143	yes	down	17.83	6.96	9.07	26.07	25.93	24.49	11.286666666667	25.496666666667
TRINITY_DN32353_c0_g1	cucumber peeling cupredoxin [Lactuca sativa])	0.2290384593606	-2.12634	1.3858431591901E-8	2.1253794632307E-6	yes	down	14.86	17.45	23.38	114.01	53.09	90.9	18.563333333333	86
TRINITY_DN32422_c0_g1	dehydration-responsive element-binding protein 3-like [Cynara cardunculus var. scolymus])	3.4256856044179	1.7763927527762	0.0025073987279133	0.041583653616503	yes	up	35.11	7.04	10.04	4.07	7.78	3.74	17.396666666667	5.1966666666667
TRINITY_DN3304_c0_g3	hypothetical protein L6452_31727 [Arctium lappa])	0.15659549409644	-2.67489	2.613621563182E-6	0.00018986897700379	yes	down	0.26	0.7	0.75	3.78	3.68	3.99	0.57	3.8166666666667
TRINITY_DN32520_c0_g1	VQ motif-containing protein 11-like [Cynara cardunculus var. scolymus])	2.3266542284213	1.2182568231165	0.00089560094289879	0.019807587933041	yes	up	24.24	42.49	42.21	12.67	21.81	15.47	36.313333333333	16.65
TRINITY_DN32273_c0_g1	NDR1/HIN1-like protein 6 [Cynara cardunculus var. scolymus])	2.0488247394884	1.0347965786463	2.2916919538033E-5	0.0011064713132659	yes	up	192.51	170.54	174.56	89.2	111.58	72.07	179.20333333333	90.95
TRINITY_DN326_c1_g2	hypothetical protein HanXRQr2_Chr16g0767791 [Helianthus annuus])	3.3889064214968	1.7608197999655	3.0002511640716E-5	0.0013831415339478	yes	up	15.66	26.21	39.27	8.03	8.36	6.94	27.046666666667	7.7766666666667
TRINITY_DN32763_c0_g1	hypothetical protein OSB04_003922 [Centaurea solstitialis])	18.784947529717	4.23151	0.00018552717735221	0.0058320064880715	yes	up	12.32	5.44	2.68	0.58	0	0.64	6.8133333333333	0.40666666666667
TRINITY_DN3321_c0_g1	hypothetical protein L6452_18757 [Arctium lappa])	2.2509447745251	1.1705306616361	0.00061505384372575	0.014706082691792	yes	up	62.46	66.98	32.52	27.06	25.62	23.78	53.986666666667	25.486666666667
TRINITY_DN32726_c0_g1	putative RNA-directed DNA polymerase [Helianthus annuus])	0.0058331581051924	-7.42151	7.6498199886776E-7	6.4886713345303E-5	yes	down	0	0	0	0.66	3.62	1.12	0	1.8
TRINITY_DN33531_c0_g1	hypothetical protein Ccrd_000991 [Cynara cardunculus var. scolymus])	3.9140900081551	1.96868	0.00085969215560751	0.01918105216545	yes	up	20.41	8.88	8.14	1.4	4.59	4.19	12.476666666667	3.3933333333333
TRINITY_DN32757_c0_g1	hypothetical protein L6452_01311 [Arctium lappa])	0.28801719699361	-1.79577	4.6976229816566E-6	0.0003059508449329	yes	down	3.35	4.12	8.3	16.77	23.09	17.13	5.2566666666667	18.996666666667
TRINITY_DN330_c1_g3	uncharacterized protein LOC112522719 [Cynara cardunculus var. scolymus])	0.32875405105908	-1.60492	3.3697872301592E-6	0.00023203392070525	yes	down	66.09	43.22	47.77	202.93	100.53	197.71	52.36	167.05666666667
TRINITY_DN3311_c1_g1		2.4040838593171	1.2654872210536	0.00011344833856255	0.0039780280009126	yes	up	8.12	7.55	8.94	3.14	3.99	4.04	8.2033333333333	3.7233333333333
TRINITY_DN328_c0_g2	hypothetical protein OSB04_011341 [Centaurea solstitialis])	0.47057638356629	-1.0875	0.0015103400718648	0.028880973943479	yes	down	53.67	34.85	49.51	71.84	83.14	150.58	46.01	101.85333333333
TRINITY_DN329_c0_g1	hypothetical protein L6452_23780 [Arctium lappa])	2.8372990868053	1.5045182367271	1.2712763273378E-5	0.00069807553265711	yes	up	57.4	64.02	75.94	22.26	34.85	14.85	65.786666666667	23.986666666667
TRINITY_DN33545_c0_g1	hypothetical protein L6452_03586 [Arctium lappa])	0.16202888218284	-2.62568	6.1135701802379E-8	7.4556093210082E-6	yes	down	3.56	1.16	1.97	8.12	20.02	14.51	2.23	14.216666666667
TRINITY_DN3352_c0_g1	actin-depolymerizing factor 5-like [Cynara cardunculus var. scolymus])	2.1957206527396	1.1346945213092	0.00068212118631797	0.016066560095853	yes	up	456.23	504.29	303.5	253.98	182.23	153.12	421.34	196.44333333333
TRINITY_DN3395_c1_g1		0.35359793711913	-1.49982	3.1475380849424E-6	0.00022227474764502	yes	down	89	117.91	74.85	300.27	210.32	342.08	93.92	284.22333333333
TRINITY_DN33560_c0_g1	hypothetical protein OSB04_027019 [Centaurea solstitialis])	5.9811477735833	2.5804223620765	0.00093422865920724	0.020438607684068	yes	up	1.03	1.02	2.12	0.17	0.45	0.1	1.39	0.24
TRINITY_DN3342_c0_g1	glutathione S-transferase U17-like [Cynara cardunculus var. scolymus])	0.4486257556706	-1.15642	0.00084642551353909	0.018926772565632	yes	down	6.09	6.7	5.66	11.65	19.33	11.98	6.15	14.32
TRINITY_DN33498_c0_g1	hypothetical protein OSB04_027677 [Centaurea solstitialis])	2.7567813443351	1.4629848437162	5.517527842886E-5	0.0022220855500939	yes	up	185.51	249.85	116.45	87.37	70.5	62.14	183.93666666667	73.336666666667
TRINITY_DN33550_c0_g1	hypothetical protein L6452_35636 [Arctium lappa])	25.321040549204	4.6622647873444	0.0013913563053235	0.027346230140746	yes	up	0.15	2.52	2.55	0	0.22	0	1.74	0.073333333333333
TRINITY_DN3350_c0_g1	hypothetical protein L6452_26875 [Arctium lappa])	2.21114	1.1447925236904	0.0001500242603194	0.0049517790096292	yes	up	40.13	64.01	61.07	21.1	27.47	29.67	55.07	26.08
TRINITY_DN33572_c0_g1		109.21445649142	6.7710200252272	6.3991861076475E-5	0.0025138122295579	yes	up	0.26	3.71	3.78	0	0	0	2.5833333333333	0
TRINITY_DN33414_c0_g1		0.31076425281262	-1.68611	0.0024038926279339	0.040374227621594	yes	down	0.43	0.16	0.46	1.51	0.99	0.92	0.35	1.14
TRINITY_DN33324_c0_g1	hypothetical protein OSB04_030648 [Centaurea solstitialis])	4.7818010757828	2.2575541147942	2.0401915005705E-17	2.3827867348586E-14	yes	up	36.26	32.98	33.15	6.74	6.81	8.94	34.13	7.4966666666667
TRINITY_DN33479_c0_g1	cytochrome P450 94C1 [Cynara cardunculus var. scolymus])	2.03967	1.0283389478129	1.50978491453E-5	0.0007893361515381	yes	up	76.38	75.8	61.64	37.49	39.73	31.78	71.273333333333	36.333333333333
TRINITY_DN33713_c0_g1	uncharacterized protein LOC112500912 [Cynara cardunculus var. scolymus])	2.8028102648184	1.4868740849804	0.00029793958301466	0.0084317179662845	yes	up	15.62	30.64	21.48	5.38	9.21	11.21	22.58	8.6
TRINITY_DN33831_c0_g1	hypothetical protein L6452_31378 [Arctium lappa])	0.015088702237765	-6.05039	0.0018363663535534	0.033074199698696	yes	down	0.06	0	0	3.94	0.34	0	0.02	1.4266666666667
TRINITY_DN33744_c0_g1	hypothetical protein OSB04_016315 [Centaurea solstitialis])	0.10303400745896	-3.27881	1.5560948209528E-5	0.0008077329116761	yes	down	0.37	1.03	0.29	10.11	2.15	5.17	0.56333333333333	5.81
TRINITY_DN3376_c0_g1	hypothetical protein L6452_24956 [Arctium lappa])	0.24656861834838	-2.01994	3.6117271393916E-10	8.4528741030712E-8	yes	down	9.22	9.47	11.29	51.23	47.3	28.45	9.9933333333333	42.326666666667
TRINITY_DN34171_c0_g1		2.3732739057923	1.2468786153755	0.00059099496110472	0.014311126785411	yes	up	15.97	13.61	13.62	4.7	8.36	6.26	14.4	6.44
TRINITY_DN33711_c0_g1	hypothetical protein L6452_30342 [Arctium lappa])	2.3170455098422	1.2122863809221	8.5556803890692E-5	0.0031721830365626	yes	up	137.5	65.8	110.5	39	56.95	43.89	104.6	46.613333333333
TRINITY_DN33929_c0_g1		0.077696359800659	-3.68601	0.0011521246690919	0.023946213348149	yes	down	0.17	0.08	0.08	2.43	0.72	1.23	0.11	1.46
TRINITY_DN34521_c0_g1		166.30250081203	7.3776660534209	1.5829989943546E-7	1.6866437706166E-5	yes	up	6.94	2.68	5.77	0	0	0	5.13	0
TRINITY_DN33691_c0_g1	hypothetical protein OSB04_025713 [Centaurea solstitialis])	0.1677723378746	-2.57542	3.3407986230882E-6	0.00023122511297657	yes	down	0.78	1.74	2.51	4.64	13.08	13.98	1.6766666666667	10.566666666667
TRINITY_DN33671_c0_g1	glycine-rich cell wall structural protein 2-like [Cynara cardunculus var. scolymus])	0.20971577878529	-2.25349	3.9054131510054E-10	8.9842254351082E-8	yes	down	15.89	30.22	20.31	143.07	97.6	97.5	22.14	112.72333333333
TRINITY_DN33977_c0_g1	chaperone protein dnaJ 11, chloroplastic-like [Cynara cardunculus var. scolymus])	0.20847197646957	-2.26207	2.4042730062154E-8	3.3489978948045E-6	yes	down	15.7	10.77	11.54	71.69	30.17	86.27	12.67	62.71
TRINITY_DN3393_c2_g3		46.320592904229	5.5335818148492	1.214399332738E-7	1.3458558444497E-5	yes	up	2.87	6.75	1.47	0	0.25	0	3.6966666666667	0.083333333333333
TRINITY_DN3362_c0_g1	Translation initiation factor 2A, beta propellor-like domain-containing protein [Cynara cardunculus var. scolymus])	0.34555010235966	-1.53303	1.0339064818921E-10	2.7065176059598E-8	yes	down	10.74	7.47	8.14	23.17	28.45	27.02	8.7833333333333	26.213333333333
TRINITY_DN33963_c0_g1	hypothetical protein L1887_19155 [Cichorium endivia])	2.6688648191075	1.4162262332647	2.8279887060971E-5	0.0013231849776478	yes	up	14.01	23.17	17.28	7.71	7.31	6.53	18.153333333333	7.1833333333333
TRINITY_DN33635_c0_g1		0.17046385187539	-2.55246	1.3606872288486E-8	2.1080932852661E-6	yes	down	2.65	1	1.19	10.45	8.69	10.12	1.6133333333333	9.7533333333333
TRINITY_DN33960_c0_g1	hypothetical protein L6452_42953 [Arctium lappa])	0.0033840882493796	-8.20702	2.739826338056E-10	6.5509894945992E-8	yes	down	0	0	0	4.36	3.61	4.44	0	4.1366666666667
TRINITY_DN34222_c0_g1		113.39305353948	6.8251884532374	3.3470005440129E-6	0.00023122511297657	yes	up	6.52	3.23	3.61	0	0	0	4.4533333333333	0
TRINITY_DN33595_c0_g1	hypothetical protein OSB04_022941 [Centaurea solstitialis])	0.29430605011386	-1.76461	6.4903740821364E-8	7.8834679751262E-6	yes	down	3.99	3.32	4.46	15.4	12.27	14.14	3.9233333333333	13.936666666667
TRINITY_DN34231_c0_g1	hypothetical protein L6452_09919 [Arctium lappa])	0.47473490069364	-1.07481	0.00051171585877474	0.012715845963628	yes	down	72.97	98.04	108.92	230.33	155.71	250.2	93.31	212.08
TRINITY_DN3442_c0_g2	hypothetical protein L6452_33640 [Arctium lappa])	0.038692149577982	-4.69182	6.1619801386219E-11	1.655882202561E-8	yes	down	0.22	0	0.45	3.77	10.08	5.68	0.22333333333333	6.51
TRINITY_DN3410_c0_g1	hypothetical protein L6452_04397 [Arctium lappa])	0.30071300195419	-1.73354	8.2520729820265E-5	0.0030796215653177	yes	down	3.57	3.42	2.05	11.77	5.16	14.36	3.0133333333333	10.43
TRINITY_DN34722_c0_g1	hypothetical protein Ccrd_005568 [Cynara cardunculus var. scolymus])	2.9310354081439	1.5514103964973	1.4917636441916E-10	3.7749079016268E-8	yes	up	151.96	178.47	207.84	62	71.03	63	179.42333333333	65.343333333333
TRINITY_DN34512_c0_g1	hypothetical protein L6452_22152 [Arctium lappa])	0.28158776890572	-1.82834	0.0031835168051132	0.049058179905548	yes	down	0.22	1.04	0.81	3.01	2.6	2.18	0.69	2.5966666666667
TRINITY_DN3415_c0_g1	transmembrane protein [Artemisia annua])	0.013524708061997	-6.20826	1.4838145113269E-13	7.636866347619E-11	yes	down	0.72	0.38	0.38	44.61	34.09	46.07	0.49333333333333	41.59
TRINITY_DN34482_c0_g1		0.021585650207003	-5.53378	0.00250167809627	0.041511451951549	yes	down	0	0	0	7.5	1.73	6.68	0	5.3033333333333
TRINITY_DN3423_c0_g1	Basic-leucine zipper domain-containing protein [Cynara cardunculus var. scolymus])	3.1012609844642	1.6328549400585	3.1655293006974E-5	0.0014389889632482	yes	up	54.61	20.49	34.59	10.51	15.62	9.61	36.563333333333	11.913333333333
TRINITY_DN341_c0_g1	xyloglucan glycosyltransferase 4-like [Cynara cardunculus var. scolymus])	0.49264966537553	-1.02137	0.00018133363648161	0.0057537901832816	yes	down	134.56	143.51	108.1	333.21	235.96	251.09	128.72333333333	273.42
TRINITY_DN3435_c0_g1	hypothetical protein OSB04_025302 [Centaurea solstitialis])	7.0213637024706	2.8117512606897	3.5769241746719E-17	3.8791742674316E-14	yes	up	57.66	25.17	38.2	7.11	6.33	7	40.343333333333	6.8133333333333
TRINITY_DN34257_c0_g1	hypothetical protein L1887_01709 [Cichorium endivia])	0.36754598439187	-1.444	1.0497442196419E-6	8.5920574052956E-5	yes	down	40.52	30.63	29.97	123.79	85.84	85.38	33.706666666667	98.336666666667
TRINITY_DN3433_c0_g1	cyclin-dependent kinase inhibitor 3 [Cynara cardunculus var. scolymus])	2.4991985884005	1.3214655437285	0.0010082690191529	0.021561335940562	yes	up	41.01	14.5	23.44	7.7	11.93	12.88	26.316666666667	10.836666666667
TRINITY_DN342_c0_g1		0.13111514686294	-2.93109	2.1855070526228E-5	0.0010635433839734	yes	down	0.81	0.15	0.2	3.89	2.71	2.35	0.38666666666667	2.9833333333333
TRINITY_DN34564_c0_g1	hypothetical protein L6452_29438 [Arctium lappa])	2.1255850678017	1.0878599980689	0.00033501545510973	0.0092398540507377	yes	up	59.81	73.05	65.07	25.74	27.76	44.28	65.976666666667	32.593333333333
TRINITY_DN3416_c0_g2	transcription factor MYB78-like [Cynara cardunculus var. scolymus])	2.1721457805495	1.11912	0.001494524785901	0.028632643311464	yes	up	94.73	152.48	75.13	42.78	49.56	63.82	107.44666666667	52.053333333333
TRINITY_DN3414_c0_g1	hypothetical protein L6452_44190 [Arctium lappa])	2.4502710073287	1.29294	0.0015375410946627	0.029217129462158	yes	up	34.91	38.25	64.63	11.86	28.89	19.17	45.93	19.973333333333
TRINITY_DN34689_c0_g1	hypothetical protein OSB04_un001146 [Centaurea solstitialis])	0.11407273606302	-3.13197	0.00015785171211716	0.0051596610227659	yes	down	0.15	1.9	0.43	3.26	13.95	6.7	0.82666666666667	7.97
TRINITY_DN34860_c0_g1	FK506-binding protein 5-like [Cynara cardunculus var. scolymus])	0.34246727602051	-1.54596	0.00010685829492268	0.0038004243760421	yes	down	5.78	2.88	2.42	10.58	13.32	9.48	3.6933333333333	11.126666666667
TRINITY_DN34636_c0_g1	Cation/H+ exchanger [Cynara cardunculus var. scolymus])	4.1910555009723	2.0673136268008	6.9573559223066E-6	0.00042253413987353	yes	up	3.11	4.63	4.65	0.58	1.48	1.05	4.13	1.0366666666667
TRINITY_DN34691_c0_g1	uncharacterized protein LOC112517101 [Cynara cardunculus var. scolymus])	0.33009537890724	-1.59905	1.9445953634945E-5	0.00096961548124587	yes	down	7.35	4.77	3.84	17.36	12.25	20.58	5.32	16.73
TRINITY_DN34711_c0_g1	hypothetical protein OSB04_003717 [Centaurea solstitialis])	0.077189687861601	-3.69545	0.0027703476120573	0.044533814498535	yes	down	0.08	0.08	0.08	0.82	1.73	0.74	0.08	1.0966666666667
TRINITY_DN3466_c0_g1	hypothetical protein OSB04_un000517 [Centaurea solstitialis])	0.41052333262179	-1.28446	0.002060284354572	0.035996889937245	yes	down	32.76	22.38	9.21	60.8	42.83	30.72	21.45	44.783333333333
TRINITY_DN34929_c0_g1	hypothetical protein OSB04_004881 [Centaurea solstitialis])	0.006733037180038	-7.21453	2.1118386662591E-7	2.1164387108787E-5	yes	down	0	0	0	1.43	1.92	1.49	0	1.6133333333333
TRINITY_DN3474_c0_g1	LOB domain-containing protein 38-like [Cynara cardunculus var. scolymus])	0.20572483910963	-2.28121	0.00014203643912705	0.0047500864653437	yes	down	1.18	0.71	1.08	3.35	3.28	8.48	0.99	5.0366666666667
TRINITY_DN34734_c0_g1	hypothetical protein L6452_33528 [Arctium lappa])	5.3235344407101	2.41238	5.8183474673284E-5	0.0023277989353478	yes	up	7.54	2.24	3.1	0.75	0.61	1.12	4.2933333333333	0.82666666666667
TRINITY_DN34769_c0_g1	myb family transcription factor EFM [Cynara cardunculus var. scolymus])	0.3056770830809	-1.70992	0.0004303195739521	0.011130395385545	yes	down	4.24	1.13	2.76	12.1	9.02	5.71	2.71	8.9433333333333
TRINITY_DN3514_c0_g1	uncharacterized protein LOC112529571 [Cynara cardunculus var. scolymus])	2.8478530990362	1.5098747296056	1.5909209125242E-5	0.00082299666830853	yes	up	11.63	12.51	23.05	4.76	5.22	3.99	15.73	4.6566666666667
TRINITY_DN3484_c0_g2	Leucine-rich repeat-containing protein [Cynara cardunculus var. scolymus])	0.36020537068382	-1.47311	0.00011839291769824	0.0041087078157998	yes	down	8.36	3.06	5.57	20.79	13.18	13.56	5.6633333333333	15.843333333333
TRINITY_DN34748_c0_g1	hypothetical protein OSB04_un001002 [Centaurea solstitialis])	75.275454950592	6.2341076172392	7.7269273041848E-5	0.0029190544108385	yes	up	1.68	0.74	1.46	0	0	0	1.2933333333333	0
TRINITY_DN35122_c0_g1	hypothetical protein L6452_29490 [Arctium lappa])	0.42210411473249	-1.24433	0.00026841719417425	0.0078222231461566	yes	down	19.6	30.06	18.74	67.66	47.51	59.12	22.8	58.096666666667
TRINITY_DN34915_c0_g1	probable serine/threonine-protein kinase MARK-A [Cynara cardunculus var. scolymus])	3.6034448192792	1.8493767530574	0.0025820408206633	0.042335988963424	yes	up	4.42	3.48	13.21	1.86	0.93	3.26	7.0366666666667	2.0166666666667
TRINITY_DN3483_c0_g1	beta-amylase 3, chloroplastic [Cynara cardunculus var. scolymus])	0.31609212797588	-1.66158	6.5422063428315E-6	0.00040052547944843	yes	down	32.27	15.24	35.6	124.32	76.32	66.04	27.703333333333	88.893333333333
TRINITY_DN35246_c0_g1		5.5375514386419	2.4692481950092	0.00045691463194692	0.011708582036878	yes	up	7.3	12.41	9.41	1.03	2.26	2.64	9.7066666666667	1.9766666666667
TRINITY_DN34593_c0_g1	hypothetical protein OSB04_029741 [Centaurea solstitialis])	0.30536503998845	-1.71139	0.00036305396474796	0.00979084963902	yes	down	1.27	1.39	0.81	3.19	4.34	4.42	1.1566666666667	3.9833333333333
TRINITY_DN3484_c0_g3	hypothetical protein OSB04_017284 [Centaurea solstitialis])	5.4649761602979	2.4502152024855	0.002747932768986	0.044290725298848	yes	up	3.64	1.35	3.98	1.44	1.87	0.17	2.99	1.16
TRINITY_DN3473_c1_g1		2.8139540777135	1.4925987847238	4.8176594661116E-7	4.3253525461219E-5	yes	up	23.77	20.9	17.79	7.96	7.89	9.19	20.82	8.3466666666667
TRINITY_DN34551_c0_g1		0.01780300702469	-5.81174	0.00051087726712802	0.012713660663885	yes	down	0	0	0	0.81	1.32	1.56	0	1.23
TRINITY_DN34896_c0_g1	ethylene-responsive transcription factor RAP2-3-like [Cynara cardunculus var. scolymus])	2.9326260673465	1.5521931279729	7.0525148369871E-7	6.0667610634546E-5	yes	up	875.69	537.17	849.8	227.91	204.66	365.71	754.22	266.09333333333
TRINITY_DN3530_c1_g1		3.0302282618281	1.5994264735015	0.0014302891100375	0.027752178348498	yes	up	6.24	2.92	4.84	2.11	2.65	1.82	4.6666666666667	2.1933333333333
TRINITY_DN34_c0_g7	hypothetical protein OSB04_007089 [Centaurea solstitialis])	37.215809529096	5.2178437131017	3.2814277105857E-8	4.3512591205085E-6	yes	up	7.43	3.38	6.56	0.12	0	0.4	5.79	0.17333333333333
TRINITY_DN3499_c0_g1	hypothetical protein OSB04_015309 [Centaurea solstitialis])	0.30217383093367	-1.72655	3.1147839036746E-6	0.00022150709137935	yes	down	24.87	24.19	48.05	146.62	101.52	118.25	32.37	122.13
TRINITY_DN35074_c0_g1	hypothetical protein OSB04_022868 [Centaurea solstitialis])	0.45235687880625	-1.14447	0.00082534972901875	0.018578628518446	yes	down	12.46	23.3	17.08	34.62	40.85	48.68	17.613333333333	41.383333333333
TRINITY_DN35110_c0_g1	hypothetical protein L6452_02973 [Arctium lappa])	0.0044082473080498	-7.82558	2.8870570974601E-8	3.8963722587321E-6	yes	down	0	0	0	2.72	3.76	9.44	0	5.3066666666667
TRINITY_DN34995_c0_g1	hypothetical protein OSB04_012880 [Centaurea solstitialis])	0.31722693470923	-1.65641	7.007554730414E-7	6.0452104245384E-5	yes	down	2.08	1.3	1.39	4.53	5.25	5.71	1.59	5.1633333333333
TRINITY_DN35080_c0_g1	hypothetical protein GW17_00029876, partial [Ensete ventricosum])	0.055669690255766	-4.16696	2.2900028612842E-6	0.00016919276614539	yes	down	0.21	0	0.16	3.87	1.11	1.69	0.12333333333333	2.2233333333333
TRINITY_DN3535_c0_g4		27.683375435905	4.7909479564945	4.0963737968739E-20	7.3170874538749E-17	yes	up	16.1	41.54	31.79	0.89	1.58	1	29.81	1.1566666666667
TRINITY_DN35127_c0_g1		0.014544186494623	-6.10341	1.5102558916013E-5	0.0007893361515381	yes	down	0.12	0	0	2.58	2.58	4.64	0.04	3.2666666666667
TRINITY_DN35102_c0_g1	hypothetical protein OSB04_020376 [Centaurea solstitialis])	4.5512379546227	2.1862590174157	0.00042964973510216	0.01112405183291	yes	up	3.66	4.47	6.72	0.81	1.16	1.52	4.95	1.1633333333333
TRINITY_DN3508_c0_g1	uncharacterized mitochondrial protein AtMg00810-like [Pisum sativum])	3.6853924591376	1.8818182607595	5.0279690517444E-10	1.1309578387057E-7	yes	up	37.88	24.97	33.93	7.65	10.48	9.22	32.26	9.1166666666667
TRINITY_DN34960_c0_g1		0.23432477424703	-2.09342	6.9298461911927E-8	8.1247764263227E-6	yes	down	4.22	2	3.28	14.6	9.79	17.33	3.1666666666667	13.906666666667
TRINITY_DN34_c0_g5		0.031997805253125	-4.96588	0.00015118447213328	0.004980790276924	yes	down	0	0.23	0.1	3.24	1.96	2.86	0.11	2.6866666666667
TRINITY_DN3538_c0_g2	hypothetical protein L6452_00351 [Arctium lappa])	2.9617941376441	1.5664713682023	0.00065419637428168	0.015507671429694	yes	up	4.88	6.82	7.87	2.23	3.58	1.15	6.5233333333333	2.32
TRINITY_DN3504_c0_g1	hypothetical protein L6452_33893 [Arctium lappa])	0.23559301833056	-2.08563	3.3288015841352E-15	2.3507532303221E-12	yes	down	37.49	24.68	31.63	108.92	97.74	105.29	31.266666666667	103.98333333333
TRINITY_DN34981_c0_g1	hypothetical protein OSB04_011772 [Centaurea solstitialis])	0.033980747744257	-4.87914	2.7719077992108E-6	0.00020040893388294	yes	down	0.23	0	0.15	7.5	1.33	2.53	0.12666666666667	3.7866666666667
TRINITY_DN3585_c1_g1	hypothetical protein L6452_36980 [Arctium lappa])	31.845722857159	4.9930277145548	0.0015373311074963	0.029217129462158	yes	up	1.22	1.84	2.12	0	0.15	0	1.7266666666667	0.05
TRINITY_DN35497_c0_g1		0.034033529713138	-4.8769	0.0028714747437364	0.045616811222595	yes	down	0.18	0	0	1.14	1.62	3.38	0.06	2.0466666666667
TRINITY_DN3588_c0_g2	uncharacterized protein LOC112524483 isoform X1 [Cynara cardunculus var. scolymus])	0.34311236471738	-1.54325	0.0014542976283912	0.028074508444837	yes	down	1.75	0.44	1.07	2.79	3.57	3.27	1.0866666666667	3.21
TRINITY_DN36223_c0_g1		71.200125869517	6.1538078865168	0.0001073096324094	0.0038022920627117	yes	up	0.72	1.11	1.25	0	0	0	1.0266666666667	0
TRINITY_DN356_c0_g1	hypothetical protein L6452_09533 [Arctium lappa])	0.31858016199737	-1.65027	1.3381632794334E-5	0.00072303676411523	yes	down	11.11	14.45	18.14	60.17	28.92	54.45	14.566666666667	47.846666666667
TRINITY_DN3590_c1_g1	hypothetical protein L6452_19683 [Arctium lappa])	0.28028550188763	-1.83503	0.0019814828459212	0.034982388429792	yes	down	8.72	4.66	35.29	44.27	64.73	69.04	16.223333333333	59.346666666667
TRINITY_DN35595_c0_g1	zinc finger protein ZAT7-like [Cynara cardunculus var. scolymus])	2.9474329877683	1.5594590127595	0.00092586074887006	0.02031408056372	yes	up	92.17	25.66	29.46	18.14	13.93	19.06	49.096666666667	17.043333333333
TRINITY_DN35854_c0_g1	hypothetical protein L6452_04254 [Arctium lappa])	0.43268023592581	-1.20863	0.0029508748159826	0.046548708915392	yes	down	0.95	0.93	0.68	2.25	1.82	2.07	0.85333333333333	2.0466666666667
TRINITY_DN35426_c0_g1	hypothetical protein OSB04_014867 [Centaurea solstitialis])	0.12568114093212	-2.99216	3.3281337039001E-6	0.00023122511297657	yes	down	0.72	0.15	0.18	3.31	3.17	2.01	0.35	2.83
TRINITY_DN35462_c0_g1	hypothetical protein L6452_33273 [Arctium lappa])	0.12452082337941	-3.00554	0.00014074338833764	0.0047224461107854	yes	down	0.24	0.12	0.64	4.16	1.27	2.87	0.33333333333333	2.7666666666667
TRINITY_DN3585_c0_g2		0.37288468609095	-1.4232	0.0012922483515225	0.025880826742697	yes	down	15.84	32.01	21.64	90.48	88.52	61.25	23.163333333333	80.083333333333
TRINITY_DN36184_c0_g1	hypothetical protein L6452_26562 [Arctium lappa])	0.00060792165104989	-10.6838	8.7150492284088E-17	8.5368124151568E-14	yes	down	0	0	0	25.35	17.46	53.62	0	32.143333333333
TRINITY_DN36276_c0_g1	hypothetical protein M8C21_010071 [Ambrosia artemisiifolia])	6.5383154778526	2.7089189897318	0.0003161806070771	0.0088164741180011	yes	up	2.66	0.83	0.94	0.25	0.2	0.24	1.4766666666667	0.23
TRINITY_DN35881_c0_g1	hypothetical protein L6452_23064 [Arctium lappa])	4.1801810282613	2.0635654214735	7.5956587505964E-6	0.00045403498744215	yes	up	5.62	6.56	5.08	0.64	1.91	1.81	5.7533333333333	1.4533333333333
TRINITY_DN3566_c0_g2		0.0050765919208737	-7.62192	1.1865025957842E-7	1.32460800822E-5	yes	down	0	0	0	4.17	1.06	1.99	0	2.4066666666667
TRINITY_DN36180_c0_g1	hypothetical protein SASPL_122996 [Salvia splendens])	723.65935612113	9.4991669355857	3.6700670616217E-14	2.2289051278641E-11	yes	up	5.05	2.94	3.27	0	0	0	3.7533333333333	0
TRINITY_DN3629_c2_g1		0.33272454788583	-1.5876	0.0012151756000657	0.024798402064243	yes	down	5.41	4.66	4.76	17.89	13.54	7.75	4.9433333333333	13.06
TRINITY_DN36025_c0_g1	hypothetical protein L6452_06332 [Arctium lappa])	0.24205940673111	-2.04657	2.6032589432152E-5	0.0012332380822102	yes	down	0.86	0.43	0.49	2.14	2.79	2.65	0.59333333333333	2.5266666666667
TRINITY_DN36316_c0_g1	hypothetical protein L6452_12254 [Arctium lappa])	0.085281881325156	-3.55162	0.0002755719617625	0.0079543899152852	yes	down	0.08	0.16	0.23	1.45	3.3	1.09	0.15666666666667	1.9466666666667
TRINITY_DN35983_c0_g1		2.0690966245178	1.0490010190296	0.0026036625863552	0.042552646984533	yes	up	9.75	15.09	11.66	5.11	7.34	6.23	12.166666666667	6.2266666666667
TRINITY_DN36225_c0_g1	glycosyltransferase family protein 64 protein C5-like isoform X3 [Cynara cardunculus var. scolymus])	0.12908048160359	-2.95366	0.00066681629057116	0.015769893675611	yes	down	0.05	0.33	0.09	1.17	1.12	1.54	0.15666666666667	1.2766666666667
TRINITY_DN36229_c0_g1	hypothetical protein L6452_07612 [Arctium lappa])	2.8005562498988	1.4857134054804	0.00026680823201781	0.0077977851525052	yes	up	28.55	80.21	57.25	18.26	21.47	23.32	55.336666666667	21.016666666667
TRINITY_DN3621_c1_g1		450.08210818557	8.8140444051425	4.198822552438E-6	0.0002771770557116	yes	up	55.85	6.63	2.02	0	0.11	0	21.5	0.036666666666667
TRINITY_DN3601_c0_g1	hypothetical protein L6452_29477 [Arctium lappa])	0.43747663125948	-1.19272	0.00047623847590628	0.012081418178254	yes	down	3.4	2.46	4.23	8.95	7.22	7.69	3.3633333333333	7.9533333333333
TRINITY_DN3613_c0_g2		961.325	9.90888	2.5242100169913E-15	1.8250038422847E-12	yes	up	4.11	6.54	5.48	0	0	0	5.3766666666667	0
TRINITY_DN36212_c0_g1	hypothetical protein OSB04_030541 [Centaurea solstitialis])	2.8562825298928	1.5141386909621	0.0013959016432357	0.027362344260708	yes	up	47.83	150.62	203.79	46.74	43.84	57.92	134.08	49.5
TRINITY_DN36123_c0_g1	LRR receptor-like serine/threonine-protein kinase FEI 1 [Cynara cardunculus var. scolymus])	0.24820613809954	-2.01039	3.3690974689563E-8	4.409741971652E-6	yes	down	1.61	0.82	1.06	4.38	5.56	4.52	1.1633333333333	4.82
TRINITY_DN35926_c0_g1	hypothetical protein L6452_29286 [Arctium lappa])	5.1370190284489	2.3609314176985	6.6059728148027E-7	5.7477641975444E-5	yes	up	22.6	13.91	33.45	3.77	2.78	7.65	23.32	4.7333333333333
TRINITY_DN36405_c0_g1	hypothetical protein L6452_16304 [Arctium lappa])	0.34986426232083	-1.51513	0.00088542899797294	0.019648417210582	yes	down	3.59	8.17	9.99	17.51	30.2	18.7	7.25	22.136666666667
TRINITY_DN3641_c0_g2		3.4014598673727	1.7661540673595	0.0021446680134724	0.03712941214202	yes	up	2.49	3.16	2.15	1.11	0.63	0.67	2.6	0.80333333333333
TRINITY_DN36501_c0_g1	hypothetical protein L6452_06174 [Arctium lappa])	0.14807014246287	-2.75565	0.0017202379152849	0.031677831737745	yes	down	0.33	0.05	0.27	1.91	1.93	0.62	0.21666666666667	1.4866666666667
TRINITY_DN3674_c1_g1	hypothetical protein OSB04_030610 [Centaurea solstitialis])	0.093650497452437	-3.41657	0.00068702605919434	0.0161347512092	yes	down	0.15	0.05	0.1	0.92	1.92	4.58	0.1	2.4733333333333
TRINITY_DN36649_c0_g1	non-specific lipid-transfer protein 4-like [Cynara cardunculus var. scolymus])	0.17434187388886	-2.52001	5.7516996119055E-12	2.1444662661822E-9	yes	down	9.97	8.61	7.03	71.84	45.14	39.36	8.5366666666667	52.113333333333
TRINITY_DN36378_c0_g1		0.023047974197147	-5.43922	0.00029136576203198	0.0082893384505122	yes	down	0	0.11	0	1.73	1.13	2.32	0.036666666666667	1.7266666666667
TRINITY_DN3651_c0_g1	hypothetical protein L6452_21595 [Arctium lappa])	2.9662267635426	1.5686288938589	0.00064282369829163	0.015297793434423	yes	up	8.2	22.8	19.51	4.88	6.79	6.58	16.836666666667	6.0833333333333
TRINITY_DN36343_c0_g1	hypothetical protein OSB04_019894 [Centaurea solstitialis])	0.019362900254898	-5.69056	0.0010340622683995	0.021958276113439	yes	down	0	0	0	0.66	1.88	1.33	0	1.29
TRINITY_DN3670_c0_g1	hypothetical protein L6452_14854 [Arctium lappa])	0.21864754177209	-2.19332	1.4343826402678E-6	0.00011168323911378	yes	down	3.87	7.42	3.32	24.87	33.95	15.33	4.87	24.716666666667
TRINITY_DN36569_c0_g1		69.181012055703	6.1123042140776	0.0032474826212903	0.049779433254973	yes	up	0	11.03	8.26	0	0	0	6.43	0
TRINITY_DN36559_c0_g1		45.813849295683	5.5177118785791	0.00018261072696423	0.0057650661846199	yes	up	3.8	3.48	2.62	0	0.2	0	3.3	0.066666666666667
TRINITY_DN3677_c4_g1	hypothetical protein L6452_06046 [Arctium lappa])	0.38736969118939	-1.36822	0.00031613440307718	0.0088164741180011	yes	down	11.25	5.37	6.63	17.98	14.35	29.25	7.75	20.526666666667
TRINITY_DN3635_c0_g1	hypothetical protein OSB04_031274 [Centaurea solstitialis])	2.1820664506293	1.1256950368281	0.0011598778193983	0.024025136332775	yes	up	47.84	30.02	64.5	19.83	29.63	17.63	47.453333333333	22.363333333333
TRINITY_DN3673_c0_g1	unnamed protein product [Lactuca virosa])	3.8079954775985	1.9290317652924	2.639232953757E-7	2.5686842267239E-5	yes	up	20.65	35.99	29.79	8.96	7.71	8.1	28.81	8.2566666666667
TRINITY_DN3646_c0_g1	uncharacterized protein LOC112522410 [Cynara cardunculus var. scolymus])	0.33201744116175	-1.59067	0.00033690732638498	0.0092757808470909	yes	down	1.65	1.43	1.12	5.36	3.38	4.32	1.4	4.3533333333333
TRINITY_DN36402_c0_g1	ethylene-responsive transcription factor ERF017-like [Cynara cardunculus var. scolymus])	3.796	1.92448	8.161356200124E-8	9.4590741363727E-6	yes	up	155.91	55.19	101.72	25.57	32.98	25.85	104.27333333333	28.133333333333
TRINITY_DN3702_c0_g2	hypothetical protein CTI12_AA553230 [Artemisia annua])	0.40454678264654	-1.30562	7.2635094889263E-5	0.0027879041407562	yes	down	29.9	26.37	29.65	88.36	79.21	50.72	28.64	72.763333333333
TRINITY_DN3685_c0_g1		5.7370272805089	2.5203033782585	1.6489224638255E-5	0.00084722808014425	yes	up	8.27	15.81	7.74	1.44	4.24	4.65	10.606666666667	3.4433333333333
TRINITY_DN3775_c0_g1	hypothetical protein OSB04_031552 [Centaurea solstitialis])	0.46117054613164	-1.11663	0.00037118917144094	0.0099483939805609	yes	down	1.97	2.78	3.16	7.14	5.38	6.39	2.6366666666667	6.3033333333333
TRINITY_DN3783_c0_g1		27.237936235211	4.7675454922161	0.0017837179679386	0.032492129462761	yes	up	12.24	1.39	4.45	0	0.71	0	6.0266666666667	0.23666666666667
TRINITY_DN3816_c0_g2	putative transcription factor bZIP family [Helianthus annuus])	0.26687599433336	-1.90576	2.0975851172731E-5	0.001030667794031	yes	down	2.17	0.98	1	3.26	6.94	5.76	1.3833333333333	5.32
TRINITY_DN3856_c0_g1	hypothetical protein OSB04_un001098 [Centaurea solstitialis])	0.37504029761009	-1.41488	6.2247736282361E-6	0.00038418999185979	yes	down	7.74	11.34	8.83	37.71	28.78	33.84	9.3033333333333	33.443333333333
TRINITY_DN3679_c0_g2	hypothetical protein OSB04_000242 [Centaurea solstitialis])	0.48662918650516	-1.03911	0.0016400940215299	0.030554046047716	yes	down	4.37	2.26	3.54	6.02	8.8	6.64	3.39	7.1533333333333
TRINITY_DN3735_c0_g1	hypothetical protein L6452_09690 [Arctium lappa])	2.0542230339842	1.0385928284694	0.0017779642234923	0.032406759670207	yes	up	24.24	38.78	31.91	12.81	15.27	20.38	31.643333333333	16.153333333333
TRINITY_DN3742_c0_g2		22.206809105496	4.4729302019371	0.0012352488393418	0.025043058658776	yes	up	0.15	1.82	2.9	0	0.15	0.09	1.6233333333333	0.08
TRINITY_DN3749_c0_g1	ankyrin-2-like [Cynara cardunculus var. scolymus])	5.3741456189337	2.4260354134365	8.4856007273429E-8	9.7974810527184E-6	yes	up	30.18	16.58	11.33	2.78	5.6	2.39	19.363333333333	3.59
TRINITY_DN3798_c0_g1		4.7733949457712	2.2550157084272	6.0912817543549E-6	0.00037671662271434	yes	up	14.09	17.41	13.62	1.25	4.5	3.44	15.04	3.0633333333333
TRINITY_DN386_c0_g1	hypothetical protein L6452_27566 [Arctium lappa])	0.49211782345643	-1.02292	0.0015871806441078	0.029846700363573	yes	down	4.45	5.3	3.91	7.88	11.2	7.61	4.5533333333333	8.8966666666667
TRINITY_DN3745_c0_g1	hypothetical protein L1887_06411 [Cichorium endivia])	0.25691210392653	-1.96065	1.6115283837295E-7	1.7050756411265E-5	yes	down	5.61	4.81	6.68	30.56	17.07	22.45	5.7	23.36
TRINITY_DN378_c1_g2	hypothetical protein OSB04_031767 [Centaurea solstitialis])	6.4018863856077	2.6785	4.2147328965328E-17	4.4132613495212E-14	yes	up	20.22	13.95	26.65	3.12	3.84	2.73	20.273333333333	3.23
TRINITY_DN3694_c0_g1	hypothetical protein L6452_20599 [Arctium lappa])	0.28520528752578	-1.80993	0.0014058881131986	0.027464671675806	yes	down	0.68	0.28	0.43	1.86	1.52	1.58	0.46333333333333	1.6533333333333
TRINITY_DN3785_c0_g1	hypothetical protein OSB04_031507 [Centaurea solstitialis])	0.11210512312277	-3.15708	6.0401629266263E-6	0.00037431752536721	yes	down	4.91	0.51	0.47	10.23	13.68	21.86	1.9633333333333	15.256666666667
TRINITY_DN3729_c0_g1	hypothetical protein L6452_30399 [Arctium lappa])	0.46829898136272	-1.0945	0.0022969805199073	0.038966542160617	yes	down	5.41	6.34	9.62	16.43	11.77	19.1	7.1233333333333	15.766666666667
TRINITY_DN3709_c0_g2	protein COBRA-like [Cynara cardunculus var. scolymus])	0.26801601589202	-1.89961	2.8842173015555E-11	8.8466810685893E-9	yes	down	21.02	24.95	36.85	112.94	111.96	103.59	27.606666666667	109.49666666667
TRINITY_DN3861_c0_g1	hypothetical protein OSB04_025553 [Centaurea solstitialis])	0.14141663940766	-2.82198	0.0014172648303896	0.027587605025391	yes	down	0.17	0.28	0.11	1.36	2.17	0.64	0.18666666666667	1.39
TRINITY_DN3730_c1_g1		0.16470698762138	-2.60203	0.0023190609732207	0.039209691265491	yes	down	0.27	0.2	0.33	2.65	1.69	0.69	0.26666666666667	1.6766666666667
TRINITY_DN3811_c1_g2		0.041847679444099	-4.57871	1.4465173870232E-5	0.00077196743364403	yes	down	0.53	0	0	1.91	7.94	2.91	0.17666666666667	4.2533333333333
TRINITY_DN3864_c0_g2	hypothetical protein L6452_19556 [Arctium lappa])	24.522376841758	4.6160269145209	1.5371911392527E-6	0.00011817302818873	yes	up	1.1	12.68	7.34	1.28	0.25	0.38	7.04	0.63666666666667
TRINITY_DN3913_c0_g1	stem-specific protein TSJT1 [Cynara cardunculus var. scolymus])	3.4071072702847	1.7685473703493	4.5839051463261E-6	0.00029934379284589	yes	up	97.25	67.54	112.02	36.71	15.53	35.93	92.27	29.39
TRINITY_DN3830_c0_g2	hypothetical protein OSB04_007121 [Centaurea solstitialis])	0.19804016508685	-2.33614	9.5775455442945E-13	3.9839965479184E-10	yes	down	37.33	34.98	53.95	295	168.22	205.16	42.086666666667	222.79333333333
TRINITY_DN3986_c0_g3	hypothetical protein OSB04_028043 [Centaurea solstitialis])	5.17378	2.3712182585913	2.0331872835647E-8	2.9122530685248E-6	yes	up	19.43	46.57	22.45	4.95	6.13	6.71	29.483333333333	5.93
TRINITY_DN3992_c1_g1		6.7029558865318	2.7447974392167	0.0013039154221384	0.026046102194496	yes	up	5.15	10.03	29.14	0.84	4.9	1.76	14.773333333333	2.5
TRINITY_DN3986_c0_g1	hypothetical protein L6452_09429 [Arctium lappa])	0.32379508836852	-1.62685	3.1294483790954E-5	0.0014290049545806	yes	down	3.39	2.49	3.14	5.03	8.58	10.71	3.0066666666667	8.1066666666667
TRINITY_DN4218_c0_g1	hypothetical protein L6452_31625 [Arctium lappa])	0.42591945546033	-1.23135	2.9785081582498E-5	0.0013791895165923	yes	down	4.09	3.41	3.36	9.75	7.69	6.95	3.62	8.13
TRINITY_DN3943_c0_g1	hypothetical protein L6452_20270 [Arctium lappa])	0.18518725492892	-2.43294	1.0610478235322E-6	8.6612307014461E-5	yes	down	1.12	0.95	0.48	6.15	3.01	5.09	0.85	4.75
TRINITY_DN390_c0_g3	actin-97-like [Cynara cardunculus var. scolymus])	0.44956597574767	-1.1534	0.00038371843643125	0.010162384243736	yes	down	21.18	13.82	11.99	38.33	26.51	42.99	15.663333333333	35.943333333333
TRINITY_DN3995_c0_g1	hypothetical protein L6452_42324 [Arctium lappa])	0.26328451077845	-1.92531	0.00019641848405413	0.0061236588160038	yes	down	2.01	2.43	6.34	5.27	13.66	6.27	3.5933333333333	8.4
TRINITY_DN388_c1_g1	hypothetical protein OSB04_002078 [Centaurea solstitialis])	0.020268047283169	-5.62465	3.1327990438439E-20	5.9456609853352E-17	yes	down	0.22	0	0.37	9.47	8.48	12.49	0.19666666666667	10.146666666667
TRINITY_DN385_c0_g1	protein PHOX1-like [Cynara cardunculus var. scolymus])	0.41507917430372	-1.26854	0.0024314178627514	0.040791400453209	yes	down	3.3	1.3	2.78	7.76	4.43	5.86	2.46	6.0166666666667
TRINITY_DN3912_c0_g1	hypothetical protein L6452_28446 [Arctium lappa])	2.1205877344505	1.0844641723653	0.0018039886901029	0.032704430187263	yes	up	4.28	3.39	3.89	1.58	1.61	2.42	3.8533333333333	1.87
TRINITY_DN4117_c0_g1	uncharacterized protein LOC112524668 [Cynara cardunculus var. scolymus])	2.1959884982579	1.1348704980819	1.4316051405461E-5	0.00076745457607184	yes	up	585.98	850.77	725.18	326.53	331.11	369.93	720.64333333333	342.52333333333
TRINITY_DN398_c0_g3		0.011042782953757	-6.50075	3.6433452624423E-11	1.0953843786072E-8	yes	down	2.92	0	0	81.44	100.51	139.78	0.97333333333333	107.24333333333
TRINITY_DN3882_c0_g1	autophagy-related protein 18a-like [Cynara cardunculus var. scolymus])	2.1807395383552	1.1248174686661	2.6462977275205E-5	0.0012458523533936	yes	up	16.53	20.55	23.02	8.73	10.05	9.86	20.033333333333	9.5466666666667
TRINITY_DN3971_c0_g3		0.018430262818329	-5.76178	0.0012929333520606	0.025880826742697	yes	down	0	0	0	2.35	0.56	0.66	0	1.19
TRINITY_DN3895_c2_g1	uncharacterized protein At4g22758-like [Cynara cardunculus var. scolymus])	14.211039697794	3.82894	1.6989026169315E-5	0.00086558518231108	yes	up	1.78	5.96	2.01	0.18	0.26	0.31	3.25	0.25
TRINITY_DN3851_c0_g1	RNA demethylase ALKBH5-like [Cynara cardunculus var. scolymus])	2.1254031406949	1.0877365136827	0.0019221195982372	0.034252983403797	yes	up	62.4	20.06	29.24	15.37	17.38	15.1	37.233333333333	15.95
TRINITY_DN4006_c0_g1	hypothetical protein L6452_12759 [Arctium lappa])	0.06061422368239	-4.0442	1.3158801928059E-8	2.0491291248587E-6	yes	down	0.56	0.72	0.04	10.06	3.67	6.71	0.44	6.8133333333333
TRINITY_DN407_c0_g1		611.04392175487	9.2551322742713	4.0252442058099E-13	1.8243367993078E-10	yes	up	41.39	44.05	40.41	0	0	0	41.95	0
TRINITY_DN4354_c0_g3	hypothetical protein OSB04_027475 [Centaurea solstitialis])	0.031296429070778	-4.99786	1.759531516934E-6	0.00013357483510804	yes	down	0.15	0	0.15	5.4	3.32	1.22	0.1	3.3133333333333
TRINITY_DN4092_c0_g1	hypothetical protein L6452_20379 [Arctium lappa])	2.4177011786434	1.2736359423827	3.4540800583539E-5	0.001531191168642	yes	up	182.4	130.92	191.69	59.11	100.01	55.14	168.33666666667	71.42
TRINITY_DN4125_c0_g1	probable protein phosphatase 2C 51 [Cynara cardunculus var. scolymus])	2.7206474995632	1.4439500460489	0.00094658292934714	0.020649380195801	yes	up	28.58	18.14	17.27	11.7	8.71	3.77	21.33	8.06
TRINITY_DN446_c1_g1	unnamed protein product [Lactuca virosa])	0.040946885972918	-4.6101	8.6307297698556E-23	2.9120082243493E-19	yes	down	5.66	0.98	2.47	30.63	27.08	20.2	3.0366666666667	25.97
TRINITY_DN4016_c0_g2		7.8577415097504	2.9741147093167	0.00017651104009232	0.0056242751767507	yes	up	1.22	3.86	2.06	0.35	0.2	0.59	2.38	0.38
TRINITY_DN4005_c1_g1	hypothetical protein OSB04_025653 [Centaurea solstitialis])	0.28173706784518	-1.82758	0.00089512842936461	0.019807587933041	yes	down	2.6	0.51	1.42	4.49	5.33	6.14	1.51	5.32
TRINITY_DN4200_c0_g1	hypothetical protein L6452_35740 [Arctium lappa])	2.6809304973435	1.4227338181875	0.0003812919602642	0.010135034601628	yes	up	40.68	15.69	15.3	9.78	9.43	8	23.89	9.07
TRINITY_DN4059_c0_g1	hypothetical protein OSB04_018699 [Centaurea solstitialis])	4.5698509051304	2.1921470970256	4.4616552629055E-8	5.7165664014088E-6	yes	up	79.04	30.75	73.22	11.04	19.13	11.47	61.003333333333	13.88
TRINITY_DN4119_c0_g1	hypothetical protein L6452_05215 [Arctium lappa])	0.27997501015777	-1.83663	5.6978416550518E-10	1.2604494901321E-7	yes	down	7.34	5.06	7.45	17.21	28.85	27.22	6.6166666666667	24.426666666667
TRINITY_DN4049_c0_g2	uncharacterized protein LOC112512395 [Cynara cardunculus var. scolymus])	2.2549816276643	1.17312	0.00081451259251789	0.018430319958568	yes	up	14.73	15.86	11.51	5.04	6.12	10.97	14.033333333333	7.3766666666667
TRINITY_DN4362_c0_g1	hypothetical protein L1987_79876 [Smallanthus sonchifolius])	0.47909532189412	-1.06162	0.00035191090738979	0.0095647329470662	yes	down	17.92	8.76	10.75	24.57	28.66	26.63	12.476666666667	26.62
TRINITY_DN4226_c2_g1		0.15959213920511	-2.64754	0.0028512605638114	0.045384088242299	yes	down	0	2.76	3.1	12.16	10.5	18.81	1.9533333333333	13.823333333333
TRINITY_DN4069_c0_g1	hypothetical protein L6452_37858 [Arctium lappa])	2.6808205463116	1.4226746487828	9.2736077945978E-6	0.00054050359748705	yes	up	32.95	25.62	39.14	13.15	19.01	11.01	32.57	14.39
TRINITY_DN4112_c0_g1	hypothetical protein OSB04_009404, partial [Centaurea solstitialis])	3.1263676443758	1.6444874416551	0.00050213738727467	0.012539394656236	yes	up	33.82	10.91	33.08	15.97	5.85	6.03	25.936666666667	9.2833333333333
TRINITY_DN4108_c0_g1		0.002614234937441	-8.5794	1.9616181099085E-11	6.270157423735E-9	yes	down	0	0	0	79.78	62.78	63.05	0	68.536666666667
TRINITY_DN4413_c0_g3	hypothetical protein L6452_12326 [Arctium lappa])	2.4621347453654	1.2999097184231	8.6420118625919E-9	1.4262137620623E-6	yes	up	203.55	177.12	206.98	94.85	81.45	71.04	195.88333333333	82.446666666667
TRINITY_DN4308_c0_g1	hypothetical protein HanIR_Chr15g0759801 [Helianthus annuus])	0.26168417460631	-1.9341	0.0014446591985689	0.02792394730983	yes	down	68.68	8.34	32.68	201.1	71.3	155.9	36.566666666667	142.76666666667
TRINITY_DN4104_c0_g1	hypothetical protein L6452_33556 [Arctium lappa])	0.24492925009764	-2.02956	1.4644290001406E-8	2.2123806476752E-6	yes	down	9.39	4.57	7.71	41.77	24.71	24.24	7.2233333333333	30.24
TRINITY_DN418_c0_g2	pectinesterase inhibitor 7-like [Cynara cardunculus var. scolymus])	0.20716464158748	-2.27115	2.2492163727622E-8	3.1915749708082E-6	yes	down	1.67	1.43	2.96	9.32	10.87	10.37	2.02	10.186666666667
TRINITY_DN4021_c0_g2	protein SHORT-ROOT [Cynara cardunculus var. scolymus])	0.30736843195353	-1.70196	1.8750738039869E-5	0.00093957906158196	yes	down	1.64	1.02	1.29	3.99	6.07	3.17	1.3166666666667	4.41
TRINITY_DN4160_c0_g1		0.12910861598946	-2.95334	0.00038419341078208	0.010162384243736	yes	down	0	0.71	1.27	5.31	6.96	4.35	0.66	5.54
TRINITY_DN4436_c0_g1	hypothetical protein L6452_28465 [Arctium lappa])	2.0166778243789	1.0119806237148	3.8618593513156E-5	0.001665755980995	yes	up	86.45	85.55	87.92	34.52	48.98	51.7	86.64	45.066666666667
TRINITY_DN4247_c0_g1	Pseudouridine synthase, catalytic domain-containing protein [Cynara cardunculus var. scolymus])	0.43147434738978	-1.21265	0.0012045967925176	0.024615603096629	yes	down	2.31	1.45	1.96	3.74	5.13	4.23	1.9066666666667	4.3666666666667
TRINITY_DN4237_c0_g1	hypothetical protein L6452_03121 [Arctium lappa])	0.099345537402747	-3.3314	3.535149423884E-13	1.626490112207E-10	yes	down	4.21	8.67	4.21	92.18	48.64	42.4	5.6966666666667	61.073333333333
TRINITY_DN4399_c0_g1	wall-associated receptor kinase 3 [Cynara cardunculus var. scolymus])	0.42376820616567	-1.23865	0.0001164240625723	0.0040585217783192	yes	down	4.96	3.02	4.89	11.52	9.78	9.62	4.29	10.306666666667
TRINITY_DN428_c0_g1	hypothetical protein L6452_38089 [Arctium lappa])	0.26797714427541	-1.89982	5.5962167556053E-5	0.0022507909668968	yes	down	3.85	1.28	1.28	8.26	5.92	10.08	2.1366666666667	8.0866666666667
TRINITY_DN4411_c0_g1	hypothetical protein L6452_24346 [Arctium lappa])	3.15403	1.6571951583687	0.00038667007144935	0.010210107295331	yes	up	9.41	27.01	22.26	4.61	6.35	8.9	19.56	6.62
TRINITY_DN4468_c0_g3		0.0065515793771135	-7.25394	1.8550123343411E-7	1.8839232289165E-5	yes	down	0	0	0	1.93	2.32	3.05	0	2.4333333333333
TRINITY_DN4433_c0_g1	hypothetical protein OSB04_015151 [Centaurea solstitialis])	0.38625876719632	-1.37236	0.0028642827543214	0.045537596920275	yes	down	11.64	5.35	10.14	22.62	26.27	33.17	9.0433333333333	27.353333333333
TRINITY_DN4283_c0_g1	protein MRG1-like [Cynara cardunculus var. scolymus])	2.5160156815315	1.33114	0.00094894763379954	0.020666569448393	yes	up	15	7.69	13.76	4.03	2.71	5.53	12.15	4.09
TRINITY_DN4273_c0_g1	hypothetical protein L6452_17439 [Arctium lappa])	3.0166230324176	1.5929344236172	0.001565687954309	0.029603786065098	yes	up	21.41	6.35	14.72	2.55	5.73	6.27	14.16	4.85
TRINITY_DN4365_c0_g1	hypothetical protein L6452_16050 [Arctium lappa])	2.8199759332044	1.4956828501436	1.6465799423549E-7	1.7361127267204E-5	yes	up	67.83	32.53	45.58	16.44	18.38	17.74	48.646666666667	17.52
TRINITY_DN4431_c0_g4		22.675089710101	4.5030363534278	1.4386254060163E-12	5.6006793691142E-10	yes	up	4.85	2.94	3.7	0.12	0.34	0.05	3.83	0.17
TRINITY_DN4375_c0_g1	hypothetical protein OSB04_016250 [Centaurea solstitialis])	0.014163422662182	-6.14169	1.3100761815994E-32	9.9454433326116E-29	yes	down	0.26	0.19	0.06	15.68	9.44	14.72	0.17	13.28
TRINITY_DN446_c3_g1	casein kinase II subunit beta-2-like [Cynara cardunculus var. scolymus])	0.34528983488007	-1.53412	6.5195073151067E-8	7.8873051446426E-6	yes	down	6.78	7.62	8.85	22.77	20.25	22.74	7.75	21.92
TRINITY_DN4579_c1_g3		0.010500253096884	-6.57343	4.5651366882809E-5	0.0019147091253638	yes	down	0	0	0	4.67	1.4	1.05	0	2.3733333333333
TRINITY_DN4345_c0_g1	uncharacterized protein LOC112507218 [Cynara cardunculus var. scolymus])	0.38653653084042	-1.37132	0.00041747380970762	0.010890901808919	yes	down	24.47	7.31	21.48	44.5	49.39	46.8	17.753333333333	46.896666666667
TRINITY_DN4403_c0_g1	hypothetical protein L6452_37718 [Arctium lappa])	4.7862881129679	2.2589072432281	4.8710998228486E-6	0.00031404632106289	yes	up	12.86	6.61	13.92	1.6	2.85	5.05	11.13	3.1666666666667
TRINITY_DN4389_c0_g2	hypothetical protein L6452_28001 [Arctium lappa])	0.49523306483525	-1.01382	2.1100892378872E-6	0.00015743235822526	yes	down	41.32	43.63	38.47	90.4	85.64	82.17	41.14	86.07
TRINITY_DN4381_c1_g1	copia LTR rider [Solanum lycopersicum])	0.42959709108884	-1.21894	0.0014721829349618	0.028329725603961	yes	down	2.89	2.23	2.36	6.45	6.72	2.96	2.4933333333333	5.3766666666667
TRINITY_DN432_c0_g1	hypothetical protein L6452_13929 [Arctium lappa])	0.00046948078489219	-11.0566	2.5409064005291E-19	4.0609033557088E-16	yes	down	0	0	0	15.42	12.43	20.09	0	15.98
TRINITY_DN4349_c0_g1		0.022229617189995	-5.49137	0.0017218588678419	0.031688464473266	yes	down	0	0	0	2.29	3.07	2.87	0	2.7433333333333
TRINITY_DN4450_c0_g2	hypothetical protein OSB04_002780 [Centaurea solstitialis])	2.2854451022354	1.1924751649564	0.00052017019593865	0.012904810596302	yes	up	13.17	21.28	18.83	6.02	10.47	8.06	17.76	8.1833333333333
TRINITY_DN4388_c0_g1	myb family transcription factor PHL11 [Cynara cardunculus var. scolymus])	0.41004660437656	-1.28614	2.5330390557139E-5	0.0012056154226616	yes	down	19.57	10.14	14.8	43.33	35.5	30.96	14.836666666667	36.596666666667
TRINITY_DN437_c0_g1	hypothetical protein OSB04_027214 [Centaurea solstitialis])	2.1088018344385	1.07642	0.0011694720056161	0.024141527479632	yes	up	93.81	73.32	71.08	55.58	28.58	31.37	79.403333333333	38.51
TRINITY_DN4606_c0_g1	hypothetical protein OSB04_027300 [Centaurea solstitialis])	0.23155143533059	-2.1106	1.1524547141505E-6	9.3321172933048E-5	yes	down	3.76	6.08	3.35	19.25	14.99	26.82	4.3966666666667	20.353333333333
TRINITY_DN4470_c0_g1	hypothetical protein OSB04_014285 [Centaurea solstitialis])	2.2437119832249	1.1658874945557	1.5034380046092E-7	1.6131942914475E-5	yes	up	91.97	77.91	101.55	49.35	47.57	43.95	90.476666666667	46.956666666667
TRINITY_DN4291_c0_g1		0.47799833965172	-1.06492	0.00034954321555218	0.0095280334680948	yes	down	3.97	4.53	13.86	11.53	11.09	21.97	7.4533333333333	14.863333333333
TRINITY_DN4458_c0_g1	hypothetical protein OSB04_022143 [Centaurea solstitialis])	2.3017348510282	1.2027216513943	0.00017257267354939	0.0055336238701169	yes	up	16.3	19.65	12.71	7.61	8.63	5.96	16.22	7.4
TRINITY_DN4449_c0_g1	uncharacterized protein LOC111914460 [Lactuca sativa])	3.0713906242784	1.6188920082015	0.00012068441084513	0.0041597080814111	yes	up	13.62	19.32	18.68	5.91	5.91	3.97	17.206666666667	5.2633333333333
TRINITY_DN4293_c0_g1	unnamed protein product [Lactuca virosa])	3.2424483440258	1.6970835908497	6.8843047434207E-5	0.002669844161414	yes	up	9.37	30.43	28.69	5.76	6.75	7.67	22.83	6.7266666666667
TRINITY_DN4395_c0_g2	uncharacterized protein LOC112520959 [Cynara cardunculus var. scolymus])	0.41121612128287	-1.28203	4.224849093866E-5	0.0017889022389313	yes	down	23.03	18.98	12.88	40.49	39.18	58.57	18.296666666667	46.08
TRINITY_DN44_c0_g1	HD-ZIP protein, N-terminal [Cynara cardunculus var. scolymus])	2.6457433561287	1.4036731232954	2.773498734312E-7	2.6739853137005E-5	yes	up	155.25	225.07	143.73	60.79	71.06	69.73	174.68333333333	67.193333333333
TRINITY_DN4372_c0_g1	hypothetical protein L6452_35266 [Arctium lappa])	2.0660618891732	1.0468834709822	0.0018637345832806	0.03346786774447	yes	up	10.13	14.43	9.03	5.62	6.25	4.11	11.196666666667	5.3266666666667
TRINITY_DN4270_c0_g1		0.20854376558355	-2.26158	0.0019381755404855	0.034458219240272	yes	down	12.17	2.31	3.93	34.47	19.3	33.54	6.1366666666667	29.103333333333
TRINITY_DN4618_c0_g2	hypothetical protein L6452_43495 [Arctium lappa])	0.05421784420461	-4.20509	4.373730641335E-18	5.774465419773E-15	yes	down	0.53	0.26	0.33	6.15	5.18	9.98	0.37333333333333	7.1033333333333
TRINITY_DN4274_c0_g1	hypothetical protein OSB04_026390 [Centaurea solstitialis])	3.8160865667459	1.9320938988064	0.0022556461923436	0.038501940571504	yes	up	1.77	7.58	11.64	1.77	2.28	1.81	6.9966666666667	1.9533333333333
TRINITY_DN442_c0_g3	hypothetical protein OSB04_019150 [Centaurea solstitialis])	2.37203	1.2461216062167	0.00025158694498035	0.0074772155560724	yes	up	4.29	2.93	3.42	1.21	1.7	1.72	3.5466666666667	1.5433333333333
TRINITY_DN4663_c1_g2		3.8831563965777	1.95723	0.00063289866983699	0.015120850517915	yes	up	4.31	11.2	15.09	5.57	17.31	3.72	10.2	8.8666666666667
TRINITY_DN4313_c0_g1	probable methyltransferase At1g27930 [Cynara cardunculus var. scolymus])	9.2594591036783	3.2109279201342	0.00011640542294193	0.0040585217783192	yes	up	4.54	23.11	12.8	0.17	1.91	2.8	13.483333333333	1.6266666666667
TRINITY_DN4476_c0_g1		50.582196221139	5.66056	3.568414925501E-8	4.6505788681444E-6	yes	up	6.79	2.13	1.45	0.15	0.05	0	3.4566666666667	0.066666666666667
TRINITY_DN4609_c0_g2	Pistil-specific extensin-like protein, partial [Cynara cardunculus var. scolymus])	0.44741101097258	-1.16033	0.0024006557879795	0.040342176899716	yes	down	23.01	21.34	20.96	32.26	83.09	38.46	21.77	51.27
TRINITY_DN4511_c0_g1	protein NUCLEAR FUSION DEFECTIVE 4-like [Cynara cardunculus var. scolymus])	2.1464658348178	1.1019632096685	0.0026607051739906	0.043178781281327	yes	up	28.34	20.2	27.55	12.43	9.95	16.09	25.363333333333	12.823333333333
TRINITY_DN4611_c0_g2	hypothetical protein OSB04_014484 [Centaurea solstitialis])	0.21142043028499	-2.24181	0.0028535512531387	0.0453907476966	yes	down	0.86	0.19	0.38	0.66	3.43	2.88	0.47666666666667	2.3233333333333
TRINITY_DN4603_c0_g3	hypothetical protein OSB04_un001034 [Centaurea solstitialis])	26.570287342347	4.7317419247157	6.2936863567215E-5	0.0024835653502488	yes	up	0.13	6.89	3.66	0.06	0.3	0.07	3.56	0.14333333333333
TRINITY_DN4516_c0_g1	hypothetical protein L6452_35685 [Arctium lappa])	0.27953065325251	-1.83892	0.00028112220440504	0.0080609602067645	yes	down	2.8	0.84	1.46	5.43	5.2	8.15	1.7	6.26
TRINITY_DN4558_c0_g1	hypothetical protein OSB04_028953 [Centaurea solstitialis])	0.25225633210182	-1.98704	1.1604409066884E-5	0.00065255460319446	yes	down	2.27	3.36	3.87	21.15	11.05	7.02	3.1666666666667	13.073333333333
TRINITY_DN461_c0_g2		5.3750268904107	2.4262719722956	0.0024401418876958	0.040870021269592	yes	up	3.47	4.03	8.05	0.14	1.71	1.24	5.1833333333333	1.03
TRINITY_DN4592_c0_g1	hypothetical protein L6452_43506 [Arctium lappa])	2.0261390064773	1.01873	0.00010401775687266	0.0037123110861433	yes	up	98.07	71.26	117.65	52.4	46.63	50.36	95.66	49.796666666667
TRINITY_DN4765_c0_g2	hypothetical protein L6452_14093 [Arctium lappa])	2.0726379718828	1.05147	0.0020421049259015	0.035802862690488	yes	up	37.88	18.61	24.2	10.28	17.65	12.07	26.896666666667	13.333333333333
TRINITY_DN4656_c0_g2	hypothetical protein L6452_29112 [Arctium lappa])	0.10327592857109	-3.27542	4.6591848909946E-14	2.7207847769219E-11	yes	down	0.76	0.37	0.45	5.08	5.69	4.96	0.52666666666667	5.2433333333333
TRINITY_DN4879_c0_g1		34.866538420728	5.12377	0.0014045412050716	0.027464671675806	yes	up	1.72	5.43	6.07	0.4	0	0	4.4066666666667	0.13333333333333
TRINITY_DN4676_c0_g2		31.260959842206	4.9662901706763	0.0018538199327836	0.033309524307046	yes	up	2.86	1.5	3.74	0	0.28	0	2.7	0.093333333333333
TRINITY_DN4616_c0_g1	B3 DNA binding domain-containing protein [Cynara cardunculus var. scolymus])	2.2803704150897	1.1892681895689	0.003071487611144	0.047781143852458	yes	up	18.59	15.7	13.73	11.02	6.54	4.12	16.006666666667	7.2266666666667
TRINITY_DN4905_c0_g1		0.0025134213502241	-8.63613	1.3651044027632E-11	4.820088406315E-9	yes	down	0	0	0	4.75	6.63	5.36	0	5.58
TRINITY_DN4691_c1_g1	hypothetical protein L6452_37047 [Arctium lappa])	0.27258137749365	-1.87524	8.8664894435231E-8	1.0198477971289E-5	yes	down	5.26	2.02	3.72	13.23	15.63	12	3.6666666666667	13.62
TRINITY_DN4543_c0_g1	hypothetical protein M8C21_030252, partial [Ambrosia artemisiifolia])	0.36600819922611	-1.45005	0.0023615697930833	0.039817561541792	yes	down	2.55	1.48	2.39	7.67	6.33	7.6	2.14	7.2
TRINITY_DN4663_c0_g3	hypothetical protein L2E82_12932 [Cichorium intybus])	0.24556442851736	-2.02583	2.488050544526E-5	0.0011877665492979	yes	down	1.19	0.57	0.83	4.33	3.83	2.7	0.86333333333333	3.62
TRINITY_DN4665_c0_g1	uncharacterized protein LOC112510208 [Cynara cardunculus var. scolymus])	0.36247757973425	-1.46404	0.0027891779453781	0.044718150733553	yes	down	5.38	3.23	10.88	9.04	16.14	28.67	6.4966666666667	17.95
TRINITY_DN460_c0_g1	Major facilitator superfamily domain, general substrate transporter, partial [Cynara cardunculus var. scolymus])	0.3978978910225	-1.32953	2.059125807893E-7	2.0773227336371E-5	yes	down	91.79	83.24	63.6	222.83	197.4	180.43	79.543333333333	200.22
TRINITY_DN4487_c1_g1	hypothetical protein L6452_13147 [Arctium lappa])	0.0015333023584941	-9.34914	7.9613139562996E-14	4.2412852560876E-11	yes	down	0	0	0	5.56	5.29	4.2	0	5.0166666666667
TRINITY_DN4608_c0_g1	uncharacterized protein LOC112502169 [Cynara cardunculus var. scolymus])	2.1448666393099	1.1008879485232	0.001886104993371	0.033769731266924	yes	up	7.62	4.59	6.19	2.53	2.99	3.36	6.1333333333333	2.96
TRINITY_DN4611_c0_g4	hypothetical protein L6452_27368 [Arctium lappa])	0.44808969593355	-1.15814	3.3059501069218E-5	0.001480656061162	yes	down	4.5	2.74	4.1	8.04	10.2	7.73	3.78	8.6566666666667
TRINITY_DN4530_c0_g3	hypothetical protein OSB04_025768 [Centaurea solstitialis])	0.35607439500472	-1.48975	6.5490853430245E-5	0.0025627516176067	yes	down	6.27	3.01	2.4	9.61	9.83	7.35	3.8933333333333	8.93
TRINITY_DN4534_c0_g1	hypothetical protein L6452_15797 [Arctium lappa])	3.1580829198769	1.6590490516683	3.8065854185393E-5	0.001646592205404	yes	up	8.01	6.17	5.72	1.46	3.47	1.6	6.6333333333333	2.1766666666667
TRINITY_DN4555_c0_g2	putative receptor-like protein kinase At5g39000 [Cynara cardunculus var. scolymus])	0.013300143207113	-6.23241	6.8747574348857E-5	0.0026695509497153	yes	down	0	0	0	1.1	1.87	1.55	0	1.5066666666667
TRINITY_DN4579_c1_g1		3.7898992938235	1.9221595132429	3.9833217420792E-6	0.00026584076487907	yes	up	11.11	11.22	10.6	5.15	6.16	5.78	10.976666666667	5.6966666666667
TRINITY_DN4683_c0_g1	hypothetical protein L6452_13295 [Arctium lappa])	0.10798130759514	-3.21115	4.3001350275094E-11	1.2203542079005E-8	yes	down	5.21	2.49	1.54	17.28	38.98	30.64	3.08	28.966666666667
TRINITY_DN4651_c0_g1		0.22041288649487	-2.18172	0.00039874877034165	0.010501652350559	yes	down	1.08	0.47	1.09	3.47	4.1	3.25	0.88	3.6066666666667
TRINITY_DN4672_c0_g2	hypothetical protein OSB04_031319 [Centaurea solstitialis])	0.00056221734445314	-10.7966	8.7916130472146E-18	1.0678644871669E-14	yes	down	0	0	0	11.62	26.32	13.48	0	17.14
TRINITY_DN4692_c0_g1	septin and tuftelin-interacting protein 1 homolog 1 [Cynara cardunculus var. scolymus])	2.1285168854756	1.0898485350317	0.00028079754730418	0.0080592611733825	yes	up	6.74	7.44	7.52	2.55	3.65	4.29	7.2333333333333	3.4966666666667
TRINITY_DN4696_c0_g1	hypothetical protein OSB04_001469 [Centaurea solstitialis])	0.41731809665902	-1.26078	0.00027496466339002	0.0079467130424191	yes	down	4.96	3.79	5.47	10.01	15.51	9.28	4.74	11.6
TRINITY_DN4694_c0_g1	hypothetical protein L6452_13271 [Arctium lappa])	0.19843955101129	-2.33323	0.00012859643405239	0.0043826703888158	yes	down	5.56	0.87	4.91	15.9	12.26	15.02	3.78	14.393333333333
TRINITY_DN4658_c0_g1	glutamine synthetase [Cynara cardunculus var. scolymus])	0.40552744545953	-1.30213	3.5958886394729E-5	0.0015802135228109	yes	down	54.01	72.33	46.12	160.9	111.52	170.35	57.486666666667	147.59
TRINITY_DN4854_c0_g1		4.6121576342163	2.2054418222299	3.2164240276458E-7	3.0521853757342E-5	yes	up	33.53	57.73	60.51	7.63	14.28	14.87	50.59	12.26
TRINITY_DN4633_c0_g2	uncharacterized protein LOC112523513 [Cynara cardunculus var. scolymus])	4.0594378090106	2.0212799426045	0.0014803221304677	0.028432297162418	yes	up	128.56	26.52	23.02	24.35	9.23	12.15	59.366666666667	15.243333333333
TRINITY_DN4761_c0_g1	uncharacterized protein LOC112525284 [Cynara cardunculus var. scolymus])	2.9394699960966	1.5555560520232	8.2663250910796E-10	1.764936357899E-7	yes	up	31.77	27.02	23.42	8.85	9.96	9.16	27.403333333333	9.3233333333333
TRINITY_DN4937_c0_g1	hypothetical protein L6452_14009 [Arctium lappa])	3.5831161789386	1.8412148222428	8.2553248836482E-5	0.0030796215653177	yes	up	7.27	20.12	39.32	4.97	5.88	4.6	22.236666666667	5.15
TRINITY_DN4837_c0_g1		19.200185556687	4.2630483485639	2.3368776975418E-7	2.3114536861092E-5	yes	up	3.15	6.06	3.19	0.35	0.35	0	4.1333333333333	0.23333333333333
TRINITY_DN4850_c0_g1	fasciclin-like arabinogalactan protein 16 [Cynara cardunculus var. scolymus])	0.3800210393834	-1.39585	1.5314910273952E-5	0.00079905939068526	yes	down	46.33	32.96	23.15	111.26	75.09	92.24	34.146666666667	92.863333333333
TRINITY_DN4895_c0_g1	hypothetical protein L6452_12582 [Arctium lappa])	0.0013130075673162	-9.57291	1.5535597652795E-14	1.0255520833147E-11	yes	down	0	0	0	3.21	3.8	4.64	0	3.8833333333333
TRINITY_DN4814_c1_g1	hypothetical protein OSB04_001302 [Centaurea solstitialis])	0.44737852249036	-1.16043	0.00016421091465924	0.0053216954477507	yes	down	63.09	30.69	32.67	98.72	96.76	92.1	42.15	95.86
TRINITY_DN4819_c0_g1	protein NRT1/ PTR FAMILY 5.2-like [Cynara cardunculus var. scolymus])	2.1331573233275	1.0929903703735	0.0026618810037095	0.043178781281327	yes	up	8.74	5.47	6.03	2.34	4.09	3.03	6.7466666666667	3.1533333333333
TRINITY_DN4786_c0_g1		80.581024274387	6.33237	2.978626194696E-7	2.8443070134634E-5	yes	up	2.44	6.62	6.7	0	0.2	0	5.2533333333333	0.066666666666667
TRINITY_DN4763_c0_g1	uncharacterized protein LOC112506952 [Cynara cardunculus var. scolymus])	3.8295453039948	1.93717	0.00059654719247029	0.014365386238345	yes	up	3.93	13.09	21.5	1.81	4.05	4.08	12.84	3.3133333333333
TRINITY_DN5160_c0_g1		0.010518554091722	-6.57092	9.6297840035634E-6	0.00055698670676611	yes	down	0	0	0	3.57	3.55	2.93	0	3.35
TRINITY_DN4749_c0_g3		0.011287305096394	-6.46916	1.6463763222123E-5	0.00084722808014425	yes	down	0	0	0	10.55	10.33	11.25	0	10.71
TRINITY_DN4739_c1_g1	hypothetical protein OSB04_021587 [Centaurea solstitialis])	0.26571924073996	-1.91203	1.1213221271101E-15	8.5125169279566E-13	yes	down	42.02	32.62	49.71	171.85	164.86	153.76	41.45	163.49
TRINITY_DN490_c0_g2	putative NFACT, RNA-binding domain-containing protein [Helianthus annuus])	0.26816451020302	-1.89881	1.1278965849132E-5	0.00063661166723932	yes	down	2.71	3.68	4.67	16.49	9.99	16.8	3.6866666666667	14.426666666667
TRINITY_DN4723_c0_g1	Armadillo-like helical [Cynara cardunculus var. scolymus])	0.29296085459115	-1.77122	1.4597413285429E-5	0.00077358647788015	yes	down	10.3	1.91	3.65	18.88	15.97	15.93	5.2866666666667	16.926666666667
TRINITY_DN4750_c0_g1	hypothetical protein OSB04_017582 [Centaurea solstitialis])	4.84538	2.2766095862568	0.00072770508885862	0.016855448305325	yes	up	3.88	4.91	1.65	0.41	1.11	0.6	3.48	0.70666666666667
TRINITY_DN5077_c1_g1	hypothetical protein L6452_11734 [Arctium lappa])	0.01649910966722	-5.92147	0.00045645002522693	0.011706555292264	yes	down	0	0	0	6.73	3.84	2.04	0	4.2033333333333
TRINITY_DN4867_c0_g1	hypothetical protein OSB04_027229 [Centaurea solstitialis])	0.45243751347115	-1.14421	0.00098718021212256	0.021214942902558	yes	down	1.63	2.18	2.52	5.26	4.65	4.8	2.11	4.9033333333333
TRINITY_DN4851_c0_g1		0.065488365529608	-3.93262	0.00068990311819528	0.016177295820168	yes	down	0.28	0.79	0.42	0.38	20.87	4.33	0.49666666666667	8.5266666666667
TRINITY_DN4851_c1_g1		0.08890747767895	-3.49155	0.00010060523484668	0.0036110857699225	yes	down	0.72	1.03	0.48	0.39	20.07	7.42	0.74333333333333	9.2933333333333
TRINITY_DN4792_c0_g1	hypothetical protein L6452_35818 [Arctium lappa])	19.162503682741	4.2602141640354	1.1239405332099E-26	4.8756540330645E-23	yes	up	13.26	9.85	12.12	0.56	0.49	0.87	11.743333333333	0.64
TRINITY_DN5051_c0_g1	hypothetical protein OSB04_un000508 [Centaurea solstitialis])	2.38468	1.2537953116475	0.0013734750841229	0.02710002885281	yes	up	3.27	3.91	4.68	1.88	1.8	1.51	3.9533333333333	1.73
TRINITY_DN4891_c0_g2	hypothetical protein L6452_37538 [Arctium lappa])	0.4248543500319	-1.23496	0.00024753782318797	0.0073773850920786	yes	down	18.2	15.76	17.87	46.21	25.88	54.71	17.276666666667	42.266666666667
TRINITY_DN4720_c0_g2	disease resistance-like protein DSC1 [Cynara cardunculus var. scolymus])	0.056389386469168	-4.14843	2.7862996389677E-7	2.6774928745853E-5	yes	down	0	0.43	0.25	4.09	4.64	6.32	0.22666666666667	5.0166666666667
TRINITY_DN481_c0_g3	hypothetical protein L6452_37529 [Arctium lappa])	0.44858997072935	-1.15653	0.002545569838213	0.041927116519124	yes	down	10.4	6.99	6.02	13.85	13.06	27.07	7.8033333333333	17.993333333333
TRINITY_DN4757_c3_g1		0.15405007877995	-2.69853	1.1798399977097E-5	0.00065858495166272	yes	down	1.05	0.29	0.94	6.42	4.82	4.06	0.76	5.1
TRINITY_DN5087_c0_g1		2.0573	1.0407535146887	0.00027791609226142	0.0079841060147685	yes	up	48.78	20.25	22.73	25.54	34.74	31.14	30.586666666667	30.473333333333
TRINITY_DN4969_c1_g1		13.661571499664	3.77205	0.00068359334926701	0.016066560095853	yes	up	4.04	1.15	2.45	0.13	0.31	0.18	2.5466666666667	0.20666666666667
TRINITY_DN4969_c0_g2		0.030234383347347	-5.04767	3.7418344009112E-11	1.1094926350741E-8	yes	down	0.85	0.27	0	12.95	8.75	14.42	0.37333333333333	12.04
TRINITY_DN4_c0_g1	hypothetical protein OSB04_004188 [Centaurea solstitialis])	2.52396	1.3356873310529	1.0266482324636E-6	8.448563747152E-5	yes	up	137.29	104.61	173.92	64.06	51.23	54.32	138.60666666667	56.536666666667
TRINITY_DN4939_c0_g1	hypothetical protein L6452_18020 [Arctium lappa])	2.3596166470086	1.2385524924755	0.0013872797965563	0.027301450617129	yes	up	282.96	498.11	194.43	162	149.67	139.57	325.16666666667	150.41333333333
TRINITY_DN5027_c1_g1	hypothetical protein L6452_29755 [Arctium lappa])	0.0016356759529446	-9.2559	2.406413762763E-13	1.1878359827912E-10	yes	down	0	0	0	4.97	3.17	3.64	0	3.9266666666667
TRINITY_DN514_c0_g1	hypothetical protein L1987_53516 [Smallanthus sonchifolius])	0.3666239593241	-1.44763	1.2380577272568E-5	0.0006870327929437	yes	down	6.82	5.18	9.59	19.6	26.26	15.1	7.1966666666667	20.32
TRINITY_DN5164_c0_g1	hypothetical protein OSB04_016230 [Centaurea solstitialis])	2.9191415495133	1.5455441689867	0.0029235916114374	0.046238428579639	yes	up	50.39	60.47	39.92	8.84	35.51	9.06	50.26	17.803333333333
TRINITY_DN497_c0_g1	protein TIFY 10B-like [Cynara cardunculus var. scolymus])	2.3192630146562	1.21367	2.3962945314258E-8	3.3489978948045E-6	yes	up	1056.57	951.59	1115.02	384.7	546.83	472.38	1041.06	467.97
TRINITY_DN5341_c0_g1	hypothetical protein OSB04_002129 [Centaurea solstitialis])	0.36508669558527	-1.45369	0.00023492724268208	0.0071409415928769	yes	down	4.38	3.87	3.63	8.14	12.09	18.4	3.96	12.876666666667
TRINITY_DN4993_c0_g1	hypothetical protein L6452_27559 [Arctium lappa])	4.6999987786052	2.2326603818753	3.7591375441046E-5	0.0016307138666326	yes	up	11.82	15.19	4.62	1.85	2.75	2.84	10.543333333333	2.48
TRINITY_DN5077_c0_g1	L10-interacting MYB domain-containing protein-like [Cynara cardunculus var. scolymus])	0.0084716752026407	-6.88314	2.1261915085189E-7	2.1238135311739E-5	yes	down	0	0.05	0	2.35	1.84	1.53	0.016666666666667	1.9066666666667
TRINITY_DN5030_c0_g1	unnamed protein product [Lactuca saligna])	2.1401900383794	1.0977389065586	0.0020452660221478	0.035818820060442	yes	up	18.62	17.66	33.57	11.29	10.86	12.22	23.283333333333	11.456666666667
TRINITY_DN5094_c0_g3	hypothetical protein L6452_44446 [Arctium lappa])	0.33797148186238	-1.56503	1.0115405281633E-5	0.00058065103361448	yes	down	20.71	17.72	16.69	36.83	49.28	85.11	18.373333333333	57.073333333333
TRINITY_DN499_c0_g2	CBL-interacting serine/threonine-protein kinase 7-like [Cynara cardunculus var. scolymus])	10.675400618905	3.41622	1.6947226302958E-37	2.5730973695782E-33	yes	up	50.1	64.83	51.57	4.96	5.67	5.72	55.5	5.45
TRINITY_DN5160_c0_g2	hypothetical protein OSB04_024275 [Centaurea solstitialis])	4.2274011160228	2.0797710086643	0.0011317339500258	0.023538515840058	yes	up	2.6	11.76	14.53	0.88	3.48	2.92	9.63	2.4266666666667
TRINITY_DN5094_c0_g1	unnamed protein product [Lactuca saligna])	0.46432621387472	-1.10679	0.00034205840186634	0.0093829678690815	yes	down	320.85	505.3	276.92	801.09	864.79	1023.92	367.69	896.6
TRINITY_DN5246_c0_g1	hypothetical protein OSB04_002394 [Centaurea solstitialis])	0.45137931783346	-1.14759	0.0022349057388573	0.038341891336802	yes	down	13.25	5.31	4.31	19.22	21.77	19.2	7.6233333333333	20.063333333333
TRINITY_DN5023_c0_g3		0.069457622052639	-3.84772	4.7549783895914E-5	0.0019779407366895	yes	down	0.74	0	0.12	4.58	3.15	5.14	0.28666666666667	4.29
TRINITY_DN4959_c0_g1	heavy metal-associated isoprenylated plant protein 35-like [Cynara cardunculus var. scolymus])	0.46658874990726	-1.09978	0.00014245647780922	0.0047541055414536	yes	down	8.97	6.51	6.06	16.67	15.94	15.45	7.18	16.02
TRINITY_DN4958_c0_g1	hypothetical protein OSB04_012581 [Centaurea solstitialis])	4.2773517362043	2.0967178481338	7.5763471256803E-9	1.2740657328283E-6	yes	up	22.73	19.35	11.31	3.84	4.42	4.29	17.796666666667	4.1833333333333
TRINITY_DN5073_c1_g2		0.097888174585796	-3.35272	0.00069228154445871	0.016220541187526	yes	down	0.75	0	0.11	3.19	2.73	3.1	0.28666666666667	3.0066666666667
TRINITY_DN5298_c0_g1		0.22267996868592	-2.16696	7.57981409032E-5	0.0028789545502104	yes	down	2.02	3.03	3.9	11.3	5.07	11.01	2.9833333333333	9.1266666666667
TRINITY_DN4961_c0_g2	hypothetical protein L6452_21252 [Arctium lappa])	3.4671710780534	1.7937590241295	0.00037502230520452	0.010015767211821	yes	up	31.67	94.83	38.14	12.05	25.12	14.89	54.88	17.353333333333
TRINITY_DN5161_c0_g7	hypothetical protein OSB04_031581 [Centaurea solstitialis])	0.0036262826987742	-8.10729	7.9656009037518E-10	1.7154853691016E-7	yes	down	0	0	0	3.1	2.08	2.05	0	2.41
TRINITY_DN5352_c0_g1	hypothetical protein OSB04_025656 [Centaurea solstitialis])	5.7316325373342	2.5189461194467	1.8523571016905E-7	1.8839232289165E-5	yes	up	39.69	130.48	48.59	11.76	16.96	11.72	72.92	13.48
TRINITY_DN521_c0_g3	hypothetical protein OSB04_028486 [Centaurea solstitialis])	0.29394063802824	-1.7664	7.9946266612303E-5	0.0030008013991955	yes	down	1.29	2.85	2.38	6.35	9.04	8.15	2.1733333333333	7.8466666666667
TRINITY_DN5212_c0_g3	hypothetical protein L6452_33544 [Arctium lappa])	0.045129802867609	-4.46978	0.00017275538287169	0.0055336391943901	yes	down	0.19	0	0	0.62	1.14	2.53	0.063333333333333	1.43
TRINITY_DN5234_c0_g1		3.3204658543512	1.7313856628415	5.3636120906563E-6	0.00034073524005202	yes	up	6.96	10.04	5.94	1.99	2.65	2.65	7.6466666666667	2.43
TRINITY_DN5444_c1_g1		0.12643170015759	-2.98357	2.3956275105219E-6	0.00017613952780753	yes	down	0.98	0.32	0.21	5.5	3.6	3.15	0.50333333333333	4.0833333333333
TRINITY_DN5368_c1_g1	ABC transporter F family member 4-like [Cynara cardunculus var. scolymus])	187.05458705235	7.5473155346345	9.4724292826218E-8	1.0773025752663E-5	yes	up	2.05	5.65	3.71	0	0	0	3.8033333333333	0
TRINITY_DN52_c0_g2		0.30518582532476	-1.71224	0.0019112816799392	0.034119917397434	yes	down	9.15	1.86	3.43	14.95	20.67	13.63	4.8133333333333	16.416666666667
TRINITY_DN5212_c0_g4	hypothetical protein L6452_33548 [Arctium lappa])	0.18450750273917	-2.43825	1.8374234353992E-7	1.8839232289165E-5	yes	down	1.19	1.1	2.42	8.5	19.83	10.37	1.57	12.9
TRINITY_DN5257_c1_g1	hypothetical protein L6452_09618 [Arctium lappa])	0.45890904689065	-1.12372	0.0016970582789759	0.031384209317528	yes	down	2.89	2.14	2.11	2.45	3.56	3.65	2.38	3.22
TRINITY_DN5394_c0_g1	hypothetical protein OSB04_007310 [Centaurea solstitialis])	0.26485911627935	-1.9167	0.0012998248619368	0.025984517286092	yes	down	6.12	0.73	1.81	13.85	10.57	9.16	2.8866666666667	11.193333333333
TRINITY_DN5324_c1_g1	hypothetical protein L6452_35285 [Arctium lappa])	0.17461946053166	-2.51771	0.0013461542343348	0.026664918121208	yes	down	1.65	0.53	1.34	0.85	13.72	6.24	1.1733333333333	6.9366666666667
TRINITY_DN5368_c2_g2		183.29132634959	7.51799	6.6887947777459E-8	7.9697736418286E-6	yes	up	3.71	1.6	1.77	0	0	0	2.36	0
TRINITY_DN5268_c0_g1	hypothetical protein L6452_40170 [Arctium lappa])	5.0015626344667	2.32238	0.0008434558360261	0.018874266703588	yes	up	5.17	39.79	35.04	2.79	11.39	3.3	26.666666666667	5.8266666666667
TRINITY_DN5406_c0_g2		0.12786043746178	-2.96736	0.00045173809764313	0.011595502175005	yes	down	0.71	0.07	0.34	4.7	1.23	2.98	0.37333333333333	2.97
TRINITY_DN5229_c0_g1	hypothetical protein OSB04_022909 [Centaurea solstitialis])	2.2269557621461	1.1550728996765	0.00050724027957318	0.012648698124261	yes	up	17.35	13.53	23.24	9.55	6.4	11	18.04	8.9833333333333
TRINITY_DN5180_c1_g3	hypothetical protein OSB04_019592 [Centaurea solstitialis])	10.330854286596	3.3688876544219	0.0027952765605588	0.044768654028443	yes	up	3.05	2.49	3.22	0	0.88	0	2.92	0.29333333333333
TRINITY_DN5163_c0_g1	uncharacterized protein LOC112528072 [Cynara cardunculus var. scolymus])	2.5967887527635	1.3767286563974	0.0019623508447024	0.034684950960555	yes	up	131.08	75.25	171.41	24.16	76.1	54.94	125.91333333333	51.733333333333
TRINITY_DN55_c0_g4	hypothetical protein OSB04_021628 [Centaurea solstitialis])	3.7652314524734	1.9127385515034	0.00097663033908861	0.021077723437644	yes	up	15.3	13.58	12.39	2.68	6.73	2.85	13.756666666667	4.0866666666667
TRINITY_DN5247_c0_g1	hypothetical protein L6452_21229 [Arctium lappa])	0.45557366216775	-1.13424	0.0022158023323744	0.038138812587455	yes	down	1.87	1.8	1.85	4.97	4.59	3.28	1.84	4.28
TRINITY_DN5485_c0_g2	laccase-2-like [Cynara cardunculus var. scolymus])	0.37481109395396	-1.41576	0.00053966043563941	0.013344730283898	yes	down	2.74	1.97	2.88	8.29	8.81	3.74	2.53	6.9466666666667
TRINITY_DN5274_c0_g2	Lipase, GDSL [Cynara cardunculus var. scolymus])	2.9518780772899	1.5616331343652	0.0030660784480103	0.047721444465547	yes	up	194.3	931.3	352.94	200.15	206.63	138.43	492.84666666667	181.73666666667
TRINITY_DN5323_c1_g1	hypothetical protein HanIR_Chr05g0240841 [Helianthus annuus])	7.2709856779698	2.8621509537359	0.000723515890682	0.016784021036249	yes	up	0.95	3.52	1.84	0.27	0.46	0.17	2.1033333333333	0.3
TRINITY_DN5485_c0_g1	laccase-2-like [Cynara cardunculus var. scolymus])	0.25811391342431	-1.95392	0.0018246450720926	0.032941243911512	yes	down	0.34	0.55	0.49	2.01	2.19	1.39	0.46	1.8633333333333
TRINITY_DN5472_c0_g3		0.13849658444006	-2.85208	3.5278741693372E-5	0.0015570846951467	yes	down	0.07	0.46	0.24	2.24	1.44	2.27	0.25666666666667	1.9833333333333
TRINITY_DN5456_c0_g2	hypothetical protein OSB04_002520 [Centaurea solstitialis])	0.2686987803264	-1.89594	1.3252031069632E-5	0.00071971394099609	yes	down	1.21	2.68	1.17	6.84	6.68	6.42	1.6866666666667	6.6466666666667
TRINITY_DN5565_c0_g1		0.143358	-2.8023	2.531679694117E-8	3.4944084359799E-6	yes	down	0.93	1.4	7.21	15.55	11.23	18.3	3.18	15.026666666667
TRINITY_DN5437_c0_g1	uncharacterized protein LOC112518330 [Cynara cardunculus var. scolymus])	0.42351642317305	-1.23951	0.0014425753147292	0.027901428029978	yes	down	12.75	6.55	9.29	24.81	15.33	27.82	9.53	22.653333333333
TRINITY_DN5402_c0_g1		4.3775606806695	2.1301271770813	3.3285659990025E-6	0.00023122511297657	yes	up	2.94	4.22	4.24	1.79	3.56	4.19	3.8	3.18
TRINITY_DN5723_c0_g1	hypothetical protein L6452_25372 [Arctium lappa])	0.25645041392289	-1.96325	0.0012727155349494	0.025594225122036	yes	down	8.86	2.3	3	15.52	13	26.07	4.72	18.196666666667
TRINITY_DN559_c0_g1	Protein of unknown function DUF726 [Cynara cardunculus var. scolymus])	0.46532463275947	-1.10369	0.0028965815874701	0.04593085978335	yes	down	3.44	3.52	2.98	11.13	9.28	13.46	3.3133333333333	11.29
TRINITY_DN5465_c0_g2		0.024651336728147	-5.34219	0.00055713672215353	0.013721016792307	yes	down	0.12	0	0	2.89	1.37	1.08	0.04	1.78
TRINITY_DN5550_c0_g1		0.0022513524556703	-8.79499	1.50489770905E-11	5.0775248703347E-9	yes	down	0	0	0	10.78	5.82	8	0	8.2
TRINITY_DN5595_c0_g1	hypothetical protein OSB04_010163 [Centaurea solstitialis])	5.7507590944232	2.5237524029227	0.00014549837233202	0.0048286377860481	yes	up	4.16	43.18	18.64	2.67	4.93	5.12	21.993333333333	4.24
TRINITY_DN5562_c0_g2	uncharacterized protein LOC112526445 [Cynara cardunculus var. scolymus])	0.10671625924616	-3.22815	0.00020757735193688	0.0064188328604025	yes	down	0.14	0.14	0.2	1.83	1.54	1.35	0.16	1.5733333333333
TRINITY_DN548_c0_g2	hypothetical protein OSB04_011057 [Centaurea solstitialis])	3.2736395807925	1.7108954935817	0.001237203520339	0.025048107952424	yes	up	4.43	4.57	10.42	1.12	3.49	1.74	6.4733333333333	2.1166666666667
TRINITY_DN5569_c0_g1	hypothetical protein CTI12_AA260420 [Artemisia annua])	0.44588114215603	-1.16527	0.0030966512670223	0.048024980783657	yes	down	3.48	3.49	2.29	7.07	5.76	7.03	3.0866666666667	6.62
TRINITY_DN5579_c0_g2	leucine-rich repeat receptor-like serine/threonine-protein kinase BAM1 [Cynara cardunculus var. scolymus])	0.4514412246677	-1.14739	0.00034416573823712	0.0094237482482492	yes	down	2.71	1.31	2.01	4.71	4.49	4.42	2.01	4.54
TRINITY_DN55_c0_g6	hypothetical protein L6452_17979 [Arctium lappa])	2.7657455453781	1.4676684315037	4.8227213830279E-7	4.3253525461219E-5	yes	up	19.84	20.47	21.59	8.42	9.01	5.97	20.633333333333	7.8
TRINITY_DN5462_c0_g2		24.099128686328	4.5909090810672	9.8680943749264E-9	1.5854738295715E-6	yes	up	10.95	12.17	10.57	1.33	0.13	0	11.23	0.48666666666667
TRINITY_DN5458_c0_g2	protein WALLS ARE THIN 1 [Cynara cardunculus var. scolymus])	0.40970367377925	-1.28735	0.00011888326396302	0.0041199774206189	yes	down	10.47	12.8	14.66	31.85	43.1	21.91	12.643333333333	32.286666666667
TRINITY_DN5765_c1_g1	hypothetical protein OSB04_010292 [Centaurea solstitialis])	2.8294736908889	1.5005337229656	2.8228571103626E-8	3.8267356702353E-6	yes	up	33.64	36.48	38.88	15.95	19.44	12.85	36.333333333333	16.08
TRINITY_DN5548_c1_g1	Armadillo-like helical [Cynara cardunculus var. scolymus])	0.0071057050536108	-7.13681	1.2273026047872E-6	9.7816983981539E-5	yes	down	0	0	0	1.64	7.7	4.34	0	4.56
TRINITY_DN5544_c0_g2	hypothetical protein Ccrd_000653 [Cynara cardunculus var. scolymus])	2.2222556914306	1.1520248219188	0.00027708354266274	0.0079752785369638	yes	up	12.19	8.64	8.52	5.64	3.76	3.89	9.7833333333333	4.43
TRINITY_DN5584_c0_g1	uncharacterized protein LOC112525356 [Cynara cardunculus var. scolymus])	2.4825319573267	1.3118122895079	0.0002118628998151	0.0065115676273131	yes	up	5.81	3.81	5.99	2.22	2.11	2.38	5.2033333333333	2.2366666666667
TRINITY_DN5416_c0_g2	hypothetical protein L6452_17792 [Arctium lappa])	2.2187147577817	1.1497242038191	1.2478260591787E-5	0.00068988081101288	yes	up	23.39	25.54	18.46	10.77	10.15	10.72	22.463333333333	10.546666666667
TRINITY_DN5526_c0_g2	3-ketoacyl-CoA synthase 11-like [Cynara cardunculus var. scolymus])	0.27421034497058	-1.86665	0.0012590871404521	0.025404279140842	yes	down	0.7	0.24	0.44	2.22	1.3	1.62	0.46	1.7133333333333
TRINITY_DN5718_c0_g4		0.018599658876296	-5.74858	0.0024835599116225	0.041278478531105	yes	down	0	0	0	2.49	0.52	0.24	0	1.0833333333333
TRINITY_DN5465_c0_g1	hypothetical protein L6452_08122 [Arctium lappa])	0.0047498257375657	-7.71791	1.7205705754004E-8	2.5362546646897E-6	yes	down	0	0	0	6.62	2.96	6.74	0	5.44
TRINITY_DN5643_c0_g2	hypothetical protein OSB04_003730 [Centaurea solstitialis])	2.4135455822482	1.2711540737941	0.0024726269988324	0.04123014587844	yes	up	46.68	15.63	35.27	15.24	14.75	18.07	32.526666666667	16.02
TRINITY_DN576_c0_g2	RNA exonuclease 4 [Cynara cardunculus var. scolymus])	0.32957267560551	-1.60133	1.9867965190083E-6	0.00014970487120647	yes	down	2.67	2.6	3.89	15.67	11.42	14.29	3.0533333333333	13.793333333333
TRINITY_DN5668_c0_g1	hypothetical protein L6452_08176 [Arctium lappa])	2.7757804313633	1.4728934529625	0.00030433391296778	0.0085647855432619	yes	up	8.92	6.68	5.63	2.1	3.8	2.06	7.0766666666667	2.6533333333333
TRINITY_DN5798_c0_g2		56.431936557709	5.8184399538488	0.0022336377989914	0.038341800680708	yes	up	4.03	0.43	8.85	0	0	0	4.4366666666667	0
TRINITY_DN5726_c1_g1		15.816010626827	3.9833138404187	3.0388007056433E-5	0.0013945123315356	yes	up	0.33	15.44	6.01	0.27	0.68	0.56	7.26	0.50333333333333
TRINITY_DN5697_c0_g4		92.383082753633	6.5295567835204	0.00030516677557624	0.0085723351592491	yes	up	0.16	5.13	2.52	0	0	0	2.6033333333333	0
TRINITY_DN572_c0_g6	vacuolar protein sorting-associated protein 32 homolog 2-like isoform X1 [Cynara cardunculus var. scolymus])	2.4040616474037	1.2654738915829	0.00030468779162547	0.008566805074536	yes	up	38.88	69.43	37.19	17.92	25.82	20.04	48.5	21.26
TRINITY_DN5804_c0_g1		0.0031758197618911	-8.29866	2.466664689166E-10	5.94466190089E-8	yes	down	0	0	0	16.76	16.09	26.08	0	19.643333333333
TRINITY_DN5653_c0_g4	LOW QUALITY PROTEIN: hypothetical protein OSB04_030996 [Centaurea solstitialis])	0.00035473603314347	-11.461	5.7396158388251E-20	9.682731920098E-17	yes	down	0	0	0	3.89	9.61	5.38	0	6.2933333333333
TRINITY_DN5726_c0_g1	hypothetical protein L6452_04831 [Arctium lappa])	0.45378323045891	-1.13992	0.00058394475286183	0.014197010700883	yes	down	12.2	5.81	6.81	16.61	16.98	17.23	8.2733333333333	16.94
TRINITY_DN5805_c0_g3	LOW QUALITY PROTEIN: hypothetical protein OSB04_008042 [Centaurea solstitialis])	20.784719309905	4.37745	4.7676840042587E-5	0.0019805128929318	yes	up	9.28	79.33	33.64	0	0.57	17.74	40.75	6.1033333333333
TRINITY_DN5680_c0_g1	hypothetical protein L6452_11468 [Arctium lappa])	0.48667400440478	-1.03897	0.0023269928061346	0.039300035345429	yes	down	72.05	115.94	78.77	247.37	184.96	145.55	88.92	192.62666666667
TRINITY_DN5677_c0_g1	1,3-beta-glucan synthase subunit FKS1-like, domain-1 [Cynara cardunculus var. scolymus])	0.48747069642044	-1.03661	0.0020150173307738	0.035450762610821	yes	down	2.4	2.74	2.98	6.01	7.2	4.43	2.7066666666667	5.88
TRINITY_DN5607_c0_g2	hypothetical protein OSB04_023166 [Centaurea solstitialis])	17.542862251769	4.1328122485735	0.00036160048450761	0.0097774082319091	yes	up	33.63	12.06	8.82	0	3.53	0	18.17	1.1766666666667
TRINITY_DN5808_c0_g1		0.15844297272915	-2.65796	0.00059830127494237	0.014384811175693	yes	down	0.67	0.45	0.77	7.21	1.85	3.35	0.63	4.1366666666667
TRINITY_DN5731_c1_g1	hypothetical protein OSB04_019836 [Centaurea solstitialis])	0.26073614828434	-1.93934	3.6184549839456E-7	3.3808616628459E-5	yes	down	8.83	2.71	5.32	23.28	15.51	23.34	5.62	20.71
TRINITY_DN577_c0_g2	hypothetical protein L6452_30617 [Arctium lappa])	3.32226	1.7321634300626	0.00036436979133383	0.0098102817343936	yes	up	19.43	75.7	35.22	12.13	12.75	17.12	43.45	14
TRINITY_DN5647_c0_g1		18.673995545943	4.2229587389803	8.7754000590671E-5	0.0032260750386638	yes	up	15.6	2.52	8.09	0	1.05	0	8.7366666666667	0.35
TRINITY_DN5765_c0_g2	hypothetical protein OSB04_017769 [Centaurea solstitialis])	3.7267945995815	1.89794	0.00090053788522272	0.019873352778106	yes	up	182.95	48.66	65.2	46.46	10.2	22.71	98.936666666667	26.456666666667
TRINITY_DN5663_c0_g1	hypothetical protein OSB04_009387 [Centaurea solstitialis])	3.43628	1.78085	5.7282545290714E-5	0.0022978094719919	yes	up	7.99	6.07	9.74	2.4	2.53	2.78	7.9333333333333	2.57
TRINITY_DN575_c2_g1	hypothetical protein L6452_13333 [Arctium lappa])	0.27890529409622	-1.84215	5.1122074832369E-5	0.0020978012491347	yes	down	1	1.54	1.3	3.33	5.59	5.61	1.28	4.8433333333333
TRINITY_DN5785_c0_g3	hypothetical protein OSB04_027802 [Centaurea solstitialis])	0.45092215502971	-1.14905	0.0013150212966451	0.026184876520607	yes	down	18.73	8.68	21.51	33.66	30.7	46.29	16.306666666667	36.883333333333
TRINITY_DN5721_c0_g1	transcription factor MYB44-like [Cynara cardunculus var. scolymus])	0.3092686971035	-1.69307	9.3514149570937E-5	0.003403053690154	yes	down	20.71	40.89	17.72	105.22	55.02	110.32	26.44	90.186666666667
TRINITY_DN565_c0_g2	hypothetical protein L6452_01806 [Arctium lappa])	2.2337364581091	1.1594589830427	0.0025396446414836	0.04186691052296	yes	up	122.57	97.66	123.08	36.49	91.63	36.21	114.43666666667	54.776666666667
TRINITY_DN5707_c0_g1	CAAX prenyl protease 2 isoform X1 [Cynara cardunculus var. scolymus])	2.0946117363862	1.0666828463579	0.0011717761941959	0.024156249771184	yes	up	8.17	10.89	12.51	5.44	4.83	5.53	10.523333333333	5.2666666666667
TRINITY_DN5737_c0_g1	uncharacterized protein LOC112521636 [Cynara cardunculus var. scolymus])	2.0732625223805	1.0519028061516	6.2228735983906E-5	0.0024636737899443	yes	up	15.87	21.13	20.15	9.34	9.64	10.14	19.05	9.7066666666667
TRINITY_DN5786_c0_g1		0.15905584555912	-2.65239	0.0022197898154181	0.038168820801238	yes	down	0.2	0.27	0.13	1.69	1.04	1.23	0.2	1.32
TRINITY_DN5965_c0_g3	putative receptor-like protein kinase At3g47110 [Cynara cardunculus var. scolymus])	0.19418025988004	-2.36453	6.5281577815335E-5	0.0025611632970807	yes	down	0.66	0.3	0.55	1.98	1.39	4.59	0.50333333333333	2.6533333333333
TRINITY_DN5817_c0_g1	hypothetical protein L6452_21866 [Arctium lappa])	0.29827262163527	-1.7453	8.9848590552026E-8	1.0295631323407E-5	yes	down	11.72	16.39	15.62	45.13	38.56	70.45	14.576666666667	51.38
TRINITY_DN5847_c0_g1	hypothetical protein L6452_31704 [Arctium lappa])	0.34033924835654	-1.55495	0.0011595741425459	0.024025136332775	yes	down	7.96	2.53	3.6	14.98	14.36	14.17	4.6966666666667	14.503333333333
TRINITY_DN5856_c0_g1	hypothetical protein L6452_23165 [Arctium lappa])	0.48556005222908	-1.04228	0.0010681578469007	0.022571008429226	yes	down	4.79	3.95	2.99	7.34	7.58	10.1	3.91	8.34
TRINITY_DN5863_c0_g1		0.017022023270986	-5.87645	0.00044521553228441	0.011447796049691	yes	down	0	0	0	0.91	1.24	2.19	0	1.4466666666667
TRINITY_DN5991_c0_g2		9.3429065868861	3.2238714435266	7.7077183702301E-6	0.00045892661966747	yes	up	2.7	6.66	12.26	0.18	0.92	1.36	7.2066666666667	0.82
TRINITY_DN5832_c0_g1	hypothetical protein L6452_35349 [Arctium lappa])	0.0058793340981418	-7.41013	9.1641615192215E-7	7.6872632235547E-5	yes	down	0	0	0	3.46	11.32	1.93	0	5.57
TRINITY_DN6192_c0_g2		80.565957803773	6.3320984686012	5.0374126284569E-5	0.002075523363307	yes	up	1.64	3.15	3.29	0	0	0	2.6933333333333	0
TRINITY_DN5906_c0_g1	hypothetical protein OSB04_002104 [Centaurea solstitialis])	0.051929142971599	-4.26731	2.1570025890338E-6	0.0001601455760846	yes	down	0.35	0.36	1.08	5.05	3.89	2	0.59666666666667	3.6466666666667
TRINITY_DN6054_c0_g1	uncharacterized protein LOC112513587 [Cynara cardunculus var. scolymus])	0.4937784822634	-1.01806	0.00043115586350641	0.011142535277647	yes	down	11.97	15.25	10.63	30.72	24.73	24.56	12.616666666667	26.67
TRINITY_DN5879_c0_g1	hypothetical protein OSB04_001326 [Centaurea solstitialis])	0.38142074872752	-1.39054	0.0016578367007523	0.030808977512267	yes	down	6.03	2.24	2.85	8.86	8.19	13.14	3.7066666666667	10.063333333333
TRINITY_DN592_c0_g1	DDT domain-containing protein [Cynara cardunculus var. scolymus])	0.12882570396959	-2.95651	8.6421102174108E-5	0.0031925342927238	yes	down	0.81	1.4	3.3	26.66	7.87	12.16	1.8366666666667	15.563333333333
TRINITY_DN596_c3_g1		7.2261389296572	2.8532249922739	0.00011898900737281	0.0041199774206189	yes	up	13.55	0.76	8.14	1.16	1.08	0.87	7.4833333333333	1.0366666666667
TRINITY_DN592_c0_g2	DDT domain-containing protein [Cynara cardunculus var. scolymus])	0.42104028237568	-1.24797	1.3652757203715E-6	0.00010739820741178	yes	down	47.4	41.95	46.96	129.24	90.16	123.34	45.436666666667	114.24666666667
TRINITY_DN5922_c0_g1	hypothetical protein L6452_42515 [Arctium lappa])	0.34807198858814	-1.52254	0.00016195896413859	0.0052599421444196	yes	down	11.33	5.65	4.22	15.48	21.59	25.9	7.0666666666667	20.99
TRINITY_DN6070_c0_g1		12.1389	3.6015667673893	0.00080259344287443	0.018228535891043	yes	up	12.47	14.28	25.37	0	5.61	0	17.373333333333	1.87
TRINITY_DN6026_c0_g1	hypothetical protein L6452_00293 [Arctium lappa])	0.20982795073333	-2.25272	0.0025876298939986	0.042404732520865	yes	down	0.96	0.78	3.65	12.29	4.84	10.24	1.7966666666667	9.1233333333333
TRINITY_DN5938_c0_g1	hypothetical protein OSB04_031329 [Centaurea solstitialis])	4.5496566901827	2.1857576859581	9.4345881919775E-6	0.00054778337483287	yes	up	3.88	1.77	2.51	0.49	0.79	0.57	2.72	0.61666666666667
TRINITY_DN5884_c0_g1	hypothetical protein L6452_44125 [Arctium lappa])	2.4594822317557	1.2983546325158	5.360877244407E-5	0.0021647393404742	yes	up	20.37	25.11	17.51	7.16	7.92	11.78	20.996666666667	8.9533333333333
TRINITY_DN5954_c0_g1	glucan endo-1,3-beta-D-glucosidase-like isoform X1 [Cynara cardunculus var. scolymus])	2.3523200614272	1.2340843695361	0.00057558845981361	0.01408757708502	yes	up	29.62	59.14	40.5	16.7	21.36	18.49	43.086666666667	18.85
TRINITY_DN6053_c2_g3	hypothetical protein L6452_13172 [Arctium lappa])	11.320743435459	3.5008967982366	1.0668015990801E-5	0.0006066385272971	yes	up	1.92	3.57	2.55	0.15	0.57	0.84	2.68	0.52
TRINITY_DN6265_c0_g1		0.088564544421285	-3.49713	0.00074027945837623	0.017120583421975	yes	down	0.21	0.1	0.2	1.58	3.31	1.19	0.17	2.0266666666667
TRINITY_DN6105_c1_g2		0.071174806593003	-3.81249	0.00012955587263621	0.0044092434732498	yes	down	0.24	0	0.15	2.35	1.93	1.46	0.13	1.9133333333333
TRINITY_DN6113_c1_g1	hypothetical protein L6452_28785 [Arctium lappa])	8.0451865609576	3.0081258761939	8.2760724452108E-5	0.0030835732008745	yes	up	0.66	6.26	5.81	0.19	0.79	0.72	4.2433333333333	0.56666666666667
TRINITY_DN6143_c0_g1	nitrate regulatory gene2 protein isoform X1 [Cynara cardunculus var. scolymus])	0.25734624487234	-1.95822	1.1946419939083E-12	4.7732235246079E-10	yes	down	8.32	6.28	5.91	33.96	23.12	25.06	6.8366666666667	27.38
TRINITY_DN6161_c0_g1	Homeodomain-like protein [Cynara cardunculus var. scolymus])	2.0628614538459	1.0446469300167	0.0013145820975529	0.026184876520607	yes	up	10.12	11.63	9.72	3.99	5.75	6.31	10.49	5.35
TRINITY_DN608_c1_g1	hypothetical protein OSB04_un000840 [Centaurea solstitialis])	0.36448848499267	-1.45605	1.3120645825415E-5	0.00071787663267489	yes	down	129.84	100.3	94.37	442.39	227.68	245.37	108.17	305.14666666667
TRINITY_DN6284_c0_g4	protein IQ-DOMAIN 14-like [Cynara cardunculus var. scolymus])	0.43100480200989	-1.21422	3.6811434345664E-5	0.0016014556093703	yes	down	36.96	20.09	34.99	85.96	70.33	61.82	30.68	72.703333333333
TRINITY_DN6103_c1_g1	hypothetical protein OSB04_010045 [Centaurea solstitialis])	0.14019618117103	-2.83448	1.4347147066256E-8	2.1839747249041E-6	yes	down	1.28	0.52	1.4	3.75	12.01	7.7	1.0666666666667	7.82
TRINITY_DN6216_c1_g3		0.054523410737617	-4.19698	0.0002411898299904	0.0072586425941413	yes	down	0	2.36	0	7.13	4.03	7.1	0.78666666666667	6.0866666666667
TRINITY_DN6206_c0_g4	hypothetical protein OSB04_015095 [Centaurea solstitialis])	0.0045237309549537	-7.78827	4.8492406250451E-8	6.1100431875568E-6	yes	down	0	0	0	2.14	0.92	4.02	0	2.36
TRINITY_DN6158_c0_g1	hypothetical protein L1987_36990 [Smallanthus sonchifolius])	3.6230246841052	1.8571946350804	1.4775167223174E-6	0.00011416354399463	yes	up	9.78	14.91	12.06	3.16	4.57	3.02	12.25	3.5833333333333
TRINITY_DN6224_c0_g1	uncharacterized protein LOC112518487 isoform X1 [Cynara cardunculus var. scolymus])	2.4680843064522	1.3033916758582	0.0014595482625132	0.028140090501255	yes	up	4.73	4.69	6.72	2.37	1.78	2.69	5.38	2.28
TRINITY_DN6262_c0_g5	phospholipase A1-IIdelta [Cynara cardunculus var. scolymus])	2.7719701197404	1.4709117061278	6.9435675378781E-6	0.00042253413987353	yes	up	11.28	14.31	11.92	3.83	3.87	6.45	12.503333333333	4.7166666666667
TRINITY_DN6148_c0_g2		15.9274	3.9934350453773	0.00063527319166613	0.015153735850851	yes	up	1.41	0.83	1.06	0.21	0	0	1.1	0.07
TRINITY_DN6241_c0_g1	DAG protein, chloroplastic [Cynara cardunculus var. scolymus])	2.2064740992839	1.1417428123246	1.0402249162461E-5	0.00059598999635336	yes	up	25.59	17.36	23.44	10.3	10.03	10.9	22.13	10.41
TRINITY_DN6079_c0_g1		15.674874331844	3.9703819716274	0.0022589895558542	0.038515708508181	yes	up	3.74	0.24	3.57	0.25	0.24	0	2.5166666666667	0.16333333333333
TRINITY_DN6140_c0_g1	hypothetical protein L1987_25051 [Smallanthus sonchifolius])	0.43391171775846	-1.20453	0.00095808155821376	0.020806441673175	yes	down	28	53.7	30.97	113.94	81.25	77.2	37.556666666667	90.796666666667
TRINITY_DN6199_c0_g1	metacaspase-1-like [Cynara cardunculus var. scolymus])	0.12977680800613	-2.9459	1.3726244057781E-8	2.1157925231399E-6	yes	down	3.58	0.65	1.86	11.31	15.36	21.11	2.03	15.926666666667
TRINITY_DN6405_c0_g1	LOW QUALITY PROTEIN: hypothetical protein OSB04_020216 [Centaurea solstitialis])	18.503892410998	4.2097568775948	0.00018339660914462	0.0057829921425602	yes	up	11.47	2.02	2.71	0.17	0.64	0	5.4	0.27
TRINITY_DN6259_c0_g1	hypothetical protein L6452_08627 [Arctium lappa])	0.41597216181952	-1.26544	0.00058157866116071	0.014168411385125	yes	down	12.4	5.83	17.31	26.39	28.28	27.69	11.846666666667	27.453333333333
TRINITY_DN6144_c0_g3		3.8974446694894	1.9625285416864	0.00027373470905007	0.0079315154341741	yes	up	6.71	15.01	19.05	8.16	6.31	4.52	13.59	6.33
TRINITY_DN6085_c0_g1	myb family transcription factor APL-like isoform X1 [Cynara cardunculus var. scolymus])	0.48372803087892	-1.04773	0.00047505641813104	0.012064622724968	yes	down	7.35	4.26	5.93	13.04	11.27	13.24	5.8466666666667	12.516666666667
TRINITY_DN6118_c0_g1		0.11815602266801	-3.08123	0.00024792315828904	0.0073808182594167	yes	down	3.34	0.11	0.3	11.13	8.9	8.55	1.25	9.5266666666667
TRINITY_DN6123_c0_g2	hypothetical protein OSB04_017155 [Centaurea solstitialis])	2.8982360871425	1.5351751200421	1.2495371338243E-5	0.00068988081101288	yes	up	13.91	6.68	11.1	3.58	3.72	3.84	10.563333333333	3.7133333333333
TRINITY_DN6486_c0_g1	thioredoxin H1 [Cynara cardunculus var. scolymus])	7.6588946942051	2.9371362023006	0.00067602280172362	0.015950356174934	yes	up	1.61	17.62	14.12	2.66	1.26	0.84	11.116666666667	1.5866666666667
TRINITY_DN6375_c0_g1	uncharacterized protein LOC112521960 [Cynara cardunculus var. scolymus])	2.25835	1.1752711997245	0.00092206829907657	0.020260149037452	yes	up	14.51	16.87	20.96	7.96	7.42	9.43	17.446666666667	8.27
TRINITY_DN6363_c0_g1	BES1/BZR1 homolog protein 4-like [Cynara cardunculus var. scolymus])	0.40059909306959	-1.31977	7.1984757928165E-5	0.0027739710142724	yes	down	3.51	2.6	3.32	6.56	10.78	7.06	3.1433333333333	8.1333333333333
TRINITY_DN6516_c0_g4	60S ribosomal protein L4 [Cynara cardunculus var. scolymus])	0.00082337553375083	-10.2462	2.7306555802618E-16	2.3691167814351E-13	yes	down	0	0	0	17.67	8.91	13.14	0	13.24
TRINITY_DN6669_c1_g1	hypothetical protein L1987_22177 [Smallanthus sonchifolius])	2.6587629864437	1.4107551748929	0.0010527452770322	0.022292652079749	yes	up	7.61	5.32	5.81	2.91	1.79	2.94	6.2466666666667	2.5466666666667
TRINITY_DN650_c0_g1	LOW QUALITY PROTEIN: hypothetical protein OSB04_022473 [Centaurea solstitialis])	5.7465404789421	2.5226936889407	6.6121425846005E-17	6.6928107241326E-14	yes	up	56.26	48.98	58.65	13.06	8.22	10.39	54.63	10.556666666667
TRINITY_DN6425_c0_g1		3.9580781422213	1.9848000950237	0.00016826822479355	0.005424238762294	yes	up	3.95	16.32	2.65	0.51	6.02	3.66	7.64	3.3966666666667
TRINITY_DN6377_c0_g2		0.21121380824932	-2.24322	0.00050734750429264	0.012648698124261	yes	down	0.69	0.97	1.77	7.13	6.23	3.83	1.1433333333333	5.73
TRINITY_DN6443_c0_g1	hypothetical protein OSB04_012870 [Centaurea solstitialis])	0.4641771737461	-1.10725	0.00047224445968427	0.012040449422983	yes	down	3.1	1.64	2.13	5.1	4.92	5.1	2.29	5.04
TRINITY_DN6489_c0_g1	hypothetical protein L6452_06515 [Arctium lappa])	2.7466352722414	1.4576653465755	3.6225986428426E-5	0.0015896507281583	yes	up	10.73	13.72	14.95	4.07	6.76	4.26	13.133333333333	5.03
TRINITY_DN6364_c0_g1	hypothetical protein L6452_24138 [Arctium lappa])	2.5938950838338	1.3751201275874	0.0008071811177102	0.018291687925663	yes	up	22.31	31.66	14.87	5.37	10.81	11.83	22.946666666667	9.3366666666667
TRINITY_DN6325_c0_g4	hypothetical protein L6452_20176 [Arctium lappa])	0.13627637835205	-2.87539	5.5164706954854E-8	6.8652929975044E-6	yes	down	2.46	1.44	2.05	19.89	7.67	18.4	1.9833333333333	15.32
TRINITY_DN6412_c0_g1		0.15550978693092	-2.68492	0.0022425701589895	0.038365005886128	yes	down	0.07	5.85	0.2	3.06	3.46	1.27	2.04	2.5966666666667
TRINITY_DN6480_c0_g2	hypothetical protein L6452_33263 [Arctium lappa])	2.6163210505883	1.3875395858176	8.2507640305593E-6	0.00048743716060693	yes	up	9.15	4.69	6.21	2.41	3.07	2.35	6.6833333333333	2.61
TRINITY_DN6380_c0_g1	hypothetical protein E3N88_11752 [Mikania micrantha])	0.10038061416539	-3.31645	0.00063385904476104	0.015131889743093	yes	down	0	0.34	0.4	4.86	1.31	1.55	0.24666666666667	2.5733333333333
TRINITY_DN6652_c0_g1	hypothetical protein L6452_35094 [Arctium lappa])	2.3416	1.2274969092279	2.5806643333921E-5	0.0012244445804342	yes	up	18.18	19.79	24.75	7.37	8.7	11.82	20.906666666667	9.2966666666667
TRINITY_DN64_c0_g3	probable ADP-ribosylation factor GTPase-activating protein AGD9 [Cynara cardunculus var. scolymus])	2.75391	1.4614798741314	2.3828329313661E-5	0.0011394819652577	yes	up	11.05	6.77	6.24	3.21	3.35	2.42	8.02	2.9933333333333
TRINITY_DN6480_c0_g1	hypothetical protein L6452_33263 [Arctium lappa])	4.38008	2.1309579656523	0.0009783806753379	0.021100502547806	yes	up	0.99	1.8	1.6	0.49	0.28	0.28	1.4633333333333	0.35
TRINITY_DN6370_c1_g1		5.1463554345621	2.3635511006729	0.00083616359302429	0.018766403300647	yes	up	2.68	12.89	4.97	1.5	1.55	1.04	6.8466666666667	1.3633333333333
TRINITY_DN6330_c0_g1		4.9048216470965	2.2942006770098	0.0011659169346435	0.024107692220194	yes	up	11.09	10.73	5.78	3.4	1.6	1.61	9.2	2.2033333333333
TRINITY_DN6738_c0_g1	uncharacterized protein LOC112529823 [Cynara cardunculus var. scolymus])	12.722	3.6692483484593	1.6976471016981E-7	1.7837630411821E-5	yes	up	3.4	6.54	6.49	0.53	0.65	1.48	5.4766666666667	0.88666666666667
TRINITY_DN6626_c0_g1	hypothetical protein L6452_01768 [Arctium lappa])	0.16334612279306	-2.614	2.6871132051964E-7	2.6069290603513E-5	yes	down	3.95	3.48	1.26	17.78	16.82	22.98	2.8966666666667	19.193333333333
TRINITY_DN6611_c0_g1		0.13618998647208	-2.87631	0.00046472998320668	0.011878780025298	yes	down	0	1.26	3.05	11.4	9.68	11.38	1.4366666666667	10.82
TRINITY_DN6645_c0_g3	hypothetical protein OSB04_022201 [Centaurea solstitialis])	0.35768614862489	-1.48323	0.00031298725713218	0.0087757812096729	yes	down	3.49	5.1	6.22	8.21	17.27	18.1	4.9366666666667	14.526666666667
TRINITY_DN660_c4_g1	hypothetical protein L6452_08368 [Arctium lappa])	0.24899440709412	-2.00581	0.00099839141975051	0.021410419387107	yes	down	1.35	0.48	1.42	5.29	4.76	2.93	1.0833333333333	4.3266666666667
TRINITY_DN6748_c0_g1	hypothetical protein L2E82_37049 [Cichorium intybus])	4.0220991822937	2.0079486579831	0.000175969388415	0.0056129059334138	yes	up	8.91	5.69	20.84	2.98	3.14	2.75	11.813333333333	2.9566666666667
TRINITY_DN6707_c0_g1		0.35268859314805	-1.50353	4.7052310012404E-6	0.0003059508449329	yes	down	6.04	8.11	9.16	27.12	16.49	14.27	7.77	19.293333333333
TRINITY_DN6539_c0_g2		0.013098255085689	-6.25448	6.6926571779829E-8	7.9697736418286E-6	yes	down	0.05	0	0.05	2.87	2.35	2.14	0.033333333333333	2.4533333333333
TRINITY_DN6646_c0_g1		0.078666974664269	-3.6681	1.2597657758973E-5	0.00069300810780612	yes	down	0.69	0.22	0.18	4.73	4.6	2.47	0.36333333333333	3.9333333333333
TRINITY_DN6669_c2_g1		0.44859766179593	-1.15651	0.0030737983347903	0.04779260636674	yes	down	42.21	34.43	58.06	159.87	127.94	78.24	44.9	122.01666666667
TRINITY_DN6798_c1_g4	hypothetical protein OSB04_026556 [Centaurea solstitialis])	0.13743622334654	-2.86317	0.00011303249195306	0.0039726211234337	yes	down	0.04	0.88	1.19	7.39	4.78	4.46	0.70333333333333	5.5433333333333
TRINITY_DN6693_c0_g1	ankyrin repeat-containing protein At5g02620 [Helianthus annuus])	0.25727826506647	-1.9586	0.00011984227234	0.0041400801386536	yes	down	3.2	0.83	1.19	9.41	4.94	6.31	1.74	6.8866666666667
TRINITY_DN6737_c0_g1	hypothetical protein L6452_02575 [Arctium lappa])	0.29047111532449	-1.78353	2.4916264634881E-5	0.0011877665492979	yes	down	18.38	18.88	34.56	131.69	51.64	98.07	23.94	93.8
TRINITY_DN6566_c0_g1	hypothetical protein OSB04_002019 [Centaurea solstitialis])	0.021437385480093	-5.54373	0.0014250112950271	0.027702876430726	yes	down	0	0	0	1.32	1.97	1.68	0	1.6566666666667
TRINITY_DN665_c0_g1	hypothetical protein OSB04_014746 [Centaurea solstitialis])	2.4801498170168	1.3104272713133	1.7493828135679E-5	0.00088388949279204	yes	up	31.14	41.24	53.62	14.11	19.6	19.16	42	17.623333333333
TRINITY_DN6630_c0_g1	hypothetical protein L6452_08118 [Arctium lappa])	0.20726191831794	-2.27047	3.3437370612638E-5	0.001490982666701	yes	down	1.09	1.84	1.19	8.96	6.63	5.45	1.3733333333333	7.0133333333333
TRINITY_DN6686_c0_g1	hypothetical protein OSB04_016617 [Centaurea solstitialis])	2.6616365483677	1.4123135818935	0.0015247813064383	0.029090038757502	yes	up	19.83	12.01	17.26	5.21	10.73	3.12	16.366666666667	6.3533333333333
TRINITY_DN6674_c0_g3	hypothetical protein OSB04_010458 [Centaurea solstitialis])	142.665	7.1564839497066	3.4052100583344E-7	3.2013191526744E-5	yes	up	3.96	2.45	2.75	0	0	0	3.0533333333333	0
TRINITY_DN6732_c1_g1		0.013618015095761	-6.19834	7.7928162643358E-6	0.00046308543773546	yes	down	0	0.09	0	6.53	3.06	4.15	0.03	4.58
TRINITY_DN660_c2_g1	hypothetical protein OSB04_030616 [Centaurea solstitialis])	5.3365100629931	2.4158965657321	7.1917025484526E-5	0.0027739710142724	yes	up	253.56	30.07	113.78	15.21	41.37	19.47	132.47	25.35
TRINITY_DN658_c1_g1	putative receptor protein kinase ZmPK1 [Cynara cardunculus var. scolymus])	0.0020802741311901	-8.90901	1.5562851607444E-12	5.9820449609068E-10	yes	down	0	0	0	408.22	404.82	372.75	0	395.26333333333
TRINITY_DN664_c0_g1	hypothetical protein L1887_18630 [Cichorium endivia])	2.9367986932832	1.5542443776289	5.187705136604E-6	0.0003323414645108	yes	up	61.85	25.14	32.46	15.2	15.08	10.91	39.816666666667	13.73
TRINITY_DN6975_c0_g2	hypothetical protein L6452_09313 [Arctium lappa])	0.01703633129697	-5.87524	0.00037322056410134	0.0099940173276025	yes	down	0	0	0	1.84	2.06	1.28	0	1.7266666666667
TRINITY_DN6637_c0_g1	hypothetical protein L1887_29895 [Cichorium endivia])	2.2299190655919	1.1569913488056	0.0023483918864516	0.039623227589423	yes	up	44.91	109.53	80.14	34.62	39.5	41.51	78.193333333333	38.543333333333
TRINITY_DN6642_c0_g1	F-box/LRR-repeat protein At1g67190-like [Cynara cardunculus var. scolymus])	3.609	1.8516005090622	9.8004134917234E-10	2.0383517540389E-7	yes	up	57.43	26.76	50.4	12.85	12.95	12.25	44.863333333333	12.683333333333
TRINITY_DN6841_c0_g1	hypothetical protein L6452_31744 [Arctium lappa])	0.017930510406599	-5.80144	9.6962829972178E-5	0.003502381350635	yes	down	0.1	0	0	0.99	1.8	3.35	0.033333333333333	2.0466666666667
TRINITY_DN6893_c0_g1	uncharacterized protein LOC112507918 [Cynara cardunculus var. scolymus])	0.42854199423346	-1.22249	1.9320008873265E-5	0.00096650970254622	yes	down	59.96	57.08	41.28	170.66	119.44	167.46	52.773333333333	152.52
TRINITY_DN6932_c0_g2	auxin-responsive protein SAUR36-like [Cynara cardunculus var. scolymus])	0.17164539140877	-2.5425	0.00068866409297291	0.016160721674819	yes	down	0.34	1.01	0.44	4.61	2.41	4.15	0.59666666666667	3.7233333333333
TRINITY_DN6943_c0_g3	ribosomal protein L23 [Loranthus pseudo-odoratus])	0.011713063750107	-6.41574	3.3952349988403E-5	0.0015073056429062	yes	down	0	0	0	2.75	1.26	1.59	0	1.8666666666667
TRINITY_DN7058_c0_g1	receptor-like protein kinase FERONIA [Cynara cardunculus var. scolymus])	4.3912130442375	2.1346195300028	0.00064499201819289	0.015325373728048	yes	up	1.67	2.62	1.47	0.39	0.66	0.33	1.92	0.46
TRINITY_DN6779_c0_g1	hypothetical protein Ccrd_001658 [Cynara cardunculus var. scolymus])	4.0917565659219	2.0327203162504	5.7281838121E-10	1.2604494901321E-7	yes	up	150.36	251.88	290.52	55.36	52.67	70.43	230.92	59.486666666667
TRINITY_DN6795_c0_g1	hypothetical protein L6452_31246 [Arctium lappa])	0.00040851489760822	-11.2573	6.5050734025818E-36	6.5844352980933E-32	yes	down	0.05	0	0.1	127.95	97.59	77.74	0.05	101.09333333333
TRINITY_DN6893_c1_g1	hypothetical protein L6452_28039 [Arctium lappa])	0.42594978308837	-1.23124	0.00089966644084355	0.019868560831022	yes	down	107.42	56.96	73.4	281.69	123.88	173.93	79.26	193.16666666667
TRINITY_DN6780_c0_g1	LOW QUALITY PROTEIN: hypothetical protein OSB04_003123 [Centaurea solstitialis])	0.14876218575741	-2.74892	0.0020453742338407	0.035818820060442	yes	down	1.67	2.99	0.04	5.8	2.42	3.11	1.5666666666667	3.7766666666667
TRINITY_DN7084_c0_g1	arabinogalactan protein 14-like [Cynara cardunculus var. scolymus])	0.36048205685739	-1.472	1.219770218783E-6	9.7729663492256E-5	yes	down	24.53	35.5	41.56	114.08	92.14	93.17	33.863333333333	99.796666666667
TRINITY_DN7069_c0_g1	1-aminocyclopropane-1-carboxylate synthase-like isoform X3 [Cynara cardunculus var. scolymus])	5.2709842467922	2.3980723803413	9.6841229534025E-9	1.5641919021437E-6	yes	up	33.99	22.57	20.53	3.43	3.13	8.48	25.696666666667	5.0133333333333
TRINITY_DN6842_c0_g1	hypothetical protein L6452_34787 [Arctium lappa])	2.51845	1.3325339041604	0.0027883159303336	0.044718150733553	yes	up	6.48	8.41	5.21	2.75	3.07	2.31	6.7	2.71
TRINITY_DN6837_c0_g2	FAD synthase-like isoform X2 [Cynara cardunculus var. scolymus])	3.2513257110437	1.7010280894548	0.00012632642916025	0.0043198517431083	yes	up	12.42	40.12	31.32	7.94	10.83	8.46	27.953333333333	9.0766666666667
TRINITY_DN6992_c2_g1		3.33458	1.7375068828701	0.00049761594484258	0.012457218286142	yes	up	25.95	54.64	127.03	22.39	21.86	21.26	69.206666666667	21.836666666667
TRINITY_DN7063_c0_g1		0.23116188999459	-2.11302	7.2383623125653E-7	6.174160392791E-5	yes	down	16.91	1.55	1.6	4.8	5.01	4.68	6.6866666666667	4.83
TRINITY_DN6984_c0_g4		0.023252962249862	-5.42644	0.0022264784778718	0.038240523449691	yes	down	0	0	0	2.62	2.46	1.92	0	2.3333333333333
TRINITY_DN6835_c0_g1	type IV inositol polyphosphate 5-phosphatase 9 [Cynara cardunculus var. scolymus])	3.4284773529685	1.7775679924187	0.0022385941353478	0.038353247930544	yes	up	3.29	13.05	4.9	1.62	3.32	1.72	7.08	2.22
TRINITY_DN6805_c0_g1	hypothetical protein L6452_14379 [Arctium lappa])	0.49992498736349	-1.00022	0.00027447220583002	0.0079453031479833	yes	down	4.37	5.15	3.87	8.61	10.36	8.92	4.4633333333333	9.2966666666667
TRINITY_DN678_c2_g3	hypothetical protein OSB04_027137 [Centaurea solstitialis])	2.2254093259043	1.1540707195126	0.0029810960596931	0.046758245324712	yes	up	38.69	37.75	40.56	14.77	28.6	15.25	39	19.54
TRINITY_DN6787_c0_g2	hypothetical protein L6452_26805 [Arctium lappa])	0.0075298359878012	-7.05317	6.1426902452655E-10	1.3419347625017E-7	yes	down	0.2	0	0	11.81	6.67	9.77	0.066666666666667	9.4166666666667
TRINITY_DN6904_c0_g2	hypothetical protein L6452_17718 [Arctium lappa])	0.20915028898594	-2.25739	0.00070462950732459	0.016430664631264	yes	down	0.22	0.38	0.38	2.31	1.52	1.02	0.32666666666667	1.6166666666667
TRINITY_DN6762_c0_g1	hypothetical protein OSB04_002992 [Centaurea solstitialis])	0.098304067397058	-3.34661	2.9002075620128E-5	0.0013477337908645	yes	down	0.5	0.34	0.5	4.77	5.53	4.34	0.44666666666667	4.88
TRINITY_DN6815_c0_g1	hypothetical protein L6452_17042 [Arctium lappa])	0.43230849272504	-1.20987	0.002530953204964	0.041768980990184	yes	down	6.9	2.13	3.71	11.27	9.74	8.71	4.2466666666667	9.9066666666667
TRINITY_DN6822_c1_g2	hypothetical protein OSB04_022751 [Centaurea solstitialis])	2.2653456489246	1.1797311950591	0.0029571237602011	0.046598868760907	yes	up	15.81	32.26	19.9	12.32	13.62	7.47	22.656666666667	11.136666666667
TRINITY_DN6902_c0_g1	hypothetical protein L6452_08173 [Arctium lappa])	3.80965	1.9296590600786	5.9790161529845E-11	1.6356649054191E-8	yes	up	20.86	22.4	28.49	5.26	7.54	6.95	23.916666666667	6.5833333333333
TRINITY_DN6978_c0_g1		0.013303539342223	-6.23205	0.0001878163018017	0.005885686089278	yes	down	0	0	0	0.65	3.22	1.36	0	1.7433333333333
TRINITY_DN6934_c0_g1	protein NTM1-like 9 isoform X2 [Cynara cardunculus var. scolymus])	2.1506479492759	1.1047713818497	0.0015855265823812	0.029846700363573	yes	up	17.27	5.22	7.56	2.8	3.74	4.02	10.016666666667	3.52
TRINITY_DN6984_c0_g1	hypothetical protein Leryth_020769 [Lithospermum erythrorhizon])	0.067610349609074	-3.88661	4.9981461825242E-14	2.8247794289863E-11	yes	down	1.72	0.9	4.12	20.96	14.15	12.26	2.2466666666667	15.79
TRINITY_DN7178_c0_g1	hypothetical protein L6452_02746 [Arctium lappa])	0.30069115531067	-1.73365	0.0028516380282654	0.045384088242299	yes	down	1.12	0.32	0.53	2.83	2.34	1.47	0.65666666666667	2.2133333333333
TRINITY_DN7161_c1_g1		0.14047716579968	-2.83159	1.4330064698437E-5	0.00076745457607184	yes	down	0.39	0.39	0.38	3.13	3.07	2.39	0.38666666666667	2.8633333333333
TRINITY_DN7138_c0_g1	GTPase-activating protein gyp7-like isoform X1 [Cynara cardunculus var. scolymus])	0.48861442267456	-1.03323	6.9180574839952E-6	0.00042183480634337	yes	down	10.89	9.95	9.18	22.57	20.47	21.01	10.006666666667	21.35
TRINITY_DN6994_c0_g1	hypothetical protein OSB04_003116 [Centaurea solstitialis])	2.0887747139492	1.0626568980559	0.0010742999920383	0.022654301082107	yes	up	19.11	40.31	29.02	10.49	9.92	24.74	29.48	15.05
TRINITY_DN7107_c0_g1	hypothetical protein L6452_28865 [Arctium lappa])	2.6313988882025	1.3958299601769	0.0010543066355005	0.022310156999029	yes	up	127.18	38.42	57.58	27.04	27.49	34.37	74.393333333333	29.633333333333
TRINITY_DN7166_c0_g1	hypothetical protein OSB04_006075 [Centaurea solstitialis])	0.35362596890181	-1.4997	2.490799514334E-8	3.4536811896013E-6	yes	down	6.93	6.64	7.75	22.02	19.02	22.58	7.1066666666667	21.206666666667
TRINITY_DN7097_c0_g3		35.644573380204	5.1556105487406	5.2502083835379E-5	0.002128542426896	yes	up	4.49	5.92	5.18	0	0	0.51	5.1966666666667	0.17
TRINITY_DN699_c1_g1	hypothetical protein QVD17_20661 [Tagetes erecta])	0.0025957318487681	-8.58964	2.7558419131358E-11	8.5391730137021E-9	yes	down	0	0	0	2.54	2.47	1.63	0	2.2133333333333
TRINITY_DN7050_c0_g1		18.809359014813	4.23338	1.1320676274772E-5	0.0006377804374021	yes	up	7.02	4.45	6.23	0	0.97	0	5.9	0.32333333333333
TRINITY_DN7297_c0_g2	hypothetical protein L6452_24180 [Arctium lappa])	0.37548862926337	-1.41316	2.2753573269183E-8	3.2025098167019E-6	yes	down	24.62	25.47	24	80.8	56.18	54.61	24.696666666667	63.863333333333
TRINITY_DN7102_c0_g1	Tetratricopeptide-like helical [Cynara cardunculus var. scolymus])	2.0953068374234	1.0671615281322	0.001079730331018	0.02272147694504	yes	up	29.7	18.18	21.61	7.68	12.41	14.12	23.163333333333	11.403333333333
TRINITY_DN7042_c0_g1	hypothetical protein L6452_13344 [Arctium lappa])	3.4973147148902	1.8062476265137	0.00015129358261453	0.004980790276924	yes	up	2.49	5.78	6.62	1.06	2.07	1.35	4.9633333333333	1.4933333333333
TRINITY_DN7099_c0_g1	hypothetical protein E3N88_35533 [Mikania micrantha])	0.18118031241182	-2.4645	0.0012769732485133	0.025645879407642	yes	down	1.04	0.88	0.35	3.6	2.93	3.96	0.75666666666667	3.4966666666667
TRINITY_DN7199_c0_g3	uncharacterized acetyltransferase At3g50280-like [Cynara cardunculus var. scolymus])	0.24308212344731	-2.04048	3.2327108230107E-6	0.00022670784492273	yes	down	4.04	2.62	4.39	24.62	8.71	13.05	3.6833333333333	15.46
TRINITY_DN6980_c0_g1	high affinity nitrate transporter 2.6-like [Cynara cardunculus var. scolymus])	10.421276357908	3.3814600790735	4.2212342340022E-7	3.8843029924154E-5	yes	up	21.82	28.97	19.57	1.84	6.2	0.54	23.453333333333	2.86
TRINITY_DN7066_c0_g1	protein HOTHEAD-like [Cynara cardunculus var. scolymus])	0.16247384157527	-2.62172	4.2549422229086E-9	7.8288559640842E-7	yes	down	1.81	0.61	0.75	5.91	6.07	8.96	1.0566666666667	6.98
TRINITY_DN7088_c0_g1	hypothetical protein L6452_42973 [Arctium lappa])	3.1561641766037	1.6581722530737	0.0023152485277003	0.039188872236425	yes	up	7.4	23.64	17.01	2.6	5.13	8.45	16.016666666667	5.3933333333333
TRINITY_DN7403_c0_g1	hypothetical protein L6452_35536 [Arctium lappa])	0.35514689710637	-1.49351	2.1809861504442E-5	0.0010630469573738	yes	down	2.82	3.53	3.58	9.45	6.67	12.34	3.31	9.4866666666667
TRINITY_DN7286_c0_g3		0.095439680050857	-3.38927	0.00012560801382393	0.0043001273368403	yes	down	0.36	0.12	0	2.49	1.23	1.42	0.16	1.7133333333333
TRINITY_DN7275_c0_g1	pumilio homolog 23 isoform X2 [Cynara cardunculus var. scolymus])	2.3960394766722	1.2606516778805	2.4970108287406E-7	2.445942929856E-5	yes	up	50.37	39.48	52.23	15.78	24.22	21.12	47.36	20.373333333333
TRINITY_DN7179_c0_g1	hypothetical protein L6452_14517 [Arctium lappa])	0.44033075971978	-1.18334	3.8037060020714E-5	0.001646592205404	yes	down	2.53	2.07	2.32	5.02	5.39	5.85	2.3066666666667	5.42
TRINITY_DN7028_c0_g1	probable serine/threonine-protein kinase PBL17 [Cynara cardunculus var. scolymus])	0.49512027240709	-1.01415	0.0017849731073954	0.032495499627799	yes	down	3.21	2.45	3.94	7.46	6.23	6.33	3.2	6.6733333333333
TRINITY_DN7094_c0_g1	uncharacterized protein LOC112524274 [Cynara cardunculus var. scolymus])	2.0329164416447	1.0235509177393	0.00040502834094411	0.010639351731063	yes	up	292.33	146.1	247.38	97.04	119.42	131.06	228.60333333333	115.84
TRINITY_DN7370_c0_g1	uncharacterized protein LOC132286606 [Cornus florida])	0.35121436569772	-1.50958	0.0015876586084548	0.029846700363573	yes	down	1.94	0.77	1.08	3.14	3.65	5.02	1.2633333333333	3.9366666666667
TRINITY_DN7013_c0_g1	uncharacterized protein LOC112506012 [Cynara cardunculus var. scolymus])	14.857756846365	3.8931444159519	1.2225414771821E-9	2.5254213942934E-7	yes	up	5.23	3.4	4.34	0.39	0.32	0.06	4.3233333333333	0.25666666666667
TRINITY_DN7019_c0_g1	hypothetical protein L6452_23768 [Arctium lappa])	0.47777449253453	-1.0656	3.2602080720568E-5	0.0014680919469179	yes	down	7.1	8.87	8.64	17.82	16.29	19.49	8.2033333333333	17.866666666667
TRINITY_DN7420_c0_g1	hypothetical protein L6452_35466 [Arctium lappa])	0.09798721476011	-3.35126	2.7825646467368E-6	0.00020070156309456	yes	down	0.35	0.9	0.34	4.3	2.63	10.46	0.53	5.7966666666667
TRINITY_DN7295_c0_g1		0.027512627453443	-5.18376	0.00078456923295144	0.017859242374665	yes	down	1.16	0	0	15.62	11.19	5.45	0.38666666666667	10.753333333333
TRINITY_DN7459_c0_g1	uncharacterized protein LOC112526848 [Cynara cardunculus var. scolymus])	0.095613351299568	-3.38664	0.0012638557700829	0.025432898816658	yes	down	1.07	0.73	0.72	24.1	2.51	1.27	0.84	9.2933333333333
TRINITY_DN7664_c0_g1		0.25081871718713	-1.99528	0.0021179126086716	0.03677103160373	yes	down	1.37	0.77	1.57	7.47	8.74	5.02	1.2366666666667	7.0766666666667
TRINITY_DN7314_c0_g2	hypothetical protein L6452_39099 [Arctium lappa])	0.017007027636581	-5.87773	6.8312678984666E-9	1.1719676892929E-6	yes	down	0.29	0	0	4.97	4.35	3.69	0.096666666666667	4.3366666666667
TRINITY_DN7395_c0_g2		0.099641370176924	-3.32711	9.6604626041258E-7	8.0812564032199E-5	yes	down	0.24	0.24	0.1	3.13	1.61	1.29	0.19333333333333	2.01
TRINITY_DN7389_c0_g1	kinesin-like protein KIN-12A [Cynara cardunculus var. scolymus])	0.22728706544188	-2.13741	0.00036475955078655	0.0098102817343936	yes	down	1.11	1.02	4.44	4.74	11.24	11.18	2.19	9.0533333333333
TRINITY_DN7310_c0_g1	Myc-type, basic helix-loop-helix (bHLH) domain-containing protein, partial [Cynara cardunculus var. scolymus])	2.1814322787374	1.1252756868034	0.00080333461517047	0.018231733127254	yes	up	29.05	13.05	22.95	8.88	12.54	9.18	21.683333333333	10.2
TRINITY_DN7223_c0_g1	flavanone 3-hydroxylase [Carthamus tinctorius])	2.1292552260227	1.0903488907241	0.0017643106568105	0.032270794950086	yes	up	27.67	33.02	15.2	12.75	11.45	12.47	25.296666666667	12.223333333333
TRINITY_DN7247_c0_g1	myosin-11-like isoform X2 [Cynara cardunculus var. scolymus])	0.20602148555852	-2.27913	5.4150254840089E-6	0.00034256804968211	yes	down	1.08	1.49	0.66	6.31	4.79	7.2	1.0766666666667	6.1
TRINITY_DN7379_c0_g3		7.9956321267654	2.9992120962571	2.1730719120932E-5	0.00106089231001	yes	up	2.38	2.52	3.05	0.84	0.41	0.29	2.65	0.51333333333333
TRINITY_DN7336_c0_g1	unnamed protein product [Lactuca saligna])	12.6718	3.66355	5.1406431259671E-5	0.0021066230656291	yes	up	26.6	3.59	3.87	0.89	1.52	0.4	11.353333333333	0.93666666666667
TRINITY_DN7327_c0_g1	hypothetical protein OSB04_004678 [Centaurea solstitialis])	0.44319207857646	-1.174	0.0026122433829767	0.042669920692561	yes	down	2.96	2.36	1.82	4.54	6.8	5.48	2.38	5.6066666666667
TRINITY_DN7470_c0_g1	uncharacterized protein LOC112516723 [Cynara cardunculus var. scolymus])	3.3525573178946	1.74526	0.0015150338040025	0.02895249621922	yes	up	5.34	10.49	24.38	2.56	4.99	5.05	13.403333333333	4.2
TRINITY_DN7260_c0_g1	hypothetical protein OSB04_000371 [Centaurea solstitialis])	10.043418686561	3.3281785277844	0.0029431130134063	0.04647455526006	yes	up	1.66	1.52	0.36	0.18	0.18	0	1.18	0.12
TRINITY_DN768_c1_g4	hypothetical protein OSB04_015623 [Centaurea solstitialis])	2.5564263002939	1.3541284348912	0.0026496319247886	0.043049075991509	yes	up	4.25	3.75	5.17	1.46	1.94	2.02	4.39	1.8066666666667
TRINITY_DN7547_c1_g1	hypothetical protein L6452_35264 [Arctium lappa])	2.4978604012164	1.3206928508047	0.002079891390878	0.036276842030673	yes	up	36.1	33.94	64.32	27.73	10.32	16.56	44.786666666667	18.203333333333
TRINITY_DN7343_c0_g1	uncharacterized protein LOC112511505 [Cynara cardunculus var. scolymus])	2.09715	1.0684305241371	0.0010762798641238	0.022680301425387	yes	up	236.68	102.99	227.12	81.51	104.18	93.01	188.93	92.9
TRINITY_DN7262_c0_g1		0.057512977517109	-4.11997	0.00054660658987982	0.013494516836009	yes	down	0	0.37	0.76	9.67	4.99	7.28	0.37666666666667	7.3133333333333
TRINITY_DN721_c0_g1	protein unc-13 homolog isoform X1 [Cynara cardunculus var. scolymus])	2.2769940805956	1.1871305409666	0.00016923341474096	0.0054495672025704	yes	up	27.19	13.76	30.53	10.01	9.37	9.87	23.826666666667	9.75
TRINITY_DN7583_c0_g1	zinc finger protein ZAT12-like [Cynara cardunculus var. scolymus])	4.3604804816969	2.1244871144446	1.6770535902212E-15	1.2420831541624E-12	yes	up	234.57	186.94	306.11	54.55	51.92	68.03	242.54	58.166666666667
TRINITY_DN7643_c0_g2		0.175507	-2.5104	0.00011213908707806	0.0039457885494928	yes	down	0.53	0.44	1.38	2.86	4.95	6.26	0.78333333333333	4.69
TRINITY_DN7552_c0_g1		0.0064119912602519	-7.28501	5.0627593513832E-7	4.5083797790059E-5	yes	down	0	0.21	0	25.47	3.16	9.16	0.07	12.596666666667
TRINITY_DN7356_c0_g1	hypothetical protein OSB04_022747 [Centaurea solstitialis])	0.20923435390679	-2.25681	0.00010657782721507	0.0037985238277147	yes	down	1.73	1.24	1.83	7.01	4.49	12.74	1.6	8.08
TRINITY_DN7692_c0_g1	hypothetical protein L6452_20934 [Arctium lappa])	0.24171199776833	-2.04864	1.2192410744002E-5	0.00067906684700062	yes	down	1.99	0.95	1.47	7.9	3.19	5.13	1.47	5.4066666666667
TRINITY_DN7723_c0_g1		0.018612190733501	-5.74761	0.00059427431762411	0.014357482604981	yes	down	0	0	0	1.08	1.24	0.97	0	1.0966666666667
TRINITY_DN752_c0_g1	hypothetical protein L6452_29242 [Arctium lappa])	6.1364084868926	2.6173945229971	9.2794680032598E-9	1.5068466598235E-6	yes	up	16.98	4.73	15.5	2.07	2.42	1.66	12.403333333333	2.05
TRINITY_DN7684_c0_g1	putative disease resistance protein RGA1 [Cynara cardunculus var. scolymus])	2.0555	1.0394884809127	0.0024445855913613	0.04092187765561	yes	up	4.25	6.54	5.02	2.97	2.46	2.61	5.27	2.68
TRINITY_DN7553_c0_g1		33.005727568485	5.0446444956508	0.0031024789825022	0.048090799786963	yes	up	1.1	5.44	1.12	0.24	0	0	2.5533333333333	0.08
TRINITY_DN7637_c0_g4		0.19592513449231	-2.35163	0.0013106315604528	0.0261317386505	yes	down	1.13	0.58	0.95	5.04	4.38	5.15	0.88666666666667	4.8566666666667
TRINITY_DN7678_c0_g4	hypothetical protein OSB04_026206 [Centaurea solstitialis])	2.04261	1.0304126751461	0.00048738874623446	0.012261844795489	yes	up	67.85	91.73	56.26	39.76	32.47	37.84	71.946666666667	36.69
TRINITY_DN7662_c0_g1	hypothetical protein L6452_18511 [Arctium lappa])	5.9930381265356	2.58329	0.0011011057446575	0.023048813146683	yes	up	3.54	16.5	3.44	0.93	2.01	1.53	7.8266666666667	1.49
TRINITY_DN761_c0_g1	MDIS1-interacting receptor like kinase 2-like [Cynara cardunculus var. scolymus])	4.4869258918304	2.16573	4.3255525100452E-6	0.00028430676952388	yes	up	1.9	2.64	4.15	0.54	1	0.48	2.8966666666667	0.67333333333333
TRINITY_DN7542_c0_g1	hypothetical protein OIU78_002157 [Salix suchowensis])	16.429144782387	4.0381854777729	5.1712009420577E-5	0.0021141115932189	yes	up	5.23	3.46	6.39	0.48	0.14	0	5.0266666666667	0.20666666666667
TRINITY_DN7566_c0_g3		149.91341304052	7.2279856595271	2.0995922643344E-7	2.111133069496E-5	yes	up	3.04	3.78	3.17	0	0	0	3.33	0
TRINITY_DN7611_c0_g1		0.36697882429161	-1.44623	0.00093710476188461	0.020472031078696	yes	down	1.13	0.79	1	2.72	2.83	2.72	0.97333333333333	2.7566666666667
TRINITY_DN7554_c0_g1	hypothetical protein L6452_22607 [Arctium lappa])	2.0878757660383	1.0620358704074	0.0021231407645358	0.036819698718385	yes	up	8.48	7.82	6.39	3.86	4.26	3.24	7.5633333333333	3.7866666666667
TRINITY_DN7619_c1_g1	hypothetical protein L6452_06395 [Arctium lappa])	0.45707732693313	-1.12949	0.001064715640953	0.022514732000821	yes	down	11.3	7.47	7.92	26.77	12.87	19.93	8.8966666666667	19.856666666667
TRINITY_DN7569_c0_g1	hypothetical protein L6452_35249 [Arctium lappa])	2.0669466487068	1.0475011509116	8.1809610221489E-5	0.0030631696966532	yes	up	17.58	11.21	17.15	8.15	6.75	7.88	15.313333333333	7.5933333333333
TRINITY_DN7607_c0_g1	hypothetical protein L6452_21160 [Arctium lappa])	0.24042608182549	-2.05633	0.0020933033609557	0.036463941189422	yes	down	10.04	1.36	1.78	17.89	20.79	13.24	4.3933333333333	17.306666666667
TRINITY_DN768_c1_g3	hypothetical protein OSB04_016455 [Centaurea solstitialis])	4.9202554477822	2.2987332187519	0.00021519451484174	0.0066072766811772	yes	up	6.3	1.05	2.81	0.48	0.53	1.07	3.3866666666667	0.69333333333333
TRINITY_DN7671_c0_g1	hypothetical protein L6452_12667 [Arctium lappa])	0.27782414581199	-1.84776	0.0026018679814865	0.042546216007441	yes	down	0.95	0.39	0.59	2.67	1.44	3.03	0.64333333333333	2.38
TRINITY_DN7571_c0_g1	hypothetical protein L6452_41026 [Arctium lappa])	2.2036378167195	1.1398871263772	1.5535615790094E-5	0.0008077329116761	yes	up	38.25	43.46	55.03	21.99	21.74	21.59	45.58	21.773333333333
TRINITY_DN7637_c0_g3	hypothetical protein OSB04_029255 [Centaurea solstitialis])	0.048318698075376	-4.37127	0.00028664622818616	0.0081884283773292	yes	down	0	0.16	0.08	2.84	1.68	0.85	0.08	1.79
TRINITY_DN752_c0_g2	hypothetical protein L6452_24641 [Arctium lappa])	0.48636704343792	-1.03988	0.0030247392264836	0.04732057256641	yes	down	8.31	2.72	5.76	14.46	11.58	8.39	5.5966666666667	11.476666666667
TRINITY_DN749_c0_g1	uncharacterized protein LOC112520372 [Cynara cardunculus var. scolymus])	374.53720047996	8.5489652096138	1.8708590231932E-10	4.6565987785479E-8	yes	up	3.72	12.88	10.37	0	0	0	8.99	0
TRINITY_DN7568_c0_g1	hypothetical protein OSB04_010752 [Centaurea solstitialis])	0.10844715444947	-3.20494	2.0584956918275E-9	3.9290722186847E-7	yes	down	3.21	0.78	1.03	15.01	20.24	12.2	1.6733333333333	15.816666666667
TRINITY_DN7660_c0_g1	hypothetical protein OSB04_010627 [Centaurea solstitialis])	0.30729207046046	-1.70232	0.000167569428819	0.0054074530026756	yes	down	3.54	2.05	1.81	6.01	12.27	4.02	2.4666666666667	7.4333333333333
TRINITY_DN7548_c0_g1	hypothetical protein L1987_23157 [Smallanthus sonchifolius])	0.006332267657344	-7.30306	1.8360725264541E-7	1.8839232289165E-5	yes	down	0	0	0	4.78	3.58	7.11	0	5.1566666666667
TRINITY_DN746_c0_g1	hypothetical protein OSB04_016415 [Centaurea solstitialis])	0.48269400005093	-1.05082	0.0022886611429467	0.038890589964588	yes	down	639.85	355.06	401.85	1199.42	626.94	1131.11	465.58666666667	985.82333333333
TRINITY_DN7773_c2_g2	hypothetical protein OSB04_008831 [Centaurea solstitialis])	11.308541763463	3.4993410006734	0.0013046700374	0.026046102194496	yes	up	8.76	1.68	1.1	0.16	0.27	0.65	3.8466666666667	0.36
TRINITY_DN7486_c0_g1	probable cyclic nucleotide-gated ion channel 20, chloroplastic isoform X2 [Cynara cardunculus var. scolymus])	0.47037211198374	-1.08813	3.0403815257727E-5	0.0013945123315356	yes	down	8.36	7.29	8.28	17.64	20.46	14.13	7.9766666666667	17.41
TRINITY_DN7637_c0_g2		0.0016624439544237	-9.23248	2.8210629759255E-13	1.3179138204147E-10	yes	down	0	0	0	44.46	37.79	60.2	0	47.483333333333
TRINITY_DN7703_c0_g2	hypothetical protein OSB04_021298 [Centaurea solstitialis])	36.052215446309	5.1720160121952	0.0007530186243096	0.017296644134482	yes	up	2.23	3.4	2.21	0	0.15	0	2.6133333333333	0.05
TRINITY_DN8060_c0_g1	hypothetical protein L6452_40375 [Arctium lappa])	0.22204779236025	-2.17106	0.00060725517881906	0.014549015194359	yes	down	21.97	5.53	2.64	51.09	36.02	56.02	10.046666666667	47.71
TRINITY_DN791_c0_g2	putative disease resistance protein At3g14460 [Cynara cardunculus var. scolymus])	4.2205053458719	2.0774157516183	0.00026329350698223	0.0077024765250697	yes	up	2.69	3.03	3.66	0.46	0.68	1.26	3.1266666666667	0.8
TRINITY_DN7790_c0_g4	hypothetical protein OSB04_026203 [Centaurea solstitialis])	2.6908398974509	1.42806	1.3432425239102E-5	0.00072449205117329	yes	up	28.37	47.35	32.92	16.01	15.02	11.34	36.213333333333	14.123333333333
TRINITY_DN77_c1_g1		14.374610236207	3.8454509331764	2.431178270002E-32	1.4765031869376E-28	yes	up	26.19	33.71	36.21	3.34	4.79	9.49	32.036666666667	5.8733333333333
TRINITY_DN7886_c0_g2	hypothetical protein OSB04_016117 [Centaurea solstitialis])	7.8260754315022	2.9682890156987	7.3802819698603E-12	2.6679719321045E-9	yes	up	8.07	10.48	18.96	1.37	2.03	1.61	12.503333333333	1.67
TRINITY_DN781_c0_g2	probable polyamine oxidase 2 isoform X1 [Cynara cardunculus var. scolymus])	2.0247488076326	1.0177429369052	0.0029213279888033	0.046226704381449	yes	up	242.18	136.51	98.45	68.4	84.48	89.25	159.04666666667	80.71
TRINITY_DN7788_c0_g1	hypothetical protein Ccrd_009699 [Cynara cardunculus var. scolymus])	2.8841090748445	1.5281257272561	5.1896748519357E-5	0.0021181406794876	yes	up	24.91	26.94	41.25	6.39	13.62	14.14	31.033333333333	11.383333333333
TRINITY_DN7948_c0_g1	hypothetical protein OSB04_025152 [Centaurea solstitialis])	0.34988615819985	-1.51504	0.00036155038981093	0.0097774082319091	yes	down	1.38	0.83	0.79	3.07	3.32	2.42	1	2.9366666666667
TRINITY_DN7732_c0_g1	polyadenylate-binding protein 7-like [Cynara cardunculus var. scolymus])	0.02753605598134	-5.18253	3.1413820552862E-5	0.0014301530358444	yes	down	0	0.12	0.11	3.24	2.14	2.56	0.076666666666667	2.6466666666667
TRINITY_DN7_c1_g1	hypothetical protein L6452_15330 [Arctium lappa])	0.42726434758993	-1.2268	3.2928793713565E-5	0.0014769804282218	yes	down	189.44	124.64	110	404.06	320.84	320.79	141.36	348.56333333333
TRINITY_DN8124_c0_g1	hypothetical protein QVD17_10801 [Tagetes erecta])	7.7544585781976	2.9550260547859	6.1012787606885E-8	7.4556093210082E-6	yes	up	3.14	3.85	4.89	0.74	0.28	0.67	3.96	0.56333333333333
TRINITY_DN780_c0_g2	Prefoldin [Cynara cardunculus var. scolymus])	4.3585862800485	2.1238602686038	0.0017288013359344	0.031758488425278	yes	up	2.82	11.55	9.32	0.77	2.1	3.02	7.8966666666667	1.9633333333333
TRINITY_DN7925_c0_g1	hypothetical protein OSB04_023313 [Centaurea solstitialis])	2.0609171129132	1.0432864829491	0.0029788022348929	0.046750443963304	yes	up	21.99	11.37	24.57	7.86	10.76	10.51	19.31	9.71
TRINITY_DN7724_c0_g2		0.098797538187227	-3.33938	0.003264666179183	0.049992361672754	yes	down	4.97	0	0	9.63	11.56	17.98	1.6566666666667	13.056666666667
TRINITY_DN7886_c0_g1	hypothetical protein OSB04_016241 [Centaurea solstitialis])	0.02122696529791	-5.55796	0.00013452980541737	0.0045491448455499	yes	down	0	0.11	0	0.4	0.94	4.43	0.036666666666667	1.9233333333333
TRINITY_DN7883_c0_g2	hypothetical protein OSB04_003628 [Centaurea solstitialis])	144.58075760328	7.1757317451232	9.7130054131829E-6	0.00055966816390268	yes	up	0.51	6.5	6.22	0	0	0	4.41	0
TRINITY_DN7864_c0_g1	unnamed protein product, partial [Coffea canephora])	12.140546366937	3.6017614442515	1.3257107389676E-5	0.00071971394099609	yes	up	2.95	4.51	5.25	0.28	0.81	0	4.2366666666667	0.36333333333333
TRINITY_DN7923_c0_g1		0.38701485673181	-1.36954	3.1318224414763E-6	0.00022168046680156	yes	down	81.46	76.44	72.92	207.42	160.46	280.45	76.94	216.11
TRINITY_DN7806_c0_g1	hypothetical protein OSB04_003907 [Centaurea solstitialis])	0.17436121136134	-2.51985	8.2921382018891E-6	0.00048893023036615	yes	down	2.8	1.64	4.66	9.02	27.46	8.75	3.0333333333333	15.076666666667
TRINITY_DN8073_c0_g1	hypothetical protein L6452_10109 [Arctium lappa])	0.0029201408974143	-8.41975	5.3148463909172E-11	1.4943576435795E-8	yes	down	0	0	0	3.52	3.67	3.64	0	3.61
TRINITY_DN7970_c1_g1	hypothetical protein OSB04_029826 [Centaurea solstitialis])	400.09205002092	8.6441881518515	2.8316874061372E-9	5.2431109618758E-7	yes	up	2.65	23.09	7.78	0	0	0	11.173333333333	0
TRINITY_DN810_c2_g3		4.6290272940693	2.2107090691976	3.6354351829842E-5	0.0015918194701053	yes	up	17.74	8.78	25.08	3.52	3.79	4.72	17.2	4.01
TRINITY_DN826_c0_g2		0.14898039583973	-2.74681	0.0019494351985331	0.034583053564851	yes	down	0.52	0.09	0.25	2.73	1.93	1.29	0.28666666666667	1.9833333333333
TRINITY_DN8049_c0_g2	hypothetical protein L6452_20408 [Arctium lappa])	0.091241507627439	-3.45417	4.6489939031131E-5	0.0019372971960361	yes	down	0.4	0	0.19	3.26	1.13	2.05	0.19666666666667	2.1466666666667
TRINITY_DN8040_c0_g1	histidine-containing phosphotransfer protein 4-like [Cynara cardunculus var. scolymus])	0.11045120571377	-3.17852	1.1768238704792E-5	0.0006581111169608	yes	down	1.24	1.12	1.34	18.02	2.43	14.78	1.2333333333333	11.743333333333
TRINITY_DN7949_c0_g1	hypothetical protein Ccrd_013989 [Cynara cardunculus var. scolymus])	4.1438742779848	2.0509802334107	2.9935147078872E-5	0.0013831415339478	yes	up	3.67	3.12	4.42	1.28	0.94	1.03	3.7366666666667	1.0833333333333
TRINITY_DN8127_c0_g2		4.7919502301202	2.2606129241677	9.8692697973711E-5	0.0035591941289229	yes	up	19.42	14.35	14.36	3.52	6.59	1.61	16.043333333333	3.9066666666667
TRINITY_DN807_c0_g1	uncharacterized protein LOC112502830 isoform X1 [Cynara cardunculus var. scolymus])	0.40879003502531	-1.29057	0.00026837055088138	0.0078222231461566	yes	down	41.17	29.68	17.54	87.56	64.17	61.45	29.463333333333	71.06
TRINITY_DN8148_c0_g1	hypothetical protein OSB04_029679 [Centaurea solstitialis])	0.31895168403936	-1.64859	4.8550436418551E-5	0.0020096573198189	yes	down	36.69	21.54	14.1	51.69	76.59	107.75	24.11	78.676666666667
TRINITY_DN7970_c0_g1	uncharacterized protein LOC112529713 [Cynara cardunculus var. scolymus])	43.531586199067	5.4439906847314	0.0024996880570762	0.041501108551763	yes	up	2.53	3.78	6.37	0	0	0	4.2266666666667	0
TRINITY_DN8051_c0_g1	triosephosphate isomerase, cytosolic-like [Cynara cardunculus var. scolymus])	2.0259955302133	1.0186309912436	0.00027092604626268	0.0078726701634568	yes	up	14.24	13.92	12.59	5.7	7.38	7.97	13.583333333333	7.0166666666667
TRINITY_DN8069_c0_g1	hypothetical protein L6452_33218 [Arctium lappa])	3.2135228130056	1.68416	1.1650265556082E-13	6.0995166185513E-11	yes	up	156.6	152.24	154.42	41.27	58.74	51.18	154.42	50.396666666667
TRINITY_DN7970_c1_g2	hypothetical protein OSB04_029571 [Centaurea solstitialis])	7.8313659011506	2.9692639559145	0.00085528924004677	0.019110899972966	yes	up	5.31	7.03	6.3	0	1.7	0.81	6.2133333333333	0.83666666666667
TRINITY_DN8135_c0_g2	ankyrin repeat-containing protein [Artemisia annua])	0.011211966318898	-6.47882	5.605948528884E-11	1.5617452571385E-8	yes	down	0.11	0	0	5.29	3.45	3.28	0.036666666666667	4.0066666666667
TRINITY_DN81_c0_g1	hypothetical protein OSB04_030633 [Centaurea solstitialis])	0.39012552946176	-1.35799	0.00010075958787359	0.0036123561338481	yes	down	13.45	5.59	6.91	22.83	21.57	23.31	8.65	22.57
TRINITY_DN8307_c0_g1	uncharacterized protein LOC112500017 [Cynara cardunculus var. scolymus])	0.38005976894262	-1.3957	3.6761007654462E-6	0.00024972813387817	yes	down	15.2	16.16	10.96	33.83	49.04	34.13	14.106666666667	39
TRINITY_DN836_c1_g1	hypothetical protein L6452_22878 [Arctium lappa])	0.37207267397232	-1.42634	0.00081744193996094	0.018469078830993	yes	down	1.1	0.97	0.69	3.28	2.34	2.04	0.92	2.5533333333333
TRINITY_DN823_c0_g2	auxin transporter-like protein 4 isoform X1 [Cynara cardunculus var. scolymus])	0.27291622756038	-1.87347	4.522196868667E-6	0.00029595049593522	yes	down	3.88	1.37	1.77	8.35	10.19	7.63	2.34	8.7233333333333
TRINITY_DN8196_c0_g1	putative nuclease HARBI1 [Cynara cardunculus var. scolymus])	0.062969889659409	-3.98919	1.2551240524009E-5	0.00069170774909627	yes	down	0	0.27	0.44	3.24	5.24	3.77	0.23666666666667	4.0833333333333
TRINITY_DN826_c0_g1	hypothetical protein OSB04_005013 [Centaurea solstitialis])	0.35047319630887	-1.51262	3.9655439050441E-6	0.00026584076487907	yes	down	20.92	10.6	19.72	53.46	46.68	36.31	17.08	45.483333333333
TRINITY_DN8314_c0_g1	receptor protein kinase CLAVATA1-like [Cynara cardunculus var. scolymus])	0.16986178737075	-2.55757	8.1354968569758E-13	3.4794717966046E-10	yes	down	2.41	1.3	1.81	14.88	8.11	10	1.84	10.996666666667
TRINITY_DN838_c0_g1	hypothetical protein OSB04_003844 [Centaurea solstitialis])	5.2526977137753	2.3930585615751	1.4768467447957E-6	0.00011416354399463	yes	up	11.71	10.72	8.61	1.04	3.85	1.28	10.346666666667	2.0566666666667
TRINITY_DN8576_c0_g1	hypothetical protein OSB04_024563 [Centaurea solstitialis])	2.4215758498798	1.2759461925045	0.000252430925497	0.0074856616051191	yes	up	11.04	6.54	12.73	4.5	5.24	3.08	10.103333333333	4.2733333333333
TRINITY_DN8288_c0_g2		46.956040012314	5.5532388403138	0.00017087848837177	0.0054908954263462	yes	up	2.45	3.96	3.9	0	0.21	0	3.4366666666667	0.07
TRINITY_DN8485_c0_g1	hypothetical protein OSB04_010758 [Centaurea solstitialis])	0.31396672531882	-1.67132	6.3547652370542E-5	0.0024995958703159	yes	down	3.68	1.2	2.47	10.27	7.02	5.46	2.45	7.5833333333333
TRINITY_DN838_c0_g4	hypothetical protein L6452_42883 [Arctium lappa])	2.4012346738561	1.2637764057607	0.0007554309899028	0.017338939863483	yes	up	22.93	18.96	23.2	5.73	14.07	10.56	21.696666666667	10.12
TRINITY_DN8386_c0_g1		0.045893262170482	-4.44557	0.0028722697443721	0.045616811222595	yes	down	0	3.28	3.24	21.44	21.61	102.39	2.1733333333333	48.48
TRINITY_DN8221_c0_g5	glucosyltransferase 73AE1 [Carthamus tinctorius])	7.8669603223546	2.9758063072742	1.9864485401603E-5	0.00098562902566187	yes	up	3.03	0.75	2.52	0.25	0.28	0.28	2.1	0.27
TRINITY_DN8397_c0_g1	hypothetical protein OSB04_021345 [Centaurea solstitialis])	2.66019	1.4115296683582	0.00066887698364501	0.015806317887443	yes	up	10.88	4.54	5.25	3.03	3.01	1.89	6.89	2.6433333333333
TRINITY_DN8495_c0_g1	DNA replication licensing factor MCM2 [Cynara cardunculus var. scolymus])	0.34837537702635	-1.52129	0.00032106664653233	0.0089445043932116	yes	down	1.77	1.32	0.85	3.01	5.23	3.5	1.3133333333333	3.9133333333333
TRINITY_DN8334_c0_g1	EEIG1/EHBP1 N-terminal domain-containing protein [Cynara cardunculus var. scolymus])	0.32170719338402	-1.63618	1.5138161169321E-7	1.6186105706606E-5	yes	down	3.4	2.51	3.29	12.83	7.97	8.46	3.0666666666667	9.7533333333333
TRINITY_DN8302_c0_g1	hypothetical protein OSB04_015620 [Centaurea solstitialis])	41.259140553406	5.3666418644333	0.00038202622609728	0.010140391942019	yes	up	6.72	10.89	12.04	0	0.73	0	9.8833333333333	0.24333333333333
TRINITY_DN837_c0_g1		640.935	9.3240353585858	2.5209635749411E-11	7.8919154553259E-9	yes	up	77.99	869.99	742.62	0	2.38	0.69	563.53333333333	1.0233333333333
TRINITY_DN8221_c0_g4	hypothetical protein OSB04_013959 [Centaurea solstitialis])	3.8464951555799	1.9435444913617	0.0022393567997383	0.038353247930544	yes	up	6.51	1.64	3.53	1.81	0.57	0.67	3.8933333333333	1.0166666666667
TRINITY_DN8322_c0_g3	probable protein phosphatase 2C 27 [Cynara cardunculus var. scolymus])	2.4488748964833	1.2921190740925	3.5753204433717E-5	0.0015734518925134	yes	up	16.32	22.98	16.38	6.82	9.77	7.32	18.56	7.97
TRINITY_DN833_c0_g1	hypothetical protein L6452_16700 [Arctium lappa])	0.32884607588534	-1.60452	0.0017712518126199	0.032323216671885	yes	down	115.96	28.53	38.44	279.55	116.7	162.96	60.976666666667	186.40333333333
TRINITY_DN8332_c0_g2	hypothetical protein OSB04_005729 [Centaurea solstitialis])	0.050052449426167	-4.32042	0.00011138748364785	0.0039330143354078	yes	down	0.53	0	0	2.46	4.28	4.29	0.17666666666667	3.6766666666667
TRINITY_DN8549_c0_g2	uncharacterized protein LOC112528491 [Cynara cardunculus var. scolymus])	0.45584206817392	-1.13339	0.0024311337104765	0.040791400453209	yes	down	2.89	1.32	2.69	6.18	4.81	4.43	2.3	5.14
TRINITY_DN840_c0_g1	hypothetical protein OSB04_029200 [Centaurea solstitialis])	0.42049585865578	-1.24984	0.00040977230470483	0.010717610512202	yes	down	8.05	9.07	8.95	21.24	14.02	30.34	8.69	21.866666666667
TRINITY_DN859_c0_g1		4.0822070393057	2.0293493541014	1.4202436614181E-9	2.8561005975247E-7	yes	up	62.84	78.67	76.48	14.86	26.75	13.83	72.663333333333	18.48
TRINITY_DN8584_c0_g1	uncharacterized protein LOC112518614 [Cynara cardunculus var. scolymus])	0.39412036811803	-1.34329	0.0020020969918571	0.035264313952861	yes	down	2.2	6.91	3.67	10.32	8.65	8.99	4.26	9.32
TRINITY_DN8544_c0_g2	hypothetical protein L6452_02459 [Arctium lappa])	15.967430356274	3.9970602529374	1.4452503731703E-9	2.8872679494533E-7	yes	up	17.32	5.41	5.13	0.23	1.26	0.29	9.2866666666667	0.59333333333333
TRINITY_DN849_c0_g3	hypothetical protein L6452_23155 [Arctium lappa])	2.2871992538398	1.1935820544268	0.001543943122993	0.0292838081654	yes	up	69.75	136.44	64.8	36.02	51.17	38.41	90.33	41.866666666667
TRINITY_DN8600_c0_g1	hypothetical protein OSB04_016388 [Centaurea solstitialis])	3.1576028972536	1.6588297480868	0.0005807428948773	0.014164529113128	yes	up	6.99	4.55	3.87	1.48	2.82	0.79	5.1366666666667	1.6966666666667
TRINITY_DN8608_c0_g1	hypothetical protein OSB04_016105 [Centaurea solstitialis])	0.23002915559817	-2.12011	0.0012280592816182	0.024994134145857	yes	down	3.63	0.94	2.53	4.91	11.47	8.18	2.3666666666667	8.1866666666667
TRINITY_DN8526_c0_g1	EG45-like domain containing protein [Cynara cardunculus var. scolymus])	0.029636846210774	-5.07646	0.0018115816801938	0.032796359787962	yes	down	0	1.33	0.12	20.92	3.18	30.04	0.48333333333333	18.046666666667
TRINITY_DN8434_c0_g4	hypothetical protein L6452_03263 [Arctium lappa])	0.020251407648392	-5.62583	0.0011898199306349	0.024368024395394	yes	down	0	0	0	0.79	1.13	1.77	0	1.23
TRINITY_DN8458_c0_g1	hypothetical protein L6452_24967 [Arctium lappa])	0.062602450084657	-3.99764	8.6883359859286E-10	1.819517314129E-7	yes	down	0.43	0.52	0.17	4.23	6.31	8.46	0.37333333333333	6.3333333333333
TRINITY_DN8500_c0_g1		0.16162542502441	-2.62927	7.4424267342057E-7	6.3304406221538E-5	yes	down	0.76	1.83	0.69	12.9	8.49	8.36	1.0933333333333	9.9166666666667
TRINITY_DN8662_c0_g2	hypothetical protein L6452_44501 [Arctium lappa])	0.20304264825936	-2.30015	4.1103730393272E-6	0.00027252311727557	yes	down	2.4	4.65	2.66	22.35	7.48	20.5	3.2366666666667	16.776666666667
TRINITY_DN8440_c1_g1	ureide permease 2 isoform X2 [Cynara cardunculus var. scolymus])	0.39363878159087	-1.34506	1.9762510962489E-5	0.00098217415366112	yes	down	5.08	2.65	3.82	10.42	11.2	9.12	3.85	10.246666666667
TRINITY_DN8435_c0_g2	cysteine-rich receptor-like protein kinase 10 [Cynara cardunculus var. scolymus])	2.76863	1.46917	4.2157198985413E-5	0.0017879127156299	yes	up	30.73	12.17	16.47	6.06	8.25	7.48	19.79	7.2633333333333
TRINITY_DN8591_c0_g1	hypothetical protein L6452_02605 [Arctium lappa])	7.0807340715009	2.8238989346608	1.777473429631E-8	2.5702265792464E-6	yes	up	6.43	2.8	9.31	0.93	0.7	1.05	6.18	0.89333333333333
TRINITY_DN8736_c0_g1		57.030594266648	5.8336641607543	7.1010834621738E-9	1.211412923665E-6	yes	up	5.57	6.66	5.36	0	0.37	0	5.8633333333333	0.12333333333333
TRINITY_DN8493_c0_g1	hypothetical protein L6452_35335 [Arctium lappa])	3.1474853716434	1.6541996728429	0.001769733800068	0.03231493480028	yes	up	89.64	19.36	34.09	12.08	24.35	9.62	47.696666666667	15.35
TRINITY_DN8649_c0_g1		0.016425237107197	-5.92794	0.00043535241944967	0.011241421402218	yes	down	0	0	0	0.69	1.1	2.2	0	1.33
TRINITY_DN8434_c0_g1	putative protein kinase RLK-Pelle-RLCK-Os family [Helianthus annuus])	0.050546280015306	-4.30625	5.5810035292434E-9	9.8530670447096E-7	yes	down	0.35	0	0.69	8.75	8.41	7.7	0.34666666666667	8.2866666666667
TRINITY_DN8507_c0_g1		0.26341705169394	-1.92458	0.0027047850993314	0.043746580698784	yes	down	7.32	2.57	0.44	7.57	9.61	12.57	3.4433333333333	9.9166666666667
TRINITY_DN8434_c0_g2	putative protein kinase RLK-Pelle-RLCK-Os family [Helianthus annuus])	0.014971443978828	-6.06164	0.00029154361671432	0.0082893384505122	yes	down	0	0	0	0.69	1.1	2.6	0	1.4633333333333
TRINITY_DN8590_c0_g1	hypothetical protein L6452_20723 [Arctium lappa])	0.0013046603194938	-9.58211	3.6642500125589E-14	2.2289051278641E-11	yes	down	0	0	0	6.36	10.37	10.57	0	9.1
TRINITY_DN8684_c1_g1		55.242120484138	5.7876967937961	0.0011023811800293	0.023048813146683	yes	up	0.58	2.56	2.71	0	0	0	1.95	0
TRINITY_DN8602_c0_g1	hypothetical protein OSB04_027057 [Centaurea solstitialis])	2.70645	1.4364012652369	0.00021903320316933	0.0067048006526611	yes	up	7.29	6.23	8.52	1.73	4.4	2.2	7.3466666666667	2.7766666666667
TRINITY_DN8498_c0_g1	U3 small nucleolar RNA-associated protein 14 [Cynara cardunculus var. scolymus])	0.29898815155925	-1.74184	2.6026049433839E-6	0.00018952206645275	yes	down	0.78	1.65	1.9	5.86	6.11	5.38	1.4433333333333	5.7833333333333
TRINITY_DN8578_c0_g1	PXMP2/4 family protein 4-like [Cynara cardunculus var. scolymus])	2.01579	1.0113466721587	0.0017183553213644	0.031677831737745	yes	up	10.27	14.62	10.95	5.41	7.06	6.26	11.946666666667	6.2433333333333
TRINITY_DN8666_c0_g3	hypothetical protein L6452_32527 [Arctium lappa])	0.44916362322281	-1.15469	0.0004078806018112	0.010695770599826	yes	down	4.42	2.52	3.52	7.04	8.34	8.72	3.4866666666667	8.0333333333333
TRINITY_DN8609_c0_g1	hypothetical protein L6452_15728 [Arctium lappa])	2.9435154864538	1.5575402179925	3.001680402001E-5	0.0013831415339478	yes	up	18.59	30.82	44.48	8.45	11.46	13.39	31.296666666667	11.1
TRINITY_DN8648_c6_g1		0.078183019943822	-3.677	2.4603283272971E-7	2.4178100319321E-5	yes	down	0.52	0.26	0.17	4.77	2.95	4.99	0.31666666666667	4.2366666666667
TRINITY_DN8770_c0_g1	hypothetical protein OSB04_021515 [Centaurea solstitialis])	0.30129205379076	-1.73077	0.00048290544330237	0.01216921717122	yes	down	0.65	1.28	1.63	3.15	4.94	4.37	1.1866666666667	4.1533333333333
TRINITY_DN8649_c0_g6		9.5274344001047	3.2520877695849	0.00014343475277813	0.0047758110776981	yes	up	3.78	0.76	2.73	0.21	0.4	0.16	2.4233333333333	0.25666666666667
TRINITY_DN8820_c0_g3	uncharacterized protein LOC112509399 [Cynara cardunculus var. scolymus])	0.28848444614309	-1.79343	4.6426705403772E-5	0.0019372971960361	yes	down	13.99	34.92	20.86	88.2	106.94	57.98	23.256666666667	84.373333333333
TRINITY_DN8808_c0_g1	hypothetical protein OSB04_028510 [Centaurea solstitialis])	3.9506084984168	1.9820748836788	0.0014616605710505	0.028162934581547	yes	up	4.22	1.95	1.58	0.46	1.03	0.53	2.5833333333333	0.67333333333333
TRINITY_DN8632_c0_g1	hypothetical protein L6452_11118 [Arctium lappa])	2.8883914089789	1.5302662566055	0.00013139826927331	0.0044581450779368	yes	up	4.48	7.15	7.02	2.64	1.94	2.19	6.2166666666667	2.2566666666667
TRINITY_DN8805_c0_g2	hypothetical protein L6452_32252 [Arctium lappa])	0.37420757501335	-1.41809	0.00037424041463141	0.010003683477727	yes	down	2.08	3.3	3.77	5.63	8.36	11.43	3.05	8.4733333333333
TRINITY_DN8629_c0_g1	hypothetical protein OSB04_000800 [Centaurea solstitialis])	4.1804954649079	2.0636739380969	0.0022384787968692	0.038353247930544	yes	up	4.42	3.11	3.74	0.26	1.91	0.66	3.7566666666667	0.94333333333333
TRINITY_DN874_c0_g2	ATP-dependent DNA helicase DDM1 [Cynara cardunculus var. scolymus])	0.47598710030857	-1.07101	0.001847183986758	0.033220667980003	yes	down	3.63	1.86	2.1	5.39	5.17	5.01	2.53	5.19
TRINITY_DN8642_c0_g1	hypothetical protein OSB04_000766, partial [Centaurea solstitialis])	0.27722315296585	-1.85088	0.0011173730523484	0.023303674524458	yes	down	1.37	0.29	0.82	2.01	3.82	3.28	0.82666666666667	3.0366666666667
TRINITY_DN8740_c0_g1	hypothetical protein OSB04_027074 [Centaurea solstitialis])	0.32197124015702	-1.635	3.517786048761E-6	0.00024058804314567	yes	down	1.43	0.85	1.38	13.79	6.11	19.72	1.22	13.206666666667
TRINITY_DN875_c1_g1		32.161938453002	5.00728	1.7840045877696E-5	0.00089839275807977	yes	up	2.98	0.94	2.64	0.2	0	0	2.1866666666667	0.066666666666667
TRINITY_DN8782_c0_g1		0.23393150726524	-2.09584	0.0010486900842758	0.022229583158014	yes	down	1.35	0.96	0.61	5.67	3.73	3.81	0.97333333333333	4.4033333333333
TRINITY_DN86_c2_g1		2.9104934200249	1.5412637559785	1.2395399135866E-9	2.5432343929709E-7	yes	up	65.73	95.98	105.57	44.2	45.33	47.96	89.093333333333	45.83
TRINITY_DN86_c1_g2	hypothetical protein OSB04_031090 [Centaurea solstitialis])	0.25336535408252	-1.98071	0.0030659546773987	0.047721444465547	yes	down	0.61	2.93	2.48	8.16	8.05	9.78	2.0066666666667	8.6633333333333
TRINITY_DN8977_c0_g1	probable inactive serine/threonine-protein kinase bub1 [Cynara cardunculus var. scolymus])	4.0895303087285	2.0319351560815	1.8000959965232E-7	1.8655875437005E-5	yes	up	18.03	26.76	24.74	4.83	8.25	3.84	23.176666666667	5.64
TRINITY_DN8743_c0_g1	hypothetical protein L6452_18883 [Arctium lappa])	0.42903189415385	-1.22084	0.0021152796099855	0.036746327595435	yes	down	4.69	2.17	2.23	6.05	7.94	7.84	3.03	7.2766666666667
TRINITY_DN8795_c0_g1	hypothetical protein OSB04_010991 [Centaurea solstitialis])	0.21394907907998	-2.22466	9.2566119447342E-5	0.0033784408451178	yes	down	0.64	3.84	2	8.42	7.88	7.92	2.16	8.0733333333333
TRINITY_DN8721_c0_g1	hypothetical protein L6452_20652 [Arctium lappa])	2.2168530516358	1.1485131415617	0.0027216250047885	0.043957843240096	yes	up	12.19	14.45	16.16	3.92	6.26	10.05	14.266666666667	6.7433333333333
TRINITY_DN867_c0_g2	hypothetical protein L6452_13288 [Arctium lappa])	16.393707180497	4.0350702291388	0.00071489927016562	0.016622229125459	yes	up	7.14	0.2	2.54	0.14	0.46	0	3.2933333333333	0.2
TRINITY_DN8790_c0_g1	TMV resistance protein N-like [Cynara cardunculus var. scolymus])	0.0076874393173078	-7.02328	1.8747104002409E-6	0.00014161058709879	yes	down	0	0	0	1.17	0.89	2.52	0	1.5266666666667
TRINITY_DN8843_c0_g1	uncharacterized protein LOC112516942 [Cynara cardunculus var. scolymus])	0.29328086480239	-1.76965	3.2906151451075E-6	0.00022970763102606	yes	down	9.31	4.38	4.64	19.93	24.14	21.52	6.11	21.863333333333
TRINITY_DN8745_c0_g1	hypothetical protein TEA_009586 [Camellia sinensis var. sinensis])	2.8902279182008	1.5311832655608	0.0023860865431266	0.040141775051847	yes	up	2.97	6.86	3.38	1.12	1.73	2.12	4.4033333333333	1.6566666666667
TRINITY_DN8628_c0_g2		0.0098804616173366	-6.66121	9.0110628026878E-6	0.00052722530455957	yes	down	0	0	0	5.87	5.49	1.66	0	4.34
TRINITY_DN8740_c0_g2	hypothetical protein OSB04_026304 [Centaurea solstitialis])	2.3879488108367	1.2557719106632	7.6620376061328E-5	0.0029010652611949	yes	up	8.23	8.41	6.02	2.58	4.2	3.33	7.5533333333333	3.37
TRINITY_DN8649_c1_g2	hypothetical protein OSB04_023803 [Centaurea solstitialis])	2.33987	1.2264278231833	0.00018238172707795	0.0057650661846199	yes	up	41	74.53	50.79	22.71	29.05	23.34	55.44	25.033333333333
TRINITY_DN8768_c0_g1	uncharacterized protein LOC112522129 [Cynara cardunculus var. scolymus])	6.6258422585618	2.7281038575844	3.0301308442794E-6	0.00021650106639386	yes	up	19.61	133.64	66.08	9.35	15.84	10.84	73.11	12.01
TRINITY_DN8776_c0_g2	formamidopyrimidine-DNA glycosylase [Cynara cardunculus var. scolymus])	0.27384249541946	-1.86858	1.2828492212193E-10	3.3012711399614E-8	yes	down	4.55	3.38	5.86	15.66	18.83	17.66	4.5966666666667	17.383333333333
TRINITY_DN896_c11_g1		4.2491568846712	2.0871766109044	6.7086124431459E-9	1.1574643491396E-6	yes	up	10.29	16.18	11.62	2.76	2.74	3.79	12.696666666667	3.0966666666667
TRINITY_DN8877_c0_g1	laccase-17-like [Cynara cardunculus var. scolymus])	0.22823670415132	-2.1314	3.707953603738E-6	0.00025107618646256	yes	down	1.24	0.75	1.6	6.83	6.31	3.01	1.1966666666667	5.3833333333333
TRINITY_DN8949_c0_g1	hypothetical protein OSB04_005728 [Centaurea solstitialis])	0.36107346494267	-1.46964	0.0028254033173167	0.045155893228232	yes	down	1.32	1.23	2.63	2.33	4.76	5.56	1.7266666666667	4.2166666666667
TRINITY_DN8958_c0_g1	hypothetical protein L6452_01399 [Arctium lappa])	0.32723127379599	-1.61162	0.0015870615188432	0.029846700363573	yes	down	1.07	0.77	1.39	3.64	3.8	3.33	1.0766666666667	3.59
TRINITY_DN8930_c0_g1		0.088064719300377	-3.50529	0.00039690633860579	0.010462203019187	yes	down	0	0.14	0.83	4.92	3.77	3.99	0.32333333333333	4.2266666666667
TRINITY_DN9047_c0_g1	TMV resistance protein N-like isoform X3 [Cynara cardunculus var. scolymus])	5.5858598082977	2.4817793658821	0.00012346626488771	0.0042363577396387	yes	up	11.97	2.07	8.87	1.15	1.56	1.52	7.6366666666667	1.41
TRINITY_DN9102_c0_g1	hypothetical protein L6452_33555 [Arctium lappa])	0.3907931455963	-1.35552	0.0025545513396558	0.042011428670192	yes	down	3.78	2.78	8.02	11.03	9.96	17.56	4.86	12.85
TRINITY_DN8826_c0_g1	hypothetical protein OSB04_031703 [Centaurea solstitialis])	0.40979483152269	-1.28703	0.0001732852774505	0.0055447636828892	yes	down	2.02	3.22	2.83	6.03	7.29	5.24	2.69	6.1866666666667
TRINITY_DN896_c0_g2		5.3514297354284	2.4199243862141	0.00077359443531894	0.017649112413896	yes	up	50.31	188.25	79.12	7.7	51.72	9.73	105.89333333333	23.05
TRINITY_DN9240_c0_g1	hypothetical protein OSB04_008474 [Centaurea solstitialis])	0.35123632883195	-1.50949	0.00025666485382187	0.0075963790946929	yes	down	3.25	1.47	2.24	7.74	5.21	7.41	2.32	6.7866666666667
TRINITY_DN9227_c0_g1	hypothetical protein OSB04_009103 [Centaurea solstitialis])	4.4523814941096	2.15458	0.0024345379968049	0.040821193159015	yes	up	4.58	15.42	13.79	1.99	1.69	5.94	11.263333333333	3.2066666666667
TRINITY_DN8848_c1_g1	hypothetical protein L6452_32898 [Arctium lappa])	0.41157273411578	-1.28078	0.0013782886241775	0.027159709514454	yes	down	25.53	8.3	19.22	55.22	43.16	33.7	17.683333333333	44.026666666667
TRINITY_DN9073_c0_g1	hypothetical protein OSB04_012098 [Centaurea solstitialis])	2.0196982525651	1.0141397672118	0.0013554193368236	0.026830941057356	yes	up	8.88	5.09	7.86	2.9	4.07	3.94	7.2766666666667	3.6366666666667
TRINITY_DN8905_c0_g2	hypothetical protein OSB04_027151 [Centaurea solstitialis])	0.19673918253723	-2.34564	0.00018263826877443	0.0057650661846199	yes	down	0.39	0.57	0.63	4.07	2.16	2.19	0.53	2.8066666666667
TRINITY_DN8947_c0_g1	uncharacterized protein LOC112528746 [Cynara cardunculus var. scolymus])	0.10004563479089	-3.32127	3.798371064622E-6	0.0002563140794407	yes	down	1.39	0.35	0.57	7.26	13.53	3.69	0.77	8.16
TRINITY_DN900_c0_g2		94.2293	6.5581	0.00016151951448141	0.0052569148732502	yes	up	0.29	2.04	5.15	0	0	0	2.4933333333333	0
TRINITY_DN9251_c0_g4	Gelsolin domain-containing protein [Cynara cardunculus var. scolymus])	0.30214215852325	-1.7267	0.0023240700820542	0.039272516478385	yes	down	1.48	1.17	1.11	3.04	7.48	2.25	1.2533333333333	4.2566666666667
TRINITY_DN9238_c0_g1	chromatin remodeling protein EBS-like [Cynara cardunculus var. scolymus])	0.45068693948878	-1.1498	0.0017171364376296	0.031677831737745	yes	down	7.01	3.58	3.36	10.5	9.86	11.34	4.65	10.566666666667
TRINITY_DN9261_c0_g3	hypothetical protein L6452_20205 [Arctium lappa])	0.12557922243359	-2.99333	0.00025959685283659	0.0076633735588236	yes	down	0.72	0.05	0.15	2.57	1.58	3.27	0.30666666666667	2.4733333333333
TRINITY_DN919_c1_g1	hypothetical protein OSB04_015833 [Centaurea solstitialis])	0.22896446433059	-2.1268	6.0521484122601E-7	5.3424284501945E-5	yes	down	10.11	8.85	5.39	24.54	58.7	29.66	8.1166666666667	37.633333333333
TRINITY_DN9187_c0_g1	hypothetical protein L6452_21619 [Arctium lappa])	4.2156764304909	2.0757641387872	0.0011032622532699	0.023048813146683	yes	up	72.67	17.99	7.9	10.09	6.93	6.6	32.853333333333	7.8733333333333
TRINITY_DN9184_c0_g2	hypothetical protein L6452_15375 [Arctium lappa])	5.7097695456313	2.5134325175523	1.8016224540734E-9	3.4845902828276E-7	yes	up	3.74	2.91	3.98	0.6	0.82	0.42	3.5433333333333	0.61333333333333
TRINITY_DN9157_c0_g1	hypothetical protein L6452_02111 [Arctium lappa])	0.42195799987722	-1.24483	0.00018447654889445	0.0058049895168175	yes	down	9.36	15.55	10.14	32.88	23.39	30.72	11.683333333333	28.996666666667
TRINITY_DN921_c0_g1	hypothetical protein L6452_27563 [Arctium lappa])	0.29269335881045	-1.77254	1.9924531806902E-5	0.00098699564901858	yes	down	1.18	0.61	1.02	3.98	3.29	2.55	0.93666666666667	3.2733333333333
TRINITY_DN905_c0_g2	serine/threonine-protein kinase EDR1-like isoform X1 [Cynara cardunculus var. scolymus])	3.1193182102531	1.6412307335191	3.7166531640371E-5	0.0016145907007032	yes	up	118.7	137.13	327.74	32.48	60.48	44.71	194.52333333333	45.89
TRINITY_DN9166_c0_g1	Acyl carrier protein-like protein [Cynara cardunculus var. scolymus])	10.9035	3.4467145017931	4.7423825970572E-8	6.0254054369138E-6	yes	up	6.23	8.83	11.28	0.78	1.07	1.48	8.78	1.11
TRINITY_DN919_c0_g1	hypothetical protein OSB04_015718 [Centaurea solstitialis])	0.37105608594025	-1.43029	0.00026040995627164	0.0076698435811295	yes	down	1064.34	1811.92	1920.27	2495.64	6391.97	5248.17	1598.8433333333	4711.9266666667
TRINITY_DN9182_c0_g1	gnk2-like domain-containing protein [Artemisia annua])	0.015426717161796	-6.01843	0.00033133565717636	0.0091549941454208	yes	down	0	0	0	0.83	1.18	2.59	0	1.5333333333333
TRINITY_DN914_c0_g2	hypothetical protein OSB04_022782 [Centaurea solstitialis])	0.001908034458241	-9.0337	5.199907087477E-9	9.2882575657839E-7	yes	down	0.2	0	0	53.32	31.86	39.31	0.066666666666667	41.496666666667
TRINITY_DN9220_c0_g1	hypothetical protein OSB04_022867 [Centaurea solstitialis])	3.4231468289572	1.7753231751597	0.00011404920670873	0.0039898827314716	yes	up	552.62	128.1	235.94	108.08	102.74	88.05	305.55333333333	99.623333333333
TRINITY_DN9087_c1_g1	hypothetical protein L1987_22908 [Smallanthus sonchifolius])	3.8353964961567	1.93938	0.0011833951041711	0.024313244745102	yes	up	7.63	3.43	5.03	1.35	1.16	1.95	5.3633333333333	1.4866666666667
TRINITY_DN9309_c0_g1	hypothetical protein OSB04_015869 [Centaurea solstitialis])	28.220718247487	4.8186828014228	0.00036191157388744	0.0097774082319091	yes	up	3.9	2.76	2.21	0	0.29	0	2.9566666666667	0.096666666666667
TRINITY_DN9327_c0_g1	heavy metal-associated isoprenylated plant protein 21-like [Cynara cardunculus var. scolymus])	0.32625159550461	-1.61594	0.00018699320123757	0.0058684623887277	yes	down	2.94	4.68	4.11	13.66	15.65	9.09	3.91	12.8
TRINITY_DN9685_c2_g1	Protein kinase, catalytic domain-containing protein [Cynara cardunculus var. scolymus])	0.25365503068344	-1.97906	0.0010026942073544	0.021480582101002	yes	down	1.71	0.23	0.82	6.79	4.57	3.65	0.92	5.0033333333333
TRINITY_DN9412_c0_g1	hypothetical protein OSB04_013996 [Centaurea solstitialis])	0.0071579239518192	-7.12624	6.467433796968E-7	5.659656907168E-5	yes	down	0	0	0	2.72	3	5.62	0	3.78
TRINITY_DN9401_c0_g1	hypothetical protein OSB04_028455 [Centaurea solstitialis])	0.17754914242624	-2.49371	5.3978554777433E-6	0.00034219473786462	yes	down	1.06	0.57	2.01	2.86	6.83	7.37	1.2133333333333	5.6866666666667
TRINITY_DN9340_c0_g1		0.068373656146131	-3.87042	0.00012974881885009	0.0044092434732498	yes	down	0.17	0.04	0	0.83	1.16	1.14	0.07	1.0433333333333
TRINITY_DN9477_c0_g1	E3 ubiquitin-protein ligase RHA1B-like [Cynara cardunculus var. scolymus])	2.3595895884742	1.2385359485011	0.00024076616435718	0.0072586425941413	yes	up	83.73	53.79	102.72	23.15	38.5	44.11	80.08	35.253333333333
TRINITY_DN9500_c0_g1	hypothetical protein L6452_34949 [Arctium lappa])	0.30414147304379	-1.71719	5.6809668994707E-5	0.0022818550379541	yes	down	3.39	1.15	1.43	7.04	6.67	6.19	1.99	6.6333333333333
TRINITY_DN9361_c0_g1		0.36043035796688	-1.47221	0.0014794459987382	0.028432297162418	yes	down	4.74	2.5	3.13	11.85	6.58	9.75	3.4566666666667	9.3933333333333
TRINITY_DN9325_c0_g1	hypothetical protein L2E82_02112 [Cichorium intybus])	6.9810674755024	2.8034476558996	1.0354789669268E-6	8.4982038674865E-5	yes	up	311.16	51.07	203.81	17.17	45.4	25.88	188.68	29.483333333333
TRINITY_DN9542_c0_g2	hypothetical protein OSB04_001313 [Centaurea solstitialis])	0.491422	-1.02497	0.001229140420896	0.024999382465457	yes	down	780.21	910.29	1247.07	2862.97	1675.99	1881.09	979.19	2140.0166666667
TRINITY_DN965_c0_g1	hypothetical protein L6452_40151 [Arctium lappa])	3.0022461872073	1.5860422842539	6.7400532043665E-5	0.0026273229217432	yes	up	15.36	37.68	39.56	11.89	10.34	10.56	30.866666666667	10.93
TRINITY_DN93_c0_g3	Aux/IAA-ARF-dimerization [Cynara cardunculus var. scolymus])	0.46090098026297	-1.11747	0.00013897099328742	0.0046836772277091	yes	down	2.42	1.83	2.54	5.59	4.98	4.58	2.2633333333333	5.05
TRINITY_DN9361_c1_g1		0.1894818828179	-2.39987	3.9709710063052E-6	0.00026584076487907	yes	down	2.03	1.37	0.61	10.42	11.48	8.77	1.3366666666667	10.223333333333
TRINITY_DN9321_c0_g4		0.36810374017285	-1.44182	0.0014397606750758	0.027874638860107	yes	down	0.97	0.47	1.03	2.14	1.98	1.81	0.82333333333333	1.9766666666667
TRINITY_DN9379_c0_g2		58.639538617279	5.8738018471111	0.00038407177451343	0.010162384243736	yes	up	1.68	2	1.21	0	0	0	1.63	0
TRINITY_DN9389_c0_g1	glucosyltransferase 71E5 [Carthamus tinctorius])	0.15430427450762	-2.69615	0.00032525742946637	0.0090363834429787	yes	down	1.22	0.04	0.59	2.67	3.84	5.61	0.61666666666667	4.04
TRINITY_DN9330_c0_g2	hypothetical protein L6452_39136 [Arctium lappa])	3.0650821416921	1.6159257374801	4.7909291532905E-5	0.0019874502003937	yes	up	63.15	20.28	57.86	17.38	13.59	15.82	47.096666666667	15.596666666667
TRINITY_DN94_c0_g3	hypothetical protein L6452_18156 [Arctium lappa])	9.1623657091502	3.1957201481263	0.00066231662057682	0.015675687061914	yes	up	20.18	0.78	1.77	0.98	1.08	0.39	7.5766666666667	0.81666666666667
TRINITY_DN9478_c0_g4	stearoyl-[acyl-carrier-protein] 9-desaturase 6, chloroplastic-like [Cynara cardunculus var. scolymus])	0.31114741548102	-1.68433	1.698478069688E-6	0.00012958790217122	yes	down	8.59	9.12	15.11	39.39	24.97	44.67	10.94	36.343333333333
TRINITY_DN9361_c0_g5		0.052058168204984	-4.26373	0.0031730509962772	0.048984680504805	yes	down	0.17	0.17	0	4.12	1.7	1.2	0.11333333333333	2.34
TRINITY_DN9718_c0_g2		0.02026485804741	-5.62488	0.0010818926464087	0.022738485507086	yes	down	0	0	0	1.27	0.85	1.43	0	1.1833333333333
TRINITY_DN9420_c0_g1	probable E3 ubiquitin-protein ligase EDA40 [Cynara cardunculus var. scolymus])	0.41062940455028	-1.28409	0.0026388085476518	0.042954292302159	yes	down	1.58	1.56	2.09	2.75	4.08	6.46	1.7433333333333	4.43
TRINITY_DN9435_c0_g1	hypothetical protein L6452_28452 [Arctium lappa])	5.9943751020668	2.5836093642919	5.7960271584853E-6	0.00036439370744216	yes	up	3.22	2.8	4.31	0.37	1.14	0.27	3.4433333333333	0.59333333333333
TRINITY_DN9665_c0_g1		122.799	6.9401577843343	6.2976530319818E-5	0.0024835653502488	yes	up	15.94	0.59	3.51	0	0	0	6.68	0
TRINITY_DN9347_c0_g1		0.14982678735811	-2.73863	0.0012572357941789	0.025383791307205	yes	down	0	3.06	2.76	9.3	15.3	14.65	1.94	13.083333333333
TRINITY_DN931_c2_g1	protein kinase-like domain, Concanavalin A-like lectin/glucanase domain protein [Artemisia annua])	98.826992324131	6.6268332295482	0.00033351723058217	0.0092068947489619	yes	up	0.18	21.39	23.38	0.18	0.3	0	14.983333333333	0.16
TRINITY_DN9348_c0_g1	hypothetical protein L6452_23434 [Arctium lappa])	2.83855	1.5051554416291	0.00010120694182083	0.003624115560532	yes	up	9.93	19.05	7.62	4.35	5.58	4.45	12.2	4.7933333333333
TRINITY_DN9329_c0_g1		6.0395283712756	2.5944358934265	7.5942138458119E-9	1.2740657328283E-6	yes	up	24.97	33.94	19.76	3.41	7.48	3.02	26.223333333333	4.6366666666667
TRINITY_DN9479_c0_g2		0.016808065569542	-5.8947	0.0004945017206876	0.012398397356053	yes	down	0	0	0	2.5	1.41	4.42	0	2.7766666666667
TRINITY_DN95_c1_g1	hypothetical protein L6452_00594 [Arctium lappa])	0.28955495427081	-1.78809	1.7412601633414E-8	2.5541556449814E-6	yes	down	22.55	9.26	18.04	58.72	59.31	56.62	16.616666666667	58.216666666667
TRINITY_DN9665_c1_g1	hypothetical protein L6452_15185 [Arctium lappa])	0.15240855858985	-2.71398	3.1157773718335E-5	0.0014249050553177	yes	down	0.81	2.69	0.73	9.32	4.68	15.79	1.41	9.93
TRINITY_DN9531_c0_g1		77.192742240105	6.2703933047327	0.00058930777608703	0.01429306703567	yes	up	0.16	2.76	3.83	0	0	0	2.25	0
TRINITY_DN9780_c0_g1	hypothetical protein L6452_24069 [Arctium lappa])	0.00230305671409	-8.76223	1.5005260446974E-11	5.0775248703347E-9	yes	down	0	0	0	4.87	2.4	3.93	0	3.7333333333333
TRINITY_DN9688_c0_g2	hypothetical protein L6452_35491 [Arctium lappa])	9.9591545221373	3.31602	0.00018216613634287	0.0057650661846199	yes	up	2.11	56.24	16.53	2.25	2.13	4.1	24.96	2.8266666666667
TRINITY_DN9615_c0_g1	hypothetical protein L6452_25523 [Arctium lappa])	5.8703055727239	2.5534356032977	0.0002846398707462	0.0081464413902725	yes	up	1.68	12.78	10	2.16	1.22	1.07	8.1533333333333	1.4833333333333
TRINITY_DN9702_c0_g1		78.003403389183	6.2854651668825	4.481483542138E-5	0.0018848300448831	yes	up	60.57	51.24	56.91	0	0	0	56.24	0
TRINITY_DN9593_c0_g1	hypothetical protein OSB04_023474 [Centaurea solstitialis])	0.093121445205493	-3.42474	4.4376085906516E-13	1.9534100775998E-10	yes	down	10.35	4.84	4.52	109.64	48.21	72.92	6.57	76.923333333333
TRINITY_DN9577_c0_g1	hypothetical protein OSB04_022917 [Centaurea solstitialis])	0.40779434990276	-1.29409	0.0013278767373897	0.026371684112215	yes	down	7.16	9.94	7.56	32.79	21.71	13.9	8.22	22.8
TRINITY_DN9512_c0_g1	hypothetical protein L6452_21541 [Arctium lappa])	2.7111504041522	1.43891	0.00010005116108762	0.0035954479971438	yes	up	10.44	6.74	9.31	4.53	2.5	3.02	8.83	3.35
TRINITY_DN952_c0_g3	uncharacterized protein LOC112516301 isoform X1 [Cynara cardunculus var. scolymus])	3.1658884991323	1.6626104454367	5.5743755040326E-8	6.8871718536832E-6	yes	up	10.63	15.06	11.56	4.19	3.77	4.36	12.416666666667	4.1066666666667
TRINITY_DN9570_c1_g1		0.029450979649429	-5.08554	0.001069606834277	0.022571008429226	yes	down	0.11	0	0	1.01	1.82	1.39	0.036666666666667	1.4066666666667
TRINITY_DN9643_c0_g2	hypothetical protein L6452_15850 [Arctium lappa])	2.44045	1.2871467512866	0.0012503776705186	0.025278940308234	yes	up	8.19	6.53	9.07	3.29	2.93	4.06	7.93	3.4266666666667
TRINITY_DN9550_c0_g3		0.24284688990254	-2.04188	8.8594726074757E-7	7.467717957971E-5	yes	down	1.63	1.07	1.15	6.73	5.08	4.22	1.2833333333333	5.3433333333333
TRINITY_DN9759_c0_g2		59.561771366663	5.8963147551858	0.0017666186067886	0.032277461259772	yes	up	0.17	2.9	2.35	0	0	0	1.8066666666667	0
TRINITY_DN9663_c1_g2		63.318825860535	5.9845625982953	0.00023274533965195	0.0070817084006725	yes	up	4.39	2.36	2.66	0	0	0	3.1366666666667	0
TRINITY_DN9582_c0_g2	hypothetical protein OSB04_014767 [Centaurea solstitialis])	2.1628068276766	1.1129048159248	0.00014526348694195	0.0048261171164981	yes	up	19.95	15.95	20.53	7.42	7.67	11.98	18.81	9.0233333333333
TRINITY_DN9721_c0_g1	hypothetical protein L6452_16850 [Arctium lappa])	0.030634405371306	-5.0287	0.001605485251948	0.030075364071963	yes	down	0	0.13	0	0.79	1.74	2.21	0.043333333333333	1.58
TRINITY_DN9859_c0_g3		0.086525864582274	-3.53072	2.156145561591E-10	5.2801222680057E-8	yes	down	0.29	0.63	0.43	7.51	3.44	4.66	0.45	5.2033333333333
TRINITY_DN9977_c0_g1		215.75264303608	7.7532344227441	1.7663210978109E-8	2.5663208830682E-6	yes	up	9.86	5.9	3.79	0	0	0	6.5166666666667	0
TRINITY_DN9781_c1_g1	hypothetical protein OSB04_010785 [Centaurea solstitialis])	0.20517293487489	-2.28509	5.9586614316962E-6	0.00037078014966165	yes	down	7.29	3.35	5.3	16	28.62	40.9	5.3133333333333	28.506666666667
TRINITY_DN9736_c0_g1	glycosyltransferase 1 [Carthamus tinctorius])	2.0166902857349	1.0119895383172	0.00027689555549069	0.0079752785369638	yes	up	38.15	41.43	31.34	17.36	23.96	16.16	36.973333333333	19.16
TRINITY_DN9733_c0_g1	hypothetical protein L6452_20724 [Arctium lappa])	0.2702671371958	-1.88754	1.4590409498514E-5	0.00077358647788015	yes	down	1.05	1.37	0.77	4.01	5	3.37	1.0633333333333	4.1266666666667
TRINITY_DN9881_c0_g1	protein of unknown function DUF4005 [Cynara cardunculus var. scolymus])	0.41431179610254	-1.27121	0.00024609154713772	0.0073562108641572	yes	down	1.63	1.48	2.27	3.77	5.05	4.66	1.7933333333333	4.4933333333333
TRINITY_DN9840_c0_g1	hypothetical protein OSB04_004181 [Centaurea solstitialis])	0.29268008535096	-1.7726	0.00082754355921293	0.018600435025211	yes	down	0.66	0.8	0.69	1.56	2.9	3.27	0.71666666666667	2.5766666666667
TRINITY_DN9859_c0_g2	uncharacterized protein LOC112500880 [Cynara cardunculus var. scolymus])	0.086918042479752	-3.5242	7.1123365308944E-5	0.0027477507773173	yes	down	0	0.42	0.14	2.16	2.27	2.23	0.18666666666667	2.22
TRINITY_DN9947_c0_g1		2.7565419228631	1.4628595428209	0.00031442434746477	0.0087917216713769	yes	up	47.29	124.38	119.58	27.63	42.42	36.65	97.083333333333	35.566666666667
TRINITY_DN9824_c2_g2		65.666950052299	6.0370955446971	0.00016524848925831	0.0053382293881039	yes	up	1.86	1.88	1.42	0	0	0	1.72	0
TRINITY_DN9878_c0_g1	hypothetical protein OSB04_008559 [Centaurea solstitialis])	0.14237042322504	-2.81228	0.00048201572429165	0.01216921717122	yes	down	1.39	0.81	0.12	2.41	3.45	11.2	0.77333333333333	5.6866666666667
TRINITY_DN9967_c0_g1	probable L-type lectin-domain containing receptor kinase S.7 [Cynara cardunculus var. scolymus])	22.030150094482	4.46141	8.9871652013205E-9	1.4672271962543E-6	yes	up	3.97	4.62	0.95	0.15	0.22	0.09	3.18	0.15333333333333
TRINITY_DN985_c1_g2	hypothetical protein L6452_07223 [Arctium lappa])	0.4672492317172	-1.09774	0.00017988698487595	0.0057138579317397	yes	down	7.43	8.77	8.78	22.75	14.72	18.65	8.3266666666667	18.706666666667
TRINITY_DN9815_c0_g1		0.0065912219415444	-7.24524	2.1341571003756E-7	2.1247808036068E-5	yes	down	0	0	0	4.52	2.14	4.07	0	3.5766666666667
TRINITY_DN9754_c0_g1	hypothetical protein OSB04_020478 [Centaurea solstitialis])	0.47178128621652	-1.08381	6.1117264782495E-5	0.0024291712858446	yes	down	9.22	7.43	6.69	18.89	15.26	17.09	7.78	17.08
TRINITY_DN9776_c0_g4	LOW QUALITY PROTEIN: hypothetical protein OSB04_017677 [Centaurea solstitialis])	0.0686881999604	-3.86379	0.00058678806307525	0.014254725058675	yes	down	0.5	0	0	2.57	2.05	2.89	0.16666666666667	2.5033333333333
TRINITY_DN9929_c0_g1	nitrate reductase [NADH] [Cynara cardunculus var. scolymus])	0.21276150060566	-2.23269	2.9504209149648E-8	3.9468053525912E-6	yes	down	4.08	2.43	4.76	9.45	20.05	25.08	3.7566666666667	18.193333333333
TRINITY_DN9985_c0_g1	Ran GTPase, partial [Cynara cardunculus var. scolymus])	4.9651741950075	2.31184	4.7950652488417E-8	6.0669563060969E-6	yes	up	12.13	20.97	18.29	2.73	3.01	5.3	17.13	3.68
