# Supplementary material for: Bacillus amyloliquefaciens ART9 modulates the growth of Radix serratulae Chinensis through rhizosphere microbiome reprogramming and root transcriptomic regulation
Source: Front Plant Sci. 2026 Jul 10;17:1891133. doi: 10.3389/fpls.2026.1891133 (PMC13395933; doi:10.3389/fpls.2026.1891133)
Supplement: Supplementary Table 4 — OTU abundance table of rhizosphere microbial communities in ART9-treated and control groups. [file Table4.xlsx]

## Sheet: OTU表_OTU_Taxon_Depth
Domain	Kingdom	Phylum	Class	Order	Family	Genus	Species	OTU	Total	Percent	Prevalence
d__Bacteria	k__norank_d__Bacteria	p__Methylomirabilota	c__Methylomirabilia	o__Rokubacteriales	f__norank_o__Rokubacteriales	g__norank_o__Rokubacteriales	s__metagenome_o__Rokubacteriales	OTU1867	248	0.00084	1
d__Bacteria	k__norank_d__Bacteria	p__Bacteroidota	c__Bacteroidia	o__Chitinophagales	f__Chitinophagaceae	g__unclassified_f__Chitinophagaceae	s__unclassified_f__Chitinophagaceae	OTU712	6	2.0E-5	0.33333
d__Bacteria	k__norank_d__Bacteria	p__Dependentiae	c__Babeliae	o__Babeliales	f__Vermiphilaceae	g__norank_f__Vermiphilaceae	s__unclassified_g__norank_f__Vermiphilaceae	OTU4413	23	8.0E-5	0.83333
d__Bacteria	k__norank_d__Bacteria	p__Planctomycetota	c__Planctomycetes	o__Gemmatales	f__Gemmataceae	g__norank_f__Gemmataceae	s__unclassified_g__norank_f__Gemmataceae	OTU3406	9	3.0E-5	0.5
d__Bacteria	k__norank_d__Bacteria	p__Acidobacteriota	c__Acidobacteriae	o__Subgroup_2	f__norank_o__Subgroup_2	g__norank_o__Subgroup_2	s__uncultured_bacterium_o__Subgroup_2	OTU1610	6	2.0E-5	0.16667
d__Bacteria	k__norank_d__Bacteria	p__Myxococcota	c__Polyangiia	o__Haliangiales	f__Haliangiaceae	g__norank_f__Haliangiaceae	s__unclassified_g__norank_f__Haliangiaceae	OTU491	5	2.0E-5	0.33333
d__Bacteria	k__norank_d__Bacteria	p__NB1-j	c__norank_p__NB1-j	o__norank_p__NB1-j	f__norank_p__NB1-j	g__norank_p__NB1-j	s__uncultured_bacterium_p__NB1-j	OTU84	45	0.00015	0.83333
d__Bacteria	k__norank_d__Bacteria	p__Acidobacteriota	c__Vicinamibacteria	o__Vicinamibacterales	f__Vicinamibacteraceae	g__norank_f__Vicinamibacteraceae	s__unclassified_g__norank_f__Vicinamibacteraceae	OTU4322	17	6.0E-5	0.66667
d__Bacteria	k__norank_d__Bacteria	p__Pseudomonadota	c__Gammaproteobacteria	o__Burkholderiales	f__Nitrosomonadaceae	g__MND1	s__unclassified_g__MND1	OTU1716	36	0.00012	1
d__Bacteria	k__norank_d__Bacteria	p__Chloroflexota	c__Ktedonobacteria	o__Ktedonobacterales	f__Ktedonobacteraceae	g__norank_f__Ktedonobacteraceae	s__uncultured_bacterium_f__Ktedonobacteraceae	OTU886	3	1.0E-5	0.16667
d__Bacteria	k__norank_d__Bacteria	p__Planctomycetota	c__Planctomycetes	o__Gemmatales	f__Gemmataceae	g__norank_f__Gemmataceae	s__uncultured_bacterium_f__Gemmataceae	OTU398	9	3.0E-5	0.5
d__Bacteria	k__norank_d__Bacteria	p__Acidobacteriota	c__Vicinamibacteria	o__Vicinamibacterales	f__norank_o__Vicinamibacterales	g__norank_o__Vicinamibacterales	s__unclassified_g__norank_o__Vicinamibacterales	OTU1903	3	1.0E-5	0.16667
d__Bacteria	k__norank_d__Bacteria	p__RCP2-54	c__norank_p__RCP2-54	o__norank_p__RCP2-54	f__norank_p__RCP2-54	g__norank_p__RCP2-54	s__unclassified_g__norank_p__RCP2-54	OTU3901	11	4.0E-5	0.33333
d__Bacteria	k__norank_d__Bacteria	p__Bacillota	c__Clostridia	o__Clostridiales	f__Clostridiaceae	g__Clostridium	s__unclassified_g__Clostridium	OTU1315	12	4.0E-5	0.5
d__Bacteria	k__norank_d__Bacteria	p__Pseudomonadota	c__Alphaproteobacteria	o__Rhodobacterales	f__Paracoccaceae	g__Paracoccus	s__unclassified_g__Paracoccus	OTU2965	41	0.00014	0.66667
d__Bacteria	k__norank_d__Bacteria	p__Bacillota	c__Negativicutes	o__Veillonellales-Selenomonadales	f__unclassified_o__Veillonellales-Selenomonadales	g__unclassified_o__Veillonellales-Selenomonadales	s__unclassified_o__Veillonellales-Selenomonadales	OTU676	3	1.0E-5	0.16667
d__Bacteria	k__norank_d__Bacteria	p__Actinomycetota	c__Actinobacteria	o__Micromonosporales	f__Micromonosporaceae	g__Virgisporangium	s__Virgisporangium_ochraceum	OTU3499	28	9.0E-5	0.83333
d__Bacteria	k__norank_d__Bacteria	p__Bacillota	c__Clostridia	o__Clostridiales	f__Clostridiaceae	g__Clostridium	s__Clostridium_gasigenes	OTU3197	9	3.0E-5	0.5
d__Bacteria	k__norank_d__Bacteria	p__Pseudomonadota	c__Gammaproteobacteria	o__Burkholderiales	f__SC-I-84	g__norank_f__SC-I-84	s__uncultured_bacterium_f__SC-I-84	OTU1660	56	0.00019	1
d__Bacteria	k__norank_d__Bacteria	p__Chloroflexota	c__Anaerolineae	o__Aggregatilineales	f__A4b	g__norank_f__A4b	s__uncultured_bacterium_f__A4b	OTU2774	3	1.0E-5	0.33333
d__Bacteria	k__norank_d__Bacteria	p__Actinomycetota	c__Actinobacteria	o__Micromonosporales	f__Micromonosporaceae	g__unclassified_f__Micromonosporaceae	s__unclassified_f__Micromonosporaceae	OTU1305	11	4.0E-5	0.33333
d__Bacteria	k__norank_d__Bacteria	p__Chloroflexota	c__Gitt-GS-136	o__norank_c__Gitt-GS-136	f__norank_c__Gitt-GS-136	g__norank_c__Gitt-GS-136	s__unclassified_g__norank_c__Gitt-GS-136	OTU1904	21	7.0E-5	0.5
d__Bacteria	k__norank_d__Bacteria	p__Actinomycetota	c__MB-A2-108	o__norank_c__MB-A2-108	f__norank_c__MB-A2-108	g__norank_c__MB-A2-108	s__uncultured_bacterium_c__MB-A2-108	OTU2514	157	0.00053	0.83333
d__Bacteria	k__norank_d__Bacteria	p__Chloroflexota	c__unclassified_p__Chloroflexota	o__unclassified_p__Chloroflexota	f__unclassified_p__Chloroflexota	g__unclassified_p__Chloroflexota	s__unclassified_p__Chloroflexota	OTU1044	11	4.0E-5	0.33333
d__Bacteria	k__norank_d__Bacteria	p__Pseudomonadota	c__Gammaproteobacteria	o__Burkholderiales	f__Comamonadaceae	g__Ramlibacter	s__unclassified_g__Ramlibacter	OTU2168	549	0.00186	1
d__Bacteria	k__norank_d__Bacteria	p__GAL15	c__norank_p__GAL15	o__norank_p__GAL15	f__norank_p__GAL15	g__norank_p__GAL15	s__unclassified_g__norank_p__GAL15	OTU1156	54	0.00018	0.83333
d__Bacteria	k__norank_d__Bacteria	p__Chloroflexota	c__TK10	o__norank_c__TK10	f__norank_c__TK10	g__norank_c__TK10	s__uncultured_bacterium_c__TK10	OTU3950	9	3.0E-5	0.33333
d__Bacteria	k__norank_d__Bacteria	p__Myxococcota	c__Polyangiia	o__Haliangiales	f__Haliangiaceae	g__norank_f__Haliangiaceae	s__unclassified_g__norank_f__Haliangiaceae	OTU1691	6	2.0E-5	0.33333
d__Bacteria	k__norank_d__Bacteria	p__Actinomycetota	c__Actinobacteria	o__Mycobacteriales	f__Nocardiaceae	g__Nocardia	s__Nocardia_vinacea	OTU1468	9	3.0E-5	0.66667
d__Bacteria	k__norank_d__Bacteria	p__Myxococcota	c__Polyangiia	o__Haliangiales	f__Haliangiaceae	g__norank_f__Haliangiaceae	s__bacterium_Ellin6502	OTU2023	65	0.00022	1
d__Bacteria	k__norank_d__Bacteria	p__Bacillota	c__Clostridia	o__Clostridiales	f__Clostridiaceae	g__Candidatus_Arthromitus	s__uncultured_Clostridiaceae_bacterium_g__Candidatus_Arthromitus	OTU37	2	6.76846e-6	0.16667
d__Bacteria	k__norank_d__Bacteria	p__Bdellovibrionota	c__Oligoflexia	o__0319-6G20	f__norank_o__0319-6G20	g__norank_o__0319-6G20	s__unclassified_g__norank_o__0319-6G20	OTU2675	1	3.38423e-6	0.16667
d__Bacteria	k__norank_d__Bacteria	p__Bacteroidota	c__Bacteroidia	o__Chitinophagales	f__Chitinophagaceae	g__Terrimonas	s__unclassified_g__Terrimonas	OTU1528	27	9.0E-5	0.66667
d__Bacteria	k__norank_d__Bacteria	p__Bacillota	c__Clostridia	o__Oscillospirales	f__Oscillospiraceae	g__unclassified_f__Oscillospiraceae	s__unclassified_f__Oscillospiraceae	OTU3449	3	1.0E-5	0.16667
d__Bacteria	k__norank_d__Bacteria	p__Myxococcota	c__Myxococcia	o__Myxococcales	f__Myxococcaceae	g__norank_f__Myxococcaceae	s__uncultured_bacterium_f__Myxococcaceae	OTU876	6	2.0E-5	0.5
d__Bacteria	k__norank_d__Bacteria	p__Pseudomonadota	c__Gammaproteobacteria	o__Rickettsiellales	f__Rickettsiellaceae	g__norank_f__Rickettsiellaceae	s__uncultured_bacterium_f__Rickettsiellaceae	OTU4013	22	7.0E-5	0.33333
d__Bacteria	k__norank_d__Bacteria	p__Pseudomonadota	c__Gammaproteobacteria	o__Gammaproteobacteria_	f__norank_o__Gammaproteobacteria_	g__Candidatus_Berkiella	s__uncultured_bacterium_g__Candidatus_Berkiella	OTU4186	6	2.0E-5	0.5
d__Bacteria	k__norank_d__Bacteria	p__Patescibacteria	c__Saccharimonadia	o__Saccharimonadales	f__LWQ8	g__norank_f__LWQ8	s__uncultured_bacterium_f__LWQ8	OTU4223	4	1.0E-5	0.16667
d__Bacteria	k__norank_d__Bacteria	p__Pseudomonadota	c__Gammaproteobacteria	o__Salinisphaerales	f__Nevskiaceae	g__Panacagrimonas	s__uncultured_bacterium_g__Panacagrimonas	OTU3883	12	4.0E-5	0.66667
d__Bacteria	k__norank_d__Bacteria	p__Chloroflexota	c__Ktedonobacteria	o__Ktedonobacterales	f__Ktedonobacteraceae	g__FCPS473	s__uncultured_bacterium_g__FCPS473	OTU3680	2	6.76846e-6	0.16667
d__Bacteria	k__norank_d__Bacteria	p__Patescibacteria	c__Saccharimonadia	o__Saccharimonadales	f__norank_o__Saccharimonadales	g__norank_o__Saccharimonadales	s__unclassified_g__norank_o__Saccharimonadales	OTU3697	13	4.0E-5	0.33333
d__Bacteria	k__norank_d__Bacteria	p__Pseudomonadota	c__Gammaproteobacteria	o__Burkholderiales	f__A21b	g__norank_f__A21b	s__uncultured_Rhodocyclaceae_bacterium_f__A21b	OTU4419	26	9.0E-5	0.66667
d__Bacteria	k__norank_d__Bacteria	p__Pseudomonadota	c__Gammaproteobacteria	o__Pseudomonadales	f__Alcanivoracaceae	g__Ketobacter	s__unclassified_g__Ketobacter	OTU2719	6	2.0E-5	0.16667
d__Bacteria	k__norank_d__Bacteria	p__Thermodesulfobacteriota	c__Desulfuromonadia	o__Geobacterales	f__Geobacteraceae	g__norank_f__Geobacteraceae	s__unclassified_g__norank_f__Geobacteraceae	OTU2524	24	8.0E-5	0.33333
d__Bacteria	k__norank_d__Bacteria	p__Patescibacteria	c__Saccharimonadia	o__Saccharimonadales	f__norank_o__Saccharimonadales	g__norank_o__Saccharimonadales	s__unclassified_g__norank_o__Saccharimonadales	OTU4492	8	3.0E-5	0.16667
d__Bacteria	k__norank_d__Bacteria	p__Actinomycetota	c__Acidimicrobiia	o__Microtrichales	f__Ilumatobacteraceae	g__CL500-29_marine_group	s__uncultured_Acidimicrobiaceae_bacterium_g__CL500-29_marine_group	OTU70	21	7.0E-5	0.83333
d__Bacteria	k__norank_d__Bacteria	p__Planctomycetota	c__Pla4_lineage	o__norank_c__Pla4_lineage	f__norank_c__Pla4_lineage	g__norank_c__Pla4_lineage	s__unclassified_g__norank_c__Pla4_lineage	OTU2947	6	2.0E-5	0.5
d__Bacteria	k__norank_d__Bacteria	p__Gemmatimonadota	c__Gemmatimonadia	o__Gemmatimonadales	f__Gemmatimonadaceae	g__norank_f__Gemmatimonadaceae	s__uncultured_Gemmatimonadetes_bacterium_f__Gemmatimonadaceae	OTU3515	72	0.00024	0.5
d__Bacteria	k__norank_d__Bacteria	p__Latescibacterota	c__norank_p__Latescibacterota	o__norank_p__Latescibacterota	f__norank_p__Latescibacterota	g__norank_p__Latescibacterota	s__unclassified_g__norank_p__Latescibacterota	OTU3527	73	0.00025	0.83333
d__Bacteria	k__norank_d__Bacteria	p__Pseudomonadota	c__Alphaproteobacteria	o__Sphingomonadales	f__Sphingomonadaceae	g__Sphingobium	s__unclassified_g__Sphingobium	OTU3394	1	3.38423e-6	0.16667
d__Bacteria	k__norank_d__Bacteria	p__Thermodesulfobacteriota	c__Desulfuromonadia	o__Geobacterales	f__Geobacteraceae	g__unclassified_f__Geobacteraceae	s__unclassified_f__Geobacteraceae	OTU3149	413	0.0014	0.83333
d__Bacteria	k__norank_d__Bacteria	p__Pseudomonadota	c__Alphaproteobacteria	o__Rickettsiales	f__SM2D12	g__norank_f__SM2D12	s__metagenome_f__SM2D12	OTU4405	4	1.0E-5	0.33333
d__Bacteria	k__norank_d__Bacteria	p__Pseudomonadota	c__Alphaproteobacteria	o__Caulobacterales	f__Caulobacteraceae	g__Caulobacter	s__Caulobacter_vibrioides	OTU2500	27	9.0E-5	0.66667
d__Bacteria	k__norank_d__Bacteria	p__Acidobacteriota	c__Vicinamibacteria	o__Vicinamibacterales	f__Vicinamibacteraceae	g__Vicinamibacter	s__uncultured_bacterium_g__Vicinamibacter	OTU3563	141	0.00048	0.83333
d__Bacteria	k__norank_d__Bacteria	p__Verrucomicrobiota	c__Verrucomicrobiia	o__Opitutales	f__Opitutaceae	g__Oleiharenicola	s__uncultured_bacterium_g__Oleiharenicola	OTU4138	18	6.0E-5	0.5
d__Bacteria	k__norank_d__Bacteria	p__Bacteroidota	c__Bacteroidia	o__Chitinophagales	f__Chitinophagaceae	g__UTBCD1	s__uncultured_bacterium_g__UTBCD1	OTU1774	6	2.0E-5	0.33333
d__Bacteria	k__norank_d__Bacteria	p__Acidobacteriota	c__Acidobacteriae	o__Solibacterales	f__Solibacteraceae	g__Candidatus_Solibacter	s__unclassified_g__Candidatus_Solibacter	OTU1684	18	6.0E-5	0.66667
d__Bacteria	k__norank_d__Bacteria	p__Pseudomonadota	c__Gammaproteobacteria	o__Burkholderiales	f__unclassified_o__Burkholderiales	g__unclassified_o__Burkholderiales	s__unclassified_o__Burkholderiales	OTU171	14	5.0E-5	0.16667
d__Bacteria	k__norank_d__Bacteria	p__Chloroflexota	c__TK10	o__norank_c__TK10	f__norank_c__TK10	g__norank_c__TK10	s__unclassified_g__norank_c__TK10	OTU2327	50	0.00017	1
d__Bacteria	k__norank_d__Bacteria	p__Myxococcota	c__Polyangiia	o__Haliangiales	f__Haliangiaceae	g__norank_f__Haliangiaceae	s__uncultured_bacterium_f__Haliangiaceae	OTU428	44	0.00015	1
d__Bacteria	k__norank_d__Bacteria	p__Bacteroidota	c__Bacteroidia	o__Sphingobacteriales	f__Sphingobacteriaceae	g__unclassified_f__Sphingobacteriaceae	s__unclassified_f__Sphingobacteriaceae	OTU2586	24	8.0E-5	0.33333
d__Bacteria	k__norank_d__Bacteria	p__Chloroflexota	c__Ktedonobacteria	o__Ktedonobacterales	f__JG30-KF-AS9	g__norank_f__JG30-KF-AS9	s__uncultured_bacterium_f__JG30-KF-AS9	OTU3868	25	8.0E-5	0.5
d__Bacteria	k__norank_d__Bacteria	p__Planctomycetota	c__Planctomycetes	o__Gemmatales	f__Gemmataceae	g__norank_f__Gemmataceae	s__uncultured_bacterium_f__Gemmataceae	OTU3212	3	1.0E-5	0.16667
d__Bacteria	k__norank_d__Bacteria	p__Acidobacteriota	c__Acidobacteriae	o__Subgroup_13	f__norank_o__Subgroup_13	g__norank_o__Subgroup_13	s__unclassified_g__norank_o__Subgroup_13	OTU4059	49	0.00017	0.83333
d__Bacteria	k__norank_d__Bacteria	p__Pseudomonadota	c__Gammaproteobacteria	o__Rickettsiellales	f__Rickettsiellaceae	g__norank_f__Rickettsiellaceae	s__uncultured_bacterium_f__Rickettsiellaceae	OTU855	14	5.0E-5	0.16667
d__Bacteria	k__norank_d__Bacteria	p__Bacillota	c__Bacilli	o__Paenibacillales	f__Paenibacillaceae	g__norank_f__Paenibacillaceae	s__uncultured_bacterium_f__Paenibacillaceae	OTU4127	2	6.76846e-6	0.16667
d__Bacteria	k__norank_d__Bacteria	p__Bdellovibrionota	c__Oligoflexia	o__Oligoflexales	f__Oligoflexaceae	g__norank_f__Oligoflexaceae	s__unclassified_g__norank_f__Oligoflexaceae	OTU344	5	2.0E-5	0.33333
d__Bacteria	k__norank_d__Bacteria	p__Pseudomonadota	c__Gammaproteobacteria	o__Burkholderiales	f__Comamonadaceae	g__Ramlibacter	s__unclassified_g__Ramlibacter	OTU3710	25	8.0E-5	1
d__Bacteria	k__norank_d__Bacteria	p__Actinomycetota	c__Actinobacteria	o__Frankiales	f__Acidothermaceae	g__Acidothermus	s__Thermomonosporaceae_bacterium_YE4-D4-16-CH2	OTU3454	417	0.00141	1
d__Bacteria	k__norank_d__Bacteria	p__Acidobacteriota	c__Acidobacteriae	o__Solibacterales	f__Solibacteraceae	g__Candidatus_Solibacter	s__uncultured_Acidobacteria_bacterium_g__Candidatus_Solibacter	OTU4469	358	0.00121	1
d__Bacteria	k__norank_d__Bacteria	p__Pseudomonadota	c__Gammaproteobacteria	o__Rickettsiellales	f__Rickettsiellaceae	g__Aquicella	s__unclassified_g__Aquicella	OTU1743	7	2.0E-5	0.33333
d__Bacteria	k__norank_d__Bacteria	p__Myxococcota	c__Polyangiia	o__Polyangiales	f__BIrii41	g__norank_f__BIrii41	s__unclassified_g__norank_f__BIrii41	OTU3514	7	2.0E-5	0.33333
d__Bacteria	k__norank_d__Bacteria	p__Pseudomonadota	c__Gammaproteobacteria	o__Steroidobacterales	f__Steroidobacteraceae	g__norank_f__Steroidobacteraceae	s__uncultured_bacterium_f__Steroidobacteraceae	OTU2836	10	3.0E-5	0.66667
d__Bacteria	k__norank_d__Bacteria	p__Methylomirabilota	c__Methylomirabilia	o__Rokubacteriales	f__WX65	g__norank_f__WX65	s__uncultured_bacterium_f__WX65	OTU1976	109	0.00037	1
d__Bacteria	k__norank_d__Bacteria	p__Pseudomonadota	c__Gammaproteobacteria	o__Burkholderiales	f__Comamonadaceae	g__Rhizobacter	s__Rhizobacter_gummiphilus	OTU4313	34	0.00012	0.83333
d__Bacteria	k__norank_d__Bacteria	p__Pseudomonadota	c__Alphaproteobacteria	o__Hyphomicrobiales	f__Devosiaceae	g__norank_f__Devosiaceae	s__metagenome_f__Devosiaceae	OTU3436	37	0.00013	0.83333
d__Bacteria	k__norank_d__Bacteria	p__Myxococcota	c__Myxococcia	o__Myxococcales	f__Myxococcaceae	g__KD3-10	s__unclassified_g__KD3-10	OTU521	2	6.76846e-6	0.16667
d__Bacteria	k__norank_d__Bacteria	p__Gemmatimonadota	c__Gemmatimonadia	o__Gemmatimonadales	f__Gemmatimonadaceae	g__norank_f__Gemmatimonadaceae	s__unclassified_g__norank_f__Gemmatimonadaceae	OTU1580	83	0.00028	0.5
d__Bacteria	k__norank_d__Bacteria	p__Pseudomonadota	c__Gammaproteobacteria	o__Burkholderiales	f__Nitrosomonadaceae	g__mle1-7	s__uncultured_beta_proteobacterium_g__mle1-7	OTU2441	50	0.00017	1
d__Bacteria	k__norank_d__Bacteria	p__Chloroflexota	c__Ktedonobacteria	o__Ktedonobacterales	f__JG30-KF-AS9	g__norank_f__JG30-KF-AS9	s__uncultured_bacterium_f__JG30-KF-AS9	OTU2915	123	0.00042	0.66667
d__Bacteria	k__norank_d__Bacteria	p__Chlamydiota	c__Chlamydiia	o__Chlamydiales	f__Parachlamydiaceae	g__Neochlamydia	s__uncultured_bacterium_g__Neochlamydia	OTU2024	17	6.0E-5	0.66667
d__Bacteria	k__norank_d__Bacteria	p__Acidobacteriota	c__Subgroup_11	o__norank_c__Subgroup_11	f__norank_c__Subgroup_11	g__norank_c__Subgroup_11	s__uncultured_bacterium_c__Subgroup_11	OTU1282	530	0.00179	1
d__Bacteria	k__norank_d__Bacteria	p__Pseudomonadota	c__Gammaproteobacteria	o__Rickettsiellales	f__Rickettsiellaceae	g__norank_f__Rickettsiellaceae	s__unclassified_g__norank_f__Rickettsiellaceae	OTU3621	10	3.0E-5	0.5
d__Bacteria	k__norank_d__Bacteria	p__Verrucomicrobiota	c__Verrucomicrobiia	o__Opitutales	f__Opitutaceae	g__Oleiharenicola	s__unclassified_g__Oleiharenicola	OTU3702	24	8.0E-5	0.83333
d__Bacteria	k__norank_d__Bacteria	p__Chloroflexota	c__AD3	o__norank_c__AD3	f__norank_c__AD3	g__norank_c__AD3	s__uncultured_bacterium_c__AD3	OTU1783	643	0.00218	1
d__Bacteria	k__norank_d__Bacteria	p__Chloroflexota	c__JG30-KF-CM66	o__norank_c__JG30-KF-CM66	f__norank_c__JG30-KF-CM66	g__norank_c__JG30-KF-CM66	s__metagenome_c__JG30-KF-CM66	OTU105	9	3.0E-5	0.83333
d__Bacteria	k__norank_d__Bacteria	p__Planctomycetota	c__Planctomycetes	o__Gemmatales	f__Gemmataceae	g__norank_f__Gemmataceae	s__unclassified_g__norank_f__Gemmataceae	OTU3016	5	2.0E-5	0.16667
d__Bacteria	k__norank_d__Bacteria	p__Pseudomonadota	c__Gammaproteobacteria	o__Gammaproteobacteria_	f__norank_o__Gammaproteobacteria_	g__Acidibacter	s__uncultured_bacterium_g__Acidibacter	OTU2897	125	0.00042	1
d__Bacteria	k__norank_d__Bacteria	p__Bacillota	c__Clostridia	o__Peptostreptococcales-Tissierellales	f__Natronincolaceae	g__Alkaliphilus	s__unclassified_g__Alkaliphilus	OTU3952	1	3.38423e-6	0.16667
d__Bacteria	k__norank_d__Bacteria	p__Chloroflexota	c__Ktedonobacteria	o__Ktedonobacterales	f__Ktedonobacteraceae	g__HSB_OF53-F07	s__uncultured_Ktedonobacter_sp._g__HSB_OF53-F07	OTU1503	287	0.00097	0.83333
d__Bacteria	k__norank_d__Bacteria	p__Planctomycetota	c__OM190	o__norank_c__OM190	f__norank_c__OM190	g__norank_c__OM190	s__unclassified_g__norank_c__OM190	OTU3085	3	1.0E-5	0.16667
d__Bacteria	k__norank_d__Bacteria	p__Pseudomonadota	c__Gammaproteobacteria	o__EC3	f__norank_o__EC3	g__norank_o__EC3	s__uncultured_bacterium_o__EC3	OTU1243	17	6.0E-5	0.33333
d__Bacteria	k__norank_d__Bacteria	p__Acidobacteriota	c__Subgroup_22	o__norank_c__Subgroup_22	f__norank_c__Subgroup_22	g__norank_c__Subgroup_22	s__metagenome_c__Subgroup_22	OTU1573	17	6.0E-5	0.5
d__Bacteria	k__norank_d__Bacteria	p__Chloroflexota	c__Chloroflexia	o__Chloroflexales	f__Roseiflexaceae	g__norank_f__Roseiflexaceae	s__uncultured_bacterium_f__Roseiflexaceae	OTU1357	203	0.00069	1
d__Bacteria	k__norank_d__Bacteria	p__Chloroflexota	c__Chloroflexia	o__Chloroflexales	f__Roseiflexaceae	g__norank_f__Roseiflexaceae	s__uncultured_bacterium_f__Roseiflexaceae	OTU199	3	1.0E-5	0.16667
d__Bacteria	k__norank_d__Bacteria	p__Patescibacteria	c__Parcubacteria	o__Candidatus_Staskawiczbacteria	f__norank_o__Candidatus_Staskawiczbacteria	g__norank_o__Candidatus_Staskawiczbacteria	s__unclassified_g__norank_o__Candidatus_Staskawiczbacteria	OTU509	6	2.0E-5	0.33333
d__Bacteria	k__norank_d__Bacteria	p__Actinomycetota	c__MB-A2-108	o__norank_c__MB-A2-108	f__norank_c__MB-A2-108	g__norank_c__MB-A2-108	s__uncultured_bacterium_c__MB-A2-108	OTU2370	55	0.00019	0.66667
d__Bacteria	k__norank_d__Bacteria	p__Pseudomonadota	c__Alphaproteobacteria	o__Hyphomicrobiales	f__D05-2	g__norank_f__D05-2	s__metagenome_f__D05-2	OTU2899	15	5.0E-5	0.66667
d__Bacteria	k__norank_d__Bacteria	p__Cyanobacteriota	c__Cyanobacteriia	o__Chloroplast	f__norank_o__Chloroplast	g__norank_o__Chloroplast	s__Vischeria_sp._CAUP_Q_202	OTU1779	22	7.0E-5	0.83333
d__Bacteria	k__norank_d__Bacteria	p__Patescibacteria	c__Saccharimonadia	o__Saccharimonadales	f__LWQ8	g__norank_f__LWQ8	s__uncultured_bacterium_f__LWQ8	OTU3637	4	1.0E-5	0.16667
d__Bacteria	k__norank_d__Bacteria	p__Planctomycetota	c__OM190	o__norank_c__OM190	f__norank_c__OM190	g__norank_c__OM190	s__uncultured_bacterium_c__OM190	OTU1720	17	6.0E-5	0.5
d__Bacteria	k__norank_d__Bacteria	p__Verrucomicrobiota	c__Omnitrophia	o__Omnitrophales	f__Omnitrophaceae	g__Candidatus_Omnitrophus	s__unclassified_g__Candidatus_Omnitrophus	OTU2035	3	1.0E-5	0.16667
d__Bacteria	k__norank_d__Bacteria	p__Bdellovibrionota	c__Bdellovibrionia	o__Bdellovibrionales	f__Pseudobdellovibrionaceae	g__norank_f__Pseudobdellovibrionaceae	s__metagenome_f__Pseudobdellovibrionaceae	OTU262	9	3.0E-5	0.83333
d__Bacteria	k__norank_d__Bacteria	p__Chloroflexota	c__Ktedonobacteria	o__C0119	f__norank_o__C0119	g__norank_o__C0119	s__uncultured_soil_bacterium_o__C0119	OTU2599	58	0.0002	0.5
d__Bacteria	k__norank_d__Bacteria	p__Chloroflexota	c__Ktedonobacteria	o__B12-WMSP1	f__norank_o__B12-WMSP1	g__norank_o__B12-WMSP1	s__unclassified_g__norank_o__B12-WMSP1	OTU717	6	2.0E-5	0.16667
d__Bacteria	k__norank_d__Bacteria	p__Acidobacteriota	c__Subgroup_22	o__norank_c__Subgroup_22	f__norank_c__Subgroup_22	g__norank_c__Subgroup_22	s__uncultured_bacterium_c__Subgroup_22	OTU1195	22	7.0E-5	0.16667
d__Bacteria	k__norank_d__Bacteria	p__Planctomycetota	c__Phycisphaerae	o__Tepidisphaerales	f__WD2101_soil_group	g__norank_f__WD2101_soil_group	s__uncultured_bacterium_f__WD2101_soil_group	OTU2616	9	3.0E-5	0.33333
d__Bacteria	k__norank_d__Bacteria	p__Myxococcota	c__Polyangiia	o__Polyangiales	f__Polyangiaceae	g__Minicystis	s__uncultured_bacterium_g__Minicystis	OTU3690	2	6.76846e-6	0.16667
d__Bacteria	k__norank_d__Bacteria	p__Actinomycetota	c__Actinobacteria	o__Propionibacteriales	f__Nocardioidaceae	g__Nocardioides	s__Nocardioides_sp._g__Nocardioides	OTU3749	18	6.0E-5	0.5
d__Bacteria	k__norank_d__Bacteria	p__Chloroflexota	c__Anaerolineae	o__Aggregatilineales	f__A4b	g__norank_f__A4b	s__uncultured_bacterium_f__A4b	OTU205	28	9.0E-5	0.66667
d__Bacteria	k__norank_d__Bacteria	p__Actinomycetota	c__Acidimicrobiia	o__Acidimicrobiales	f__Acidimicrobiaceae	g__Acidiferrimicrobium	s__uncultured_Ferrimicrobium_sp._g__Acidiferrimicrobium	OTU2867	418	0.00141	1
d__Bacteria	k__norank_d__Bacteria	p__Cyanobacteriota	c__Cyanobacteriia	o__Cyanobacteriales	f__unclassified_o__Cyanobacteriales	g__unclassified_o__Cyanobacteriales	s__unclassified_o__Cyanobacteriales	OTU2281	26	9.0E-5	1
d__Bacteria	k__norank_d__Bacteria	p__Pseudomonadota	c__Alphaproteobacteria	o__norank_c__Alphaproteobacteria	f__norank_c__Alphaproteobacteria	g__norank_c__Alphaproteobacteria	s__uncultured_Rhodospirillaceae_bacterium_c__Alphaproteobacteria	OTU1233	41	0.00014	0.83333
d__Bacteria	k__norank_d__Bacteria	p__Patescibacteria	c__Saccharimonadia	o__Saccharimonadales	f__Saccharimonadaceae	g__TM7a	s__uncultured_bacterium_g__TM7a	OTU2521	16	5.0E-5	0.5
d__Bacteria	k__norank_d__Bacteria	p__Bacteroidota	c__Bacteroidia	o__Chitinophagales	f__Chitinophagaceae	g__Parasegetibacter	s__uncultured_bacterium_g__Parasegetibacter	OTU2020	56	0.00019	1
d__Bacteria	k__norank_d__Bacteria	p__Bacteroidota	c__Bacteroidia	o__Cytophagales	f__Hymenobacteraceae	g__Adhaeribacter	s__unclassified_g__Adhaeribacter	OTU4036	2	6.76846e-6	0.33333
d__Bacteria	k__norank_d__Bacteria	p__Pseudomonadota	c__Gammaproteobacteria	o__unclassified_c__Gammaproteobacteria	f__unclassified_c__Gammaproteobacteria	g__unclassified_c__Gammaproteobacteria	s__unclassified_c__Gammaproteobacteria	OTU1561	2	6.76846e-6	0.16667
d__Bacteria	k__norank_d__Bacteria	p__Dependentiae	c__Babeliae	o__Babeliales	f__Vermiphilaceae	g__norank_f__Vermiphilaceae	s__uncultured_bacterium_f__Vermiphilaceae	OTU2795	3	1.0E-5	0.33333
d__Bacteria	k__norank_d__Bacteria	p__unclassified_k__norank_d__Bacteria	c__unclassified_k__norank_d__Bacteria	o__unclassified_k__norank_d__Bacteria	f__unclassified_k__norank_d__Bacteria	g__unclassified_k__norank_d__Bacteria	s__unclassified_k__norank_d__Bacteria	OTU4043	4	1.0E-5	0.5
d__Bacteria	k__norank_d__Bacteria	p__Pseudomonadota	c__Alphaproteobacteria	o__Defluviicoccales	f__Defluviicoccaceae	g__Defluviicoccus	s__uncultured_bacterium_g__Defluviicoccus	OTU2650	3	1.0E-5	0.33333
d__Bacteria	k__norank_d__Bacteria	p__Chloroflexota	c__AD3	o__norank_c__AD3	f__norank_c__AD3	g__norank_c__AD3	s__uncultured_bacterium_c__AD3	OTU1559	532	0.0018	1
d__Bacteria	k__norank_d__Bacteria	p__Pseudomonadota	c__Gammaproteobacteria	o__KF-JG30-C25	f__norank_o__KF-JG30-C25	g__norank_o__KF-JG30-C25	s__uncultured_soil_bacterium_o__KF-JG30-C25	OTU4128	129	0.00044	0.66667
d__Bacteria	k__norank_d__Bacteria	p__Pseudomonadota	c__Alphaproteobacteria	o__Holosporales	f__Holosporaceae	g__norank_f__Holosporaceae	s__unclassified_g__norank_f__Holosporaceae	OTU3752	5	2.0E-5	0.16667
d__Bacteria	k__norank_d__Bacteria	p__Myxococcota	c__Polyangiia	o__Polyangiales	f__Sandaracinaceae	g__norank_f__Sandaracinaceae	s__unclassified_g__norank_f__Sandaracinaceae	OTU664	21	7.0E-5	0.66667
d__Bacteria	k__norank_d__Bacteria	p__Pseudomonadota	c__Gammaproteobacteria	o__Burkholderiales	f__Nitrosomonadaceae	g__Nitrosomonas	s__unclassified_g__Nitrosomonas	OTU4063	35	0.00012	0.83333
d__Bacteria	k__norank_d__Bacteria	p__Acidobacteriota	c__Blastocatellia	o__Blastocatellales	f__Blastocatellaceae	g__JGI_0001001-H03	s__uncultured_bacterium_g__JGI_0001001-H03	OTU2881	42	0.00014	0.66667
d__Bacteria	k__norank_d__Bacteria	p__Acidobacteriota	c__Acidobacteriae	o__Bryobacterales	f__Bryobacteraceae	g__Bryobacter	s__unclassified_g__Bryobacter	OTU2558	262	0.00089	1
d__Bacteria	k__norank_d__Bacteria	p__Chloroflexota	c__Anaerolineae	o__Aggregatilineales	f__A4b	g__norank_f__A4b	s__unclassified_g__norank_f__A4b	OTU880	141	0.00048	0.83333
d__Bacteria	k__norank_d__Bacteria	p__Bacteroidota	c__Bacteroidia	o__Flavobacteriales	f__Flavobacteriaceae	g__Flavobacterium	s__Flavobacterium_sp._g__Flavobacterium	OTU572	12	4.0E-5	0.66667
d__Bacteria	k__norank_d__Bacteria	p__Pseudomonadota	c__Gammaproteobacteria	o__Coxiellales	f__Coxiellaceae	g__Coxiella	s__unclassified_g__Coxiella	OTU303	3	1.0E-5	0.16667
d__Bacteria	k__norank_d__Bacteria	p__Cyanobacteriota	c__Vampirivibrionia	o__Obscuribacterales	f__Obscuribacteraceae	g__norank_f__Obscuribacteraceae	s__uncultured_bacterium_f__Obscuribacteraceae	OTU2390	31	0.0001	0.16667
d__Bacteria	k__norank_d__Bacteria	p__Patescibacteria	c__Saccharimonadia	o__Saccharimonadales	f__WWH38	g__norank_f__WWH38	s__uncultured_bacterium_f__WWH38	OTU308	11	4.0E-5	0.16667
d__Bacteria	k__norank_d__Bacteria	p__Chlamydiota	c__Chlamydiia	o__Chlamydiales	f__Parachlamydiaceae	g__Neochlamydia	s__uncultured_bacterium_g__Neochlamydia	OTU2332	3	1.0E-5	0.16667
d__Bacteria	k__norank_d__Bacteria	p__Acidobacteriota	c__Acidobacteriae	o__Subgroup_13	f__norank_o__Subgroup_13	g__norank_o__Subgroup_13	s__uncultured_bacterium_o__Subgroup_13	OTU1056	18	6.0E-5	0.5
d__Bacteria	k__norank_d__Bacteria	p__Acidobacteriota	c__Holophagae	o__Subgroup_7	f__norank_o__Subgroup_7	g__norank_o__Subgroup_7	s__uncultured_Acidobacteria_bacterium_o__Subgroup_7	OTU879	32	0.00011	0.83333
d__Bacteria	k__norank_d__Bacteria	p__Chloroflexota	c__Chloroflexia	o__Chloroflexales	f__Roseiflexaceae	g__norank_f__Roseiflexaceae	s__unclassified_g__norank_f__Roseiflexaceae	OTU1887	29	0.0001	0.83333
d__Bacteria	k__norank_d__Bacteria	p__Acidobacteriota	c__Blastocatellia	o__Blastocatellales	f__Blastocatellaceae	g__Stenotrophobacter	s__uncultured_soil_bacterium_g__Stenotrophobacter	OTU1728	17	6.0E-5	0.66667
d__Bacteria	k__norank_d__Bacteria	p__Thermodesulfobacteriota	c__Desulfuromonadia	o__Desulfuromonadales	f__Desulfuromonadaceae	g__Desulfuromonas	s__uncultured_bacterium_g__Desulfuromonas	OTU3291	217	0.00073	0.83333
d__Bacteria	k__norank_d__Bacteria	p__Acidobacteriota	c__Blastocatellia	o__Pyrinomonadales	f__Pyrinomonadaceae	g__unclassified_f__Pyrinomonadaceae	s__unclassified_f__Pyrinomonadaceae	OTU86	4	1.0E-5	0.33333
d__Bacteria	k__norank_d__Bacteria	p__Chloroflexota	c__Ktedonobacteria	o__Ktedonobacterales	f__JG30-KF-AS9	g__norank_f__JG30-KF-AS9	s__uncultured_bacterium_f__JG30-KF-AS9	OTU3855	5	2.0E-5	0.16667
d__Bacteria	k__norank_d__Bacteria	p__Pseudomonadota	c__Gammaproteobacteria	o__Burkholderiales	f__Nitrosomonadaceae	g__mle1-7	s__unclassified_g__mle1-7	OTU1804	9	3.0E-5	0.5
d__Bacteria	k__norank_d__Bacteria	p__Verrucomicrobiota	c__Verrucomicrobiia	o__Chthoniobacterales	f__Chthoniobacteraceae	g__Chthoniobacter	s__unclassified_g__Chthoniobacter	OTU2671	2	6.76846e-6	0.16667
d__Bacteria	k__norank_d__Bacteria	p__Pseudomonadota	c__Gammaproteobacteria	o__Coxiellales	f__Coxiellaceae	g__Coxiella	s__unclassified_g__Coxiella	OTU1627	6	2.0E-5	0.5
d__Bacteria	k__norank_d__Bacteria	p__Acidobacteriota	c__unclassified_p__Acidobacteriota	o__unclassified_p__Acidobacteriota	f__unclassified_p__Acidobacteriota	g__unclassified_p__Acidobacteriota	s__unclassified_p__Acidobacteriota	OTU2261	32	0.00011	0.33333
d__Bacteria	k__norank_d__Bacteria	p__Myxococcota	c__Polyangiia	o__Haliangiales	f__Haliangiaceae	g__norank_f__Haliangiaceae	s__unclassified_g__norank_f__Haliangiaceae	OTU1210	8	3.0E-5	0.5
d__Bacteria	k__norank_d__Bacteria	p__Elusimicrobiota	c__Elusimicrobia	o__Lineage_IV	f__norank_o__Lineage_IV	g__norank_o__Lineage_IV	s__uncultured_bacterium_o__Lineage_IV	OTU1218	52	0.00018	0.5
d__Bacteria	k__norank_d__Bacteria	p__Pseudomonadota	c__Gammaproteobacteria	o__Rickettsiellales	f__Rickettsiellaceae	g__norank_f__Rickettsiellaceae	s__unclassified_g__norank_f__Rickettsiellaceae	OTU1005	9	3.0E-5	0.33333
d__Bacteria	k__norank_d__Bacteria	p__Chlamydiota	c__Chlamydiia	o__Chlamydiales	f__Parachlamydiaceae	g__norank_f__Parachlamydiaceae	s__metagenome_f__Parachlamydiaceae	OTU2438	3	1.0E-5	0.33333
d__Bacteria	k__norank_d__Bacteria	p__Acidobacteriota	c__Blastocatellia	o__Blastocatellales	f__Blastocatellaceae	g__norank_f__Blastocatellaceae	s__uncultured_Acidobacteria_bacterium_f__Blastocatellaceae	OTU3457	441	0.00149	1
d__Bacteria	k__norank_d__Bacteria	p__Pseudomonadota	c__Gammaproteobacteria	o__PLTA13	f__norank_o__PLTA13	g__norank_o__PLTA13	s__metagenome_o__PLTA13	OTU3722	9	3.0E-5	0.33333
d__Bacteria	k__norank_d__Bacteria	p__Pseudomonadota	c__Gammaproteobacteria	o__Rickettsiellales	f__Rickettsiellaceae	g__Aquicella	s__unclassified_g__Aquicella	OTU591	7	2.0E-5	0.5
d__Bacteria	k__norank_d__Bacteria	p__Chloroflexota	c__Anaerolineae	o__Aggregatilineales	f__A4b	g__norank_f__A4b	s__wastewater_metagenome_f__A4b	OTU1481	870	0.00294	1
d__Bacteria	k__norank_d__Bacteria	p__Pseudomonadota	c__Alphaproteobacteria	o__Hyphomicrobiales	f__Xanthobacteraceae	g__Pseudorhodoplanes	s__uncultured_bacterium_g__Pseudorhodoplanes	OTU957	445	0.00151	1
d__Bacteria	k__norank_d__Bacteria	p__Myxococcota	c__bacteriap25	o__norank_c__bacteriap25	f__norank_c__bacteriap25	g__norank_c__bacteriap25	s__unclassified_g__norank_c__bacteriap25	OTU1705	360	0.00122	1
d__Bacteria	k__norank_d__Bacteria	p__Chloroflexota	c__Ktedonobacteria	o__Ktedonobacterales	f__Ktedonobacteraceae	g__norank_f__Ktedonobacteraceae	s__uncultured_soil_bacterium_f__Ktedonobacteraceae	OTU3644	32	0.00011	0.5
d__Bacteria	k__norank_d__Bacteria	p__Bacteroidota	c__Bacteroidia	o__Chitinophagales	f__Chitinophagaceae	g__Nemorincola	s__uncultured_Bacteroidetes_bacterium_g__Nemorincola	OTU2228	17	6.0E-5	0.83333
d__Bacteria	k__norank_d__Bacteria	p__Pseudomonadota	c__Gammaproteobacteria	o__Lysobacterales	f__Rhodanobacteraceae	g__Rhodanobacter	s__uncultured_Xanthomonadaceae_bacterium_g__Rhodanobacter	OTU3555	866	0.00293	0.66667
d__Bacteria	k__norank_d__Bacteria	p__Pseudomonadota	c__Gammaproteobacteria	o__Burkholderiales	f__SC-I-84	g__norank_f__SC-I-84	s__unclassified_g__norank_f__SC-I-84	OTU4044	102	0.00035	0.33333
d__Bacteria	k__norank_d__Bacteria	p__Pseudomonadota	c__Gammaproteobacteria	o__Rickettsiellales	f__Rickettsiellaceae	g__norank_f__Rickettsiellaceae	s__unclassified_g__norank_f__Rickettsiellaceae	OTU820	4	1.0E-5	0.33333
d__Bacteria	k__norank_d__Bacteria	p__Planctomycetota	c__Phycisphaerae	o__Tepidisphaerales	f__WD2101_soil_group	g__norank_f__WD2101_soil_group	s__uncultured_planctomycete_f__WD2101_soil_group	OTU3010	5	2.0E-5	0.5
d__Bacteria	k__norank_d__Bacteria	p__Pseudomonadota	c__Alphaproteobacteria	o__Hyphomicrobiales	f__Hyphomicrobiaceae	g__Pedomicrobium	s__unclassified_g__Pedomicrobium	OTU2054	462	0.00156	1
d__Bacteria	k__norank_d__Bacteria	p__Pseudomonadota	c__Gammaproteobacteria	o__Rickettsiellales	f__Rickettsiellaceae	g__unclassified_f__Rickettsiellaceae	s__unclassified_f__Rickettsiellaceae	OTU3623	6	2.0E-5	0.33333
d__Bacteria	k__norank_d__Bacteria	p__Acidobacteriota	c__Subgroup_22	o__norank_c__Subgroup_22	f__norank_c__Subgroup_22	g__norank_c__Subgroup_22	s__uncultured_bacterium_c__Subgroup_22	OTU1354	5	2.0E-5	0.33333
d__Bacteria	k__norank_d__Bacteria	p__Chlamydiota	c__Chlamydiia	o__Chlamydiales	f__Parachlamydiaceae	g__unclassified_f__Parachlamydiaceae	s__unclassified_f__Parachlamydiaceae	OTU167	10	3.0E-5	0.33333
d__Bacteria	k__norank_d__Bacteria	p__Pseudomonadota	c__Alphaproteobacteria	o__Rhodospirillales	f__norank_o__Rhodospirillales	g__norank_o__Rhodospirillales	s__uncultured_proteobacterium_o__Rhodospirillales	OTU4181	7	2.0E-5	0.33333
d__Bacteria	k__norank_d__Bacteria	p__Pseudomonadota	c__Gammaproteobacteria	o__Rickettsiellales	f__Rickettsiellaceae	g__norank_f__Rickettsiellaceae	s__uncultured_bacterium_f__Rickettsiellaceae	OTU1972	7	2.0E-5	0.5
d__Bacteria	k__norank_d__Bacteria	p__Actinomycetota	c__Actinobacteria	o__Frankiales	f__unclassified_o__Frankiales	g__unclassified_o__Frankiales	s__unclassified_o__Frankiales	OTU3779	52	0.00018	0.83333
d__Bacteria	k__norank_d__Bacteria	p__Acidobacteriota	c__Subgroup_5	o__norank_c__Subgroup_5	f__norank_c__Subgroup_5	g__norank_c__Subgroup_5	s__uncultured_Acidobacteria_bacterium_c__Subgroup_5	OTU1965	536	0.00181	1
d__Bacteria	k__norank_d__Bacteria	p__Patescibacteria	c__Saccharimonadia	o__Saccharimonadales	f__WWH38	g__norank_f__WWH38	s__uncultured_bacterium_f__WWH38	OTU864	20	7.0E-5	0.5
d__Bacteria	k__norank_d__Bacteria	p__Bdellovibrionota	c__Oligoflexia	o__0319-6G20	f__norank_o__0319-6G20	g__norank_o__0319-6G20	s__uncultured_Syntrophobacteraceae_bacterium_o__0319-6G20	OTU4215	36	0.00012	0.83333
d__Bacteria	k__norank_d__Bacteria	p__Acidobacteriota	c__Acidobacteriae	o__Subgroup_2	f__norank_o__Subgroup_2	g__norank_o__Subgroup_2	s__uncultured_forest_soil_bacterium_o__Subgroup_2	OTU1111	33	0.00011	0.83333
d__Bacteria	k__norank_d__Bacteria	p__Dependentiae	c__Babeliae	o__Babeliales	f__unclassified_o__Babeliales	g__unclassified_o__Babeliales	s__unclassified_o__Babeliales	OTU3038	7	2.0E-5	0.33333
d__Bacteria	k__norank_d__Bacteria	p__Bacteroidota	c__Bacteroidia	o__Sphingobacteriales	f__Sphingobacteriaceae	g__Mucilaginibacter	s__unclassified_g__Mucilaginibacter	OTU3258	10	3.0E-5	0.33333
d__Bacteria	k__norank_d__Bacteria	p__Pseudomonadota	c__Gammaproteobacteria	o__PLTA13	f__norank_o__PLTA13	g__norank_o__PLTA13	s__uncultured_soil_bacterium_o__PLTA13	OTU3469	12	4.0E-5	0.66667
d__Bacteria	k__norank_d__Bacteria	p__Pseudomonadota	c__Gammaproteobacteria	o__Burkholderiales	f__Chromobacteriaceae	g__Pseudogulbenkiania	s__Pseudogulbenkiania_sp._NH8B	OTU835	173	0.00059	0.83333
d__Bacteria	k__norank_d__Bacteria	p__Acidobacteriota	c__Vicinamibacteria	o__Subgroup_17	f__norank_o__Subgroup_17	g__norank_o__Subgroup_17	s__uncultured_Acidobacteria_bacterium_o__Subgroup_17	OTU1797	91	0.00031	1
d__Bacteria	k__norank_d__Bacteria	p__Bacillota	c__Clostridia	o__unclassified_c__Clostridia	f__unclassified_c__Clostridia	g__unclassified_c__Clostridia	s__unclassified_c__Clostridia	OTU2868	2	6.76846e-6	0.16667
d__Bacteria	k__norank_d__Bacteria	p__Verrucomicrobiota	c__Verrucomicrobiia	o__Pedosphaerales	f__Pedosphaeraceae	g__norank_f__Pedosphaeraceae	s__unclassified_g__norank_f__Pedosphaeraceae	OTU1174	37	0.00013	0.33333
d__Bacteria	k__norank_d__Bacteria	p__Myxococcota	c__Polyangiia	o__Haliangiales	f__Haliangiaceae	g__norank_f__Haliangiaceae	s__metagenome_f__Haliangiaceae	OTU1909	68	0.00023	1
d__Bacteria	k__norank_d__Bacteria	p__Acidobacteriota	c__Vicinamibacteria	o__Vicinamibacterales	f__norank_o__Vicinamibacterales	g__norank_o__Vicinamibacterales	s__uncultured_Acidobacteria_bacterium_o__Vicinamibacterales	OTU3705	6	2.0E-5	0.16667
d__Bacteria	k__norank_d__Bacteria	p__Pseudomonadota	c__Gammaproteobacteria	o__Lysobacterales	f__Rhodanobacteraceae	g__Ahniella	s__uncultured_bacterium_g__Ahniella	OTU3210	7	2.0E-5	0.5
d__Bacteria	k__norank_d__Bacteria	p__Planctomycetota	c__Phycisphaerae	o__Tepidisphaerales	f__WD2101_soil_group	g__norank_f__WD2101_soil_group	s__unclassified_g__norank_f__WD2101_soil_group	OTU3002	12	4.0E-5	0.33333
d__Bacteria	k__norank_d__Bacteria	p__Gemmatimonadota	c__Gemmatimonadia	o__Gemmatimonadales	f__Gemmatimonadaceae	g__norank_f__Gemmatimonadaceae	s__uncultured_Gemmatimonas_sp._f__Gemmatimonadaceae	OTU2288	26	9.0E-5	0.33333
d__Bacteria	k__norank_d__Bacteria	p__Thermodesulfobacteriota	c__Desulfuromonadia	o__Geobacterales	f__Geobacteraceae	g__Pelotalea	s__uncultured_Desulfuromonadales_bacterium_g__Pelotalea	OTU1895	52	0.00018	0.66667
d__Bacteria	k__norank_d__Bacteria	p__Candidatus_Eremiobacterota	c__Eremiobacteria	o__norank_c__Eremiobacteria	f__norank_c__Eremiobacteria	g__norank_c__Eremiobacteria	s__uncultured_bacterium_c__Eremiobacteria	OTU3989	39	0.00013	0.33333
d__Bacteria	k__norank_d__Bacteria	p__Myxococcota	c__Myxococcia	o__Myxococcales	f__Myxococcaceae	g__unclassified_f__Myxococcaceae	s__unclassified_f__Myxococcaceae	OTU2708	3	1.0E-5	0.33333
d__Bacteria	k__norank_d__Bacteria	p__unclassified_k__norank_d__Bacteria	c__unclassified_k__norank_d__Bacteria	o__unclassified_k__norank_d__Bacteria	f__unclassified_k__norank_d__Bacteria	g__unclassified_k__norank_d__Bacteria	s__unclassified_k__norank_d__Bacteria	OTU249	6	2.0E-5	0.16667
d__Bacteria	k__norank_d__Bacteria	p__MBNT15	c__norank_p__MBNT15	o__norank_p__MBNT15	f__norank_p__MBNT15	g__norank_p__MBNT15	s__uncultured_bacterium_p__MBNT15	OTU487	20	7.0E-5	0.66667
d__Bacteria	k__norank_d__Bacteria	p__Elusimicrobiota	c__Lineage_IIa	o__norank_c__Lineage_IIa	f__norank_c__Lineage_IIa	g__norank_c__Lineage_IIa	s__uncultured_bacterium_c__Lineage_IIa	OTU3866	2	6.76846e-6	0.16667
d__Bacteria	k__norank_d__Bacteria	p__Chloroflexota	c__Ktedonobacteria	o__C0119	f__norank_o__C0119	g__norank_o__C0119	s__uncultured_bacterium_o__C0119	OTU3615	30	0.0001	0.5
d__Bacteria	k__norank_d__Bacteria	p__Pseudomonadota	c__Gammaproteobacteria	o__Burkholderiales	f__Nitrosomonadaceae	g__mle1-7	s__uncultured_bacterium_g__mle1-7	OTU1639	50	0.00017	0.5
d__Bacteria	k__norank_d__Bacteria	p__Myxococcota	c__Polyangiia	o__Polyangiales	f__BIrii41	g__norank_f__BIrii41	s__uncultured_bacterium_f__BIrii41	OTU2821	7	2.0E-5	0.33333
d__Bacteria	k__norank_d__Bacteria	p__Pseudomonadota	c__Gammaproteobacteria	o__Burkholderiales	f__Nitrosomonadaceae	g__MND1	s__unclassified_g__MND1	OTU3237	5	2.0E-5	0.33333
d__Bacteria	k__norank_d__Bacteria	p__Acidobacteriota	c__Blastocatellia	o__11-24	f__norank_o__11-24	g__norank_o__11-24	s__unclassified_g__norank_o__11-24	OTU1034	9	3.0E-5	0.16667
d__Bacteria	k__norank_d__Bacteria	p__Pseudomonadota	c__Gammaproteobacteria	o__Burkholderiales	f__Methylophilaceae	g__Methylotenera	s__unclassified_g__Methylotenera	OTU3620	3	1.0E-5	0.16667
d__Bacteria	k__norank_d__Bacteria	p__Acidobacteriota	c__Acidobacteriae	o__Subgroup_13	f__norank_o__Subgroup_13	g__norank_o__Subgroup_13	s__uncultured_forest_soil_bacterium_o__Subgroup_13	OTU790	28	9.0E-5	0.83333
d__Bacteria	k__norank_d__Bacteria	p__Pseudomonadota	c__Alphaproteobacteria	o__Hyphomicrobiales	f__Hyphomicrobiaceae	g__Hyphomicrobium	s__unclassified_g__Hyphomicrobium	OTU3671	34	0.00012	0.83333
d__Bacteria	k__norank_d__Bacteria	p__Candidatus_Kapabacteria	c__Kapabacteria	o__Kapabacteriales	f__norank_o__Kapabacteriales	g__norank_o__Kapabacteriales	s__uncultured_bacterium_KF-JG30-B11	OTU3828	2	6.76846e-6	0.16667
d__Bacteria	k__norank_d__Bacteria	p__Myxococcota	c__Myxococcia	o__Myxococcales	f__27F-1492R	g__norank_f__27F-1492R	s__uncultured_delta_proteobacterium_f__27F-1492R	OTU166	6	2.0E-5	0.33333
d__Bacteria	k__norank_d__Bacteria	p__Chloroflexota	c__Ktedonobacteria	o__C0119	f__norank_o__C0119	g__norank_o__C0119	s__unclassified_g__norank_o__C0119	OTU1440	5	2.0E-5	0.33333
d__Bacteria	k__norank_d__Bacteria	p__Bacteroidota	c__Bacteroidia	o__Sphingobacteriales	f__AKYH767	g__norank_f__AKYH767	s__uncultured_bacterium_f__AKYH767	OTU31	8	3.0E-5	0.16667
d__Bacteria	k__norank_d__Bacteria	p__Myxococcota	c__Myxococcia	o__Myxococcales	f__Myxococcaceae	g__norank_f__Myxococcaceae	s__unclassified_g__norank_f__Myxococcaceae	OTU489	10	3.0E-5	0.66667
d__Bacteria	k__norank_d__Bacteria	p__Bacteroidota	c__Bacteroidia	o__Sphingobacteriales	f__NS11-12_marine_group	g__norank_f__NS11-12_marine_group	s__uncultured_bacterium_f__NS11-12_marine_group	OTU2396	19	6.0E-5	0.33333
d__Bacteria	k__norank_d__Bacteria	p__Entotheonellaeota	c__Entotheonellia	o__Entotheonellales	f__Entotheonellaceae	g__Candidatus_Entotheonella	s__uncultured_bacterium_g__Candidatus_Entotheonella	OTU4513	10	3.0E-5	0.5
d__Bacteria	k__norank_d__Bacteria	p__Bacillota	c__Bacilli	o__Paenibacillales	f__Paenibacillaceae	g__Paenibacillus	s__Paenibacillus_odorifer	OTU2256	125	0.00042	1
d__Bacteria	k__norank_d__Bacteria	p__Chloroflexota	c__Ktedonobacteria	o__Ktedonobacterales	f__JG30-KF-AS9	g__norank_f__JG30-KF-AS9	s__uncultured_bacterium_f__JG30-KF-AS9	OTU4132	110	0.00037	1
d__Bacteria	k__norank_d__Bacteria	p__Pseudomonadota	c__Gammaproteobacteria	o__Rickettsiellales	f__Rickettsiellaceae	g__norank_f__Rickettsiellaceae	s__unclassified_g__norank_f__Rickettsiellaceae	OTU2290	29	0.0001	0.33333
d__Bacteria	k__norank_d__Bacteria	p__Chloroflexota	c__Anaerolineae	o__Aggregatilineales	f__Aggregatilineaceae	g__norank_f__Aggregatilineaceae	s__uncultured_bacterium_f__Aggregatilineaceae	OTU608	2	6.76846e-6	0.16667
d__Bacteria	k__norank_d__Bacteria	p__Chloroflexota	c__Chloroflexia	o__Thermomicrobiales	f__JG30-KF-CM45	g__norank_f__JG30-KF-CM45	s__metagenome_f__JG30-KF-CM45	OTU821	2	6.76846e-6	0.16667
d__Bacteria	k__norank_d__Bacteria	p__Pseudomonadota	c__Gammaproteobacteria	o__Burkholderiales	f__SC-I-84	g__norank_f__SC-I-84	s__unclassified_g__norank_f__SC-I-84	OTU1260	34	0.00012	0.5
d__Bacteria	k__norank_d__Bacteria	p__Pseudomonadota	c__Alphaproteobacteria	o__Caulobacterales	f__Hyphomonadaceae	g__SWB02	s__uncultured_bacterium_g__SWB02	OTU3417	28	9.0E-5	0.66667
d__Bacteria	k__norank_d__Bacteria	p__Dependentiae	c__Babeliae	o__Babeliales	f__Vermiphilaceae	g__norank_f__Vermiphilaceae	s__unclassified_g__norank_f__Vermiphilaceae	OTU793	2	6.76846e-6	0.16667
d__Bacteria	k__norank_d__Bacteria	p__Planctomycetota	c__Planctomycetes	o__Gemmatales	f__Gemmataceae	g__norank_f__Gemmataceae	s__uncultured_bacterium_f__Gemmataceae	OTU3367	30	0.0001	0.66667
d__Bacteria	k__norank_d__Bacteria	p__Acidobacteriota	c__Acidobacteriae	o__Subgroup_13	f__norank_o__Subgroup_13	g__norank_o__Subgroup_13	s__unclassified_g__norank_o__Subgroup_13	OTU699	2	6.76846e-6	0.16667
d__Bacteria	k__norank_d__Bacteria	p__Latescibacterota	c__norank_p__Latescibacterota	o__norank_p__Latescibacterota	f__norank_p__Latescibacterota	g__norank_p__Latescibacterota	s__unclassified_g__norank_p__Latescibacterota	OTU4281	39	0.00013	1
d__Bacteria	k__norank_d__Bacteria	p__Chlamydiota	c__Chlamydiia	o__Chlamydiales	f__unclassified_o__Chlamydiales	g__unclassified_o__Chlamydiales	s__unclassified_o__Chlamydiales	OTU670	4	1.0E-5	0.33333
d__Bacteria	k__norank_d__Bacteria	p__Pseudomonadota	c__Alphaproteobacteria	o__Rickettsiales	f__SM2D12	g__norank_f__SM2D12	s__unclassified_g__norank_f__SM2D12	OTU4137	8	3.0E-5	0.33333
d__Bacteria	k__norank_d__Bacteria	p__Bacillota	c__Clostridia	o__Oscillospirales	f__Oscillospiraceae	g__Ruminiclostridium	s__Ruminiclostridium_hungatei	OTU2578	39	0.00013	0.83333
d__Bacteria	k__norank_d__Bacteria	p__Armatimonadota	c__Fimbriimonadia	o__Fimbriimonadales	f__Fimbriimonadaceae	g__norank_f__Fimbriimonadaceae	s__unclassified_g__norank_f__Fimbriimonadaceae	OTU2640	4	1.0E-5	0.16667
d__Bacteria	k__norank_d__Bacteria	p__Pseudomonadota	c__Gammaproteobacteria	o__Burkholderiales	f__Methylophilaceae	g__norank_f__Methylophilaceae	s__uncultured_bacterium_f__Methylophilaceae	OTU2907	252	0.00085	1
d__Bacteria	k__norank_d__Bacteria	p__Gemmatimonadota	c__Gemmatimonadia	o__Gemmatimonadales	f__Gemmatimonadaceae	g__norank_f__Gemmatimonadaceae	s__uncultured_proteobacterium_f__Gemmatimonadaceae	OTU2131	982	0.00332	1
d__Bacteria	k__norank_d__Bacteria	p__Bacteroidota	c__Bacteroidia	o__Chitinophagales	f__Saprospiraceae	g__norank_f__Saprospiraceae	s__bacterium_enrichment_culture_clone_SRAO_34	OTU80	9	3.0E-5	0.5
d__Bacteria	k__norank_d__Bacteria	p__Gemmatimonadota	c__AKAU4049	o__norank_c__AKAU4049	f__norank_c__AKAU4049	g__norank_c__AKAU4049	s__uncultured_bacterium_c__AKAU4049	OTU129	52	0.00018	0.66667
d__Bacteria	k__norank_d__Bacteria	p__Pseudomonadota	c__Alphaproteobacteria	o__norank_c__Alphaproteobacteria	f__norank_c__Alphaproteobacteria	g__norank_c__Alphaproteobacteria	s__uncultured_Rhodospirillaceae_bacterium_c__Alphaproteobacteria	OTU1585	22	7.0E-5	0.66667
d__Bacteria	k__norank_d__Bacteria	p__Chloroflexota	c__Ktedonobacteria	o__Ktedonobacterales	f__Ktedonobacteraceae	g__HSB_OF53-F07	s__uncultured_soil_bacterium_g__HSB_OF53-F07	OTU3026	38	0.00013	0.83333
d__Bacteria	k__norank_d__Bacteria	p__Pseudomonadota	c__Gammaproteobacteria	o__Burkholderiales	f__Nitrosomonadaceae	g__IS-44	s__uncultured_bacterium_g__IS-44	OTU1681	242	0.00082	0.83333
d__Bacteria	k__norank_d__Bacteria	p__Actinomycetota	c__Thermoleophilia	o__Solirubrobacterales	f__67-14	g__norank_f__67-14	s__unclassified_g__norank_f__67-14	OTU522	5	2.0E-5	0.33333
d__Bacteria	k__norank_d__Bacteria	p__Candidatus_Kapabacteria	c__Kapabacteria	o__Kapabacteriales	f__norank_o__Kapabacteriales	g__norank_o__Kapabacteriales	s__uncultured_bacterium_o__Kapabacteriales	OTU1953	44	0.00015	0.83333
d__Bacteria	k__norank_d__Bacteria	p__Pseudomonadota	c__Gammaproteobacteria	o__Burkholderiales	f__Comamonadaceae	g__unclassified_f__Comamonadaceae	s__unclassified_f__Comamonadaceae	OTU3987	483	0.00163	1
d__Bacteria	k__norank_d__Bacteria	p__Pseudomonadota	c__Gammaproteobacteria	o__Rickettsiellales	f__Rickettsiellaceae	g__norank_f__Rickettsiellaceae	s__unclassified_g__norank_f__Rickettsiellaceae	OTU3254	5	2.0E-5	0.16667
d__Bacteria	k__norank_d__Bacteria	p__Planctomycetota	c__Phycisphaerae	o__Tepidisphaerales	f__WD2101_soil_group	g__norank_f__WD2101_soil_group	s__uncultured_bacterium_f__WD2101_soil_group	OTU3009	7	2.0E-5	0.5
d__Bacteria	k__norank_d__Bacteria	p__Bacteroidota	c__Bacteroidia	o__Chitinophagales	f__Saprospiraceae	g__norank_f__Saprospiraceae	s__uncultured_Devosia_sp._f__Saprospiraceae	OTU2532	4	1.0E-5	0.16667
d__Bacteria	k__norank_d__Bacteria	p__Bacteroidota	c__Bacteroidia	o__Cytophagales	f__Hymenobacteraceae	g__Adhaeribacter	s__uncultured_soil_bacterium_g__Adhaeribacter	OTU2812	51	0.00017	1
d__Bacteria	k__norank_d__Bacteria	p__Acidobacteriota	c__Acidobacteriae	o__Subgroup_15	f__norank_o__Subgroup_15	g__norank_o__Subgroup_15	s__unclassified_g__norank_o__Subgroup_15	OTU399	41	0.00014	0.66667
d__Bacteria	k__norank_d__Bacteria	p__Thermodesulfobacteriota	c__Syntrophobacteria	o__Syntrophobacterales	f__Syntrophobacteraceae	g__Syntrophobacter	s__unclassified_g__Syntrophobacter	OTU3021	12	4.0E-5	0.16667
d__Bacteria	k__norank_d__Bacteria	p__Pseudomonadota	c__Alphaproteobacteria	o__Rhodospirillales	f__Magnetospirillaceae	g__norank_f__Magnetospirillaceae	s__uncultured_bacterium_f__Magnetospirillaceae	OTU3669	2	6.76846e-6	0.16667
d__Bacteria	k__norank_d__Bacteria	p__Pseudomonadota	c__Gammaproteobacteria	o__Burkholderiales	f__Nitrosomonadaceae	g__Ellin6067	s__unclassified_g__Ellin6067	OTU3476	27	9.0E-5	1
d__Bacteria	k__norank_d__Bacteria	p__Pseudomonadota	c__Gammaproteobacteria	o__Rickettsiellales	f__Rickettsiellaceae	g__norank_f__Rickettsiellaceae	s__uncultured_bacterium_f__Rickettsiellaceae	OTU693	20	7.0E-5	0.33333
d__Bacteria	k__norank_d__Bacteria	p__Patescibacteria	c__Saccharimonadia	o__Saccharimonadales	f__LWQ8	g__norank_f__LWQ8	s__uncultured_bacterium_f__LWQ8	OTU1154	6	2.0E-5	0.16667
d__Bacteria	k__norank_d__Bacteria	p__Chloroflexota	c__SHA-26	o__norank_c__SHA-26	f__norank_c__SHA-26	g__norank_c__SHA-26	s__uncultured_bacterium_c__SHA-26	OTU1104	8	3.0E-5	0.33333
d__Bacteria	k__norank_d__Bacteria	p__Planctomycetota	c__Phycisphaerae	o__Phycisphaerales	f__Phycisphaeraceae	g__SM1A02	s__uncultured_bacterium_g__SM1A02	OTU1062	5	2.0E-5	0.16667
d__Bacteria	k__norank_d__Bacteria	p__Chloroflexota	c__Chloroflexia	o__Thermomicrobiales	f__JG30-KF-CM45	g__norank_f__JG30-KF-CM45	s__unclassified_g__norank_f__JG30-KF-CM45	OTU3602	11	4.0E-5	0.5
d__Bacteria	k__norank_d__Bacteria	p__RCP2-54	c__norank_p__RCP2-54	o__norank_p__RCP2-54	f__norank_p__RCP2-54	g__norank_p__RCP2-54	s__unclassified_g__norank_p__RCP2-54	OTU3248	25	8.0E-5	0.5
d__Bacteria	k__norank_d__Bacteria	p__Gemmatimonadota	c__Gemmatimonadia	o__Gemmatimonadales	f__Gemmatimonadaceae	g__Gemmatimonas	s__unclassified_g__Gemmatimonas	OTU1741	9	3.0E-5	0.66667
d__Bacteria	k__norank_d__Bacteria	p__Acidobacteriota	c__Vicinamibacteria	o__Vicinamibacterales	f__norank_o__Vicinamibacterales	g__norank_o__Vicinamibacterales	s__uncultured_Acidobacteria_bacterium_o__Vicinamibacterales	OTU1945	16	5.0E-5	0.83333
d__Bacteria	k__norank_d__Bacteria	p__Verrucomicrobiota	c__Verrucomicrobiia	o__Pedosphaerales	f__Pedosphaeraceae	g__norank_f__Pedosphaeraceae	s__unclassified_g__norank_f__Pedosphaeraceae	OTU1952	8	3.0E-5	0.66667
d__Bacteria	k__norank_d__Bacteria	p__Acidobacteriota	c__Subgroup_5	o__norank_c__Subgroup_5	f__norank_c__Subgroup_5	g__norank_c__Subgroup_5	s__unclassified_g__norank_c__Subgroup_5	OTU3488	9	3.0E-5	0.66667
d__Bacteria	k__norank_d__Bacteria	p__Acidobacteriota	c__Blastocatellia	o__Blastocatellales	f__Blastocatellaceae	g__unclassified_f__Blastocatellaceae	s__unclassified_f__Blastocatellaceae	OTU1992	26	9.0E-5	0.66667
d__Bacteria	k__norank_d__Bacteria	p__Acidobacteriota	c__Blastocatellia	o__11-24	f__norank_o__11-24	g__norank_o__11-24	s__uncultured_Acidobacteria_bacterium_o__11-24	OTU2889	12	4.0E-5	0.33333
d__Bacteria	k__norank_d__Bacteria	p__Pseudomonadota	c__Gammaproteobacteria	o__Burkholderiales	f__unclassified_o__Burkholderiales	g__unclassified_o__Burkholderiales	s__unclassified_o__Burkholderiales	OTU3926	13	4.0E-5	0.33333
d__Bacteria	k__norank_d__Bacteria	p__Pseudomonadota	c__Gammaproteobacteria	o__Burkholderiales	f__Sutterellaceae	g__norank_f__Sutterellaceae	s__unclassified_g__norank_f__Sutterellaceae	OTU158	8	3.0E-5	0.5
d__Bacteria	k__norank_d__Bacteria	p__Bacteroidota	c__Bacteroidia	o__Chitinophagales	f__Chitinophagaceae	g__Flavisolibacter	s__uncultured_soil_bacterium_g__Flavisolibacter	OTU4007	16	5.0E-5	0.83333
d__Bacteria	k__norank_d__Bacteria	p__Bacteroidota	c__Bacteroidia	o__Chitinophagales	f__Chitinophagaceae	g__Flavihumibacter	s__uncultured_bacterium_g__Flavihumibacter	OTU3378	69	0.00023	1
d__Bacteria	k__norank_d__Bacteria	p__Patescibacteria	c__Saccharimonadia	o__Saccharimonadales	f__unclassified_o__Saccharimonadales	g__unclassified_o__Saccharimonadales	s__unclassified_o__Saccharimonadales	OTU4116	4	1.0E-5	0.33333
d__Bacteria	k__norank_d__Bacteria	p__Chlamydiota	c__Chlamydiia	o__Chlamydiales	f__Parachlamydiaceae	g__Neochlamydia	s__metagenome_g__Neochlamydia	OTU2560	5	2.0E-5	0.16667
d__Bacteria	k__norank_d__Bacteria	p__Verrucomicrobiota	c__Verrucomicrobiia	o__Pedosphaerales	f__Pedosphaeraceae	g__norank_f__Pedosphaeraceae	s__uncultured_Verrucomicrobia_bacterium_f__Pedosphaeraceae	OTU4042	40	0.00014	0.33333
d__Bacteria	k__norank_d__Bacteria	p__unclassified_k__norank_d__Bacteria	c__unclassified_k__norank_d__Bacteria	o__unclassified_k__norank_d__Bacteria	f__unclassified_k__norank_d__Bacteria	g__unclassified_k__norank_d__Bacteria	s__unclassified_k__norank_d__Bacteria	OTU338	17	6.0E-5	0.5
d__Bacteria	k__norank_d__Bacteria	p__unclassified_k__norank_d__Bacteria	c__unclassified_k__norank_d__Bacteria	o__unclassified_k__norank_d__Bacteria	f__unclassified_k__norank_d__Bacteria	g__unclassified_k__norank_d__Bacteria	s__unclassified_k__norank_d__Bacteria	OTU331	3	1.0E-5	0.16667
d__Bacteria	k__norank_d__Bacteria	p__Chloroflexota	c__Dehalococcoidia	o__S085	f__norank_o__S085	g__norank_o__S085	s__uncultured_bacterium_5G4	OTU3938	157	0.00053	1
d__Bacteria	k__norank_d__Bacteria	p__Cyanobacteriota	c__Vampirivibrionia	o__Obscuribacterales	f__Obscuribacteraceae	g__norank_f__Obscuribacteraceae	s__uncultured_bacterium_f__Obscuribacteraceae	OTU3678	19	6.0E-5	0.5
d__Bacteria	k__norank_d__Bacteria	p__Patescibacteria	c__Parcubacteria	o__Candidatus_Kaiserbacteria	f__norank_o__Candidatus_Kaiserbacteria	g__norank_o__Candidatus_Kaiserbacteria	s__unclassified_g__norank_o__Candidatus_Kaiserbacteria	OTU266	7	2.0E-5	0.16667
d__Bacteria	k__norank_d__Bacteria	p__Bacteroidota	c__Bacteroidia	o__Sphingobacteriales	f__AKYH767	g__norank_f__AKYH767	s__uncultured_bacterium_f__AKYH767	OTU3169	135	0.00046	1
d__Bacteria	k__norank_d__Bacteria	p__Pseudomonadota	c__Gammaproteobacteria	o__Coxiellales	f__Coxiellaceae	g__Coxiella	s__unclassified_g__Coxiella	OTU3871	2	6.76846e-6	0.16667
d__Bacteria	k__norank_d__Bacteria	p__Pseudomonadota	c__Gammaproteobacteria	o__Rickettsiellales	f__Rickettsiellaceae	g__norank_f__Rickettsiellaceae	s__unclassified_g__norank_f__Rickettsiellaceae	OTU2119	5	2.0E-5	0.16667
d__Bacteria	k__norank_d__Bacteria	p__Elusimicrobiota	c__Elusimicrobia	o__Lineage_IV	f__norank_o__Lineage_IV	g__norank_o__Lineage_IV	s__uncultured_bacterium_o__Lineage_IV	OTU1537	11	4.0E-5	0.33333
d__Bacteria	k__norank_d__Bacteria	p__Actinomycetota	c__Acidimicrobiia	o__Acidimicrobiales	f__Acidimicrobiaceae	g__norank_f__Acidimicrobiaceae	s__uncultured_actinobacterium_f__Acidimicrobiaceae	OTU2726	20	7.0E-5	0.33333
d__Bacteria	k__norank_d__Bacteria	p__Myxococcota	c__bacteriap25	o__norank_c__bacteriap25	f__norank_c__bacteriap25	g__norank_c__bacteriap25	s__uncultured_soil_bacterium_c__bacteriap25	OTU3082	11	4.0E-5	0.33333
d__Bacteria	k__norank_d__Bacteria	p__Chloroflexota	c__Anaerolineae	o__Aggregatilineales	f__A4b	g__norank_f__A4b	s__uncultured_bacterium_f__A4b	OTU3247	12	4.0E-5	1
d__Bacteria	k__norank_d__Bacteria	p__Pseudomonadota	c__Gammaproteobacteria	o__Pseudomonadales	f__Moraxellaceae	g__norank_f__Moraxellaceae	s__uncultured_Pseudomonadaceae_bacterium_f__Moraxellaceae	OTU3573	11	4.0E-5	0.66667
d__Bacteria	k__norank_d__Bacteria	p__Bacillota	c__Clostridia	o__Clostridiales	f__Clostridiaceae	g__Clostridium	s__Clostridium_estertheticum	OTU1542	117	0.0004	1
d__Bacteria	k__norank_d__Bacteria	p__Planctomycetota	c__OM190	o__norank_c__OM190	f__norank_c__OM190	g__norank_c__OM190	s__uncultured_bacterium_c__OM190	OTU709	3	1.0E-5	0.16667
d__Bacteria	k__norank_d__Bacteria	p__Pseudomonadota	c__Alphaproteobacteria	o__Reyranellales	f__Reyranellaceae	g__norank_f__Reyranellaceae	s__unclassified_g__norank_f__Reyranellaceae	OTU1814	18	6.0E-5	0.66667
d__Bacteria	k__norank_d__Bacteria	p__Acidobacteriota	c__Vicinamibacteria	o__Vicinamibacterales	f__norank_o__Vicinamibacterales	g__norank_o__Vicinamibacterales	s__uncultured_Acidobacteriales_bacterium_o__Vicinamibacterales	OTU1498	369	0.00125	1
d__Bacteria	k__norank_d__Bacteria	p__Pseudomonadota	c__Alphaproteobacteria	o__Elsterales	f__norank_o__Elsterales	g__norank_o__Elsterales	s__unclassified_g__norank_o__Elsterales	OTU4514	48	0.00016	0.5
d__Bacteria	k__norank_d__Bacteria	p__Pseudomonadota	c__Gammaproteobacteria	o__Rickettsiellales	f__Rickettsiellaceae	g__norank_f__Rickettsiellaceae	s__uncultured_bacterium_f__Rickettsiellaceae	OTU995	24	8.0E-5	0.33333
d__Bacteria	k__norank_d__Bacteria	p__Myxococcota	c__Polyangiia	o__Haliangiales	f__Haliangiaceae	g__norank_f__Haliangiaceae	s__unclassified_g__norank_f__Haliangiaceae	OTU527	5	2.0E-5	0.33333
d__Bacteria	k__norank_d__Bacteria	p__Myxococcota	c__Myxococcia	o__Myxococcales	f__Myxococcaceae	g__P3OB-42	s__metagenome_g__P3OB-42	OTU2876	58	0.0002	1
d__Bacteria	k__norank_d__Bacteria	p__Pseudomonadota	c__Alphaproteobacteria	o__norank_c__Alphaproteobacteria	f__norank_c__Alphaproteobacteria	g__norank_c__Alphaproteobacteria	s__uncultured_bacterium_c__Alphaproteobacteria	OTU1363	29	0.0001	0.33333
d__Bacteria	k__norank_d__Bacteria	p__Pseudomonadota	c__Gammaproteobacteria	o__Rickettsiellales	f__Rickettsiellaceae	g__norank_f__Rickettsiellaceae	s__unclassified_g__norank_f__Rickettsiellaceae	OTU3998	58	0.0002	0.66667
d__Bacteria	k__norank_d__Bacteria	p__Chloroflexota	c__Anaerolineae	o__Aggregatilineales	f__norank_o__Aggregatilineales	g__norank_o__Aggregatilineales	s__uncultured_soil_bacterium_o__Aggregatilineales	OTU184	2	6.76846e-6	0.16667
d__Bacteria	k__norank_d__Bacteria	p__Myxococcota	c__Myxococcia	o__Myxococcales	f__Anaeromyxobacteraceae	g__Anaeromyxobacter	s__unclassified_g__Anaeromyxobacter	OTU154	5	2.0E-5	0.16667
d__Bacteria	k__norank_d__Bacteria	p__unclassified_k__norank_d__Bacteria	c__unclassified_k__norank_d__Bacteria	o__unclassified_k__norank_d__Bacteria	f__unclassified_k__norank_d__Bacteria	g__unclassified_k__norank_d__Bacteria	s__unclassified_k__norank_d__Bacteria	OTU1886	16	5.0E-5	0.5
d__Bacteria	k__norank_d__Bacteria	p__Acidobacteriota	c__Acidobacteriae	o__Terriglobales	f__norank_o__Terriglobales	g__norank_o__Terriglobales	s__uncultured_bacterium_o__Terriglobales	OTU1378	50	0.00017	0.66667
d__Bacteria	k__norank_d__Bacteria	p__Patescibacteria	c__Dojkabacteria	o__norank_c__Dojkabacteria	f__norank_c__Dojkabacteria	g__norank_c__Dojkabacteria	s__uncultured_bacterium_c__Dojkabacteria	OTU4443	3	1.0E-5	0.33333
d__Bacteria	k__norank_d__Bacteria	p__Armatimonadota	c__Fimbriimonadia	o__Fimbriimonadales	f__Fimbriimonadaceae	g__norank_f__Fimbriimonadaceae	s__uncultured_bacterium_f__Fimbriimonadaceae	OTU1478	14	5.0E-5	0.16667
d__Bacteria	k__norank_d__Bacteria	p__Armatimonadota	c__Fimbriimonadia	o__Fimbriimonadales	f__Fimbriimonadaceae	g__norank_f__Fimbriimonadaceae	s__uncultured_bacterium_f__Fimbriimonadaceae	OTU3961	37	0.00013	0.33333
d__Bacteria	k__norank_d__Bacteria	p__Pseudomonadota	c__Gammaproteobacteria	o__Burkholderiales	f__Rhodocyclaceae	g__Azovibrio	s__uncultured_bacterium_g__Azovibrio	OTU3131	19	6.0E-5	0.83333
d__Bacteria	k__norank_d__Bacteria	p__Gemmatimonadota	c__Gemmatimonadia	o__Gemmatimonadales	f__Gemmatimonadaceae	g__Gemmatimonas	s__uncultured_soil_bacterium_g__Gemmatimonas	OTU3584	59	0.0002	0.83333
d__Bacteria	k__norank_d__Bacteria	p__Chloroflexota	c__Anaerolineae	o__Anaerolineales	f__Anaerolineaceae	g__norank_f__Anaerolineaceae	s__unclassified_g__norank_f__Anaerolineaceae	OTU2705	78	0.00026	0.66667
d__Bacteria	k__norank_d__Bacteria	p__Planctomycetota	c__Planctomycetes	o__Gemmatales	f__Gemmataceae	g__norank_f__Gemmataceae	s__uncultured_bacterium_f__Gemmataceae	OTU1081	4	1.0E-5	0.33333
d__Bacteria	k__norank_d__Bacteria	p__Pseudomonadota	c__Gammaproteobacteria	o__unclassified_c__Gammaproteobacteria	f__unclassified_c__Gammaproteobacteria	g__unclassified_c__Gammaproteobacteria	s__unclassified_c__Gammaproteobacteria	OTU141	5	2.0E-5	0.33333
d__Bacteria	k__norank_d__Bacteria	p__Chloroflexota	c__Anaerolineae	o__Aggregatilineales	f__A4b	g__norank_f__A4b	s__unclassified_g__norank_f__A4b	OTU2133	7	2.0E-5	0.5
d__Bacteria	k__norank_d__Bacteria	p__Pseudomonadota	c__Alphaproteobacteria	o__norank_c__Alphaproteobacteria	f__norank_c__Alphaproteobacteria	g__norank_c__Alphaproteobacteria	s__uncultured_soil_bacterium_c__Alphaproteobacteria	OTU1450	323	0.00109	1
d__Bacteria	k__norank_d__Bacteria	p__Pseudomonadota	c__Gammaproteobacteria	o__Burkholderiales	f__Nitrosomonadaceae	g__MND1	s__unclassified_g__MND1	OTU2625	720	0.00244	1
d__Bacteria	k__norank_d__Bacteria	p__Pseudomonadota	c__Alphaproteobacteria	o__unclassified_c__Alphaproteobacteria	f__unclassified_c__Alphaproteobacteria	g__unclassified_c__Alphaproteobacteria	s__unclassified_c__Alphaproteobacteria	OTU4067	5	2.0E-5	0.33333
d__Bacteria	k__norank_d__Bacteria	p__Chloroflexota	c__TK10	o__norank_c__TK10	f__norank_c__TK10	g__norank_c__TK10	s__unclassified_g__norank_c__TK10	OTU853	36	0.00012	0.66667
d__Bacteria	k__norank_d__Bacteria	p__Actinomycetota	c__Thermoleophilia	o__Gaiellales	f__Gaiellaceae	g__Gaiella	s__uncultured_bacterium_g__Gaiella	OTU1463	112	0.00038	1
d__Bacteria	k__norank_d__Bacteria	p__Pseudomonadota	c__Gammaproteobacteria	o__Rickettsiellales	f__Rickettsiellaceae	g__norank_f__Rickettsiellaceae	s__unclassified_g__norank_f__Rickettsiellaceae	OTU3465	4	1.0E-5	0.16667
d__Bacteria	k__norank_d__Bacteria	p__Myxococcota	c__Polyangiia	o__Polyangiales	f__Sandaracinaceae	g__Sandaracinus	s__uncultured_bacterium_g__Sandaracinus	OTU1387	7	2.0E-5	0.5
d__Bacteria	k__norank_d__Bacteria	p__Planctomycetota	c__Planctomycetes	o__Gemmatales	f__Gemmataceae	g__norank_f__Gemmataceae	s__unclassified_g__norank_f__Gemmataceae	OTU1028	7	2.0E-5	0.33333
d__Bacteria	k__norank_d__Bacteria	p__Pseudomonadota	c__Gammaproteobacteria	o__Pseudomonadales	f__KI89A_clade	g__norank_f__KI89A_clade	s__unclassified_g__norank_f__KI89A_clade	OTU1676	48	0.00016	1
d__Bacteria	k__norank_d__Bacteria	p__Acidobacteriota	c__Blastocatellia	o__11-24	f__norank_o__11-24	g__norank_o__11-24	s__unclassified_g__norank_o__11-24	OTU2518	21	7.0E-5	0.66667
d__Bacteria	k__norank_d__Bacteria	p__Planctomycetota	c__Phycisphaerae	o__Phycisphaerales	f__Phycisphaeraceae	g__norank_f__Phycisphaeraceae	s__unclassified_g__norank_f__Phycisphaeraceae	OTU3071	2	6.76846e-6	0.16667
d__Bacteria	k__norank_d__Bacteria	p__Pseudomonadota	c__Alphaproteobacteria	o__norank_c__Alphaproteobacteria	f__norank_c__Alphaproteobacteria	g__norank_c__Alphaproteobacteria	s__unclassified_g__norank_c__Alphaproteobacteria	OTU3110	6	2.0E-5	0.33333
d__Bacteria	k__norank_d__Bacteria	p__Bacteroidota	c__Bacteroidia	o__Chitinophagales	f__Chitinophagaceae	g__Flavitalea	s__uncultured_bacterium_g__Flavitalea	OTU1712	328	0.00111	1
d__Bacteria	k__norank_d__Bacteria	p__Chloroflexota	c__Chloroflexia	o__Thermomicrobiales	f__JG30-KF-CM45	g__norank_f__JG30-KF-CM45	s__uncultured_Chloroflexi_bacterium_f__JG30-KF-CM45	OTU4331	7	2.0E-5	0.33333
d__Bacteria	k__norank_d__Bacteria	p__Actinomycetota	c__Actinobacteria	o__Streptosporangiales	f__Thermomonosporaceae	g__Actinomadura	s__Streptomyces_sp._FXJ1.1129	OTU1582	12	4.0E-5	0.5
d__Bacteria	k__norank_d__Bacteria	p__Latescibacterota	c__norank_p__Latescibacterota	o__norank_p__Latescibacterota	f__norank_p__Latescibacterota	g__norank_p__Latescibacterota	s__uncultured_bacterium_p__Latescibacterota	OTU1879	11	4.0E-5	0.83333
d__Bacteria	k__norank_d__Bacteria	p__Pseudomonadota	c__Gammaproteobacteria	o__Burkholderiales	f__Nitrosomonadaceae	g__MND1	s__unclassified_g__MND1	OTU565	2	6.76846e-6	0.16667
d__Bacteria	k__norank_d__Bacteria	p__Chlamydiota	c__Chlamydiia	o__Chlamydiales	f__Parachlamydiaceae	g__Neochlamydia	s__metagenome_g__Neochlamydia	OTU534	2	6.76846e-6	0.16667
d__Bacteria	k__norank_d__Bacteria	p__Acidobacteriota	c__Vicinamibacteria	o__Vicinamibacterales	f__Vicinamibacteraceae	g__Luteitalea	s__uncultured_Acidobacteria_bacterium_g__Luteitalea	OTU1278	4	1.0E-5	0.5
d__Bacteria	k__norank_d__Bacteria	p__Myxococcota	c__bacteriap25	o__norank_c__bacteriap25	f__norank_c__bacteriap25	g__norank_c__bacteriap25	s__unidentified_c__bacteriap25	OTU1883	13	4.0E-5	0.33333
d__Bacteria	k__norank_d__Bacteria	p__Patescibacteria	c__Saccharimonadia	o__Saccharimonadales	f__unclassified_o__Saccharimonadales	g__unclassified_o__Saccharimonadales	s__unclassified_o__Saccharimonadales	OTU3807	4	1.0E-5	0.16667
d__Bacteria	k__norank_d__Bacteria	p__Pseudomonadota	c__Gammaproteobacteria	o__R7C24	f__norank_o__R7C24	g__norank_o__R7C24	s__unclassified_g__norank_o__R7C24	OTU4465	56	0.00019	1
d__Bacteria	k__norank_d__Bacteria	p__Pseudomonadota	c__Gammaproteobacteria	o__Steroidobacterales	f__Steroidobacteraceae	g__Steroidobacter	s__unclassified_g__Steroidobacter	OTU4353	88	0.0003	0.83333
d__Bacteria	k__norank_d__Bacteria	p__Myxococcota	c__Polyangiia	o__Nannocystales	f__Nannocystaceae	g__Nannocystis	s__Nannocystis_pusilla	OTU3480	10	3.0E-5	0.66667
d__Bacteria	k__norank_d__Bacteria	p__unclassified_k__norank_d__Bacteria	c__unclassified_k__norank_d__Bacteria	o__unclassified_k__norank_d__Bacteria	f__unclassified_k__norank_d__Bacteria	g__unclassified_k__norank_d__Bacteria	s__unclassified_k__norank_d__Bacteria	OTU334	3	1.0E-5	0.16667
d__Bacteria	k__norank_d__Bacteria	p__Acidobacteriota	c__Subgroup_22	o__norank_c__Subgroup_22	f__norank_c__Subgroup_22	g__norank_c__Subgroup_22	s__uncultured_bacterium_c__Subgroup_22	OTU4257	3	1.0E-5	0.33333
d__Bacteria	k__norank_d__Bacteria	p__Pseudomonadota	c__Alphaproteobacteria	o__norank_c__Alphaproteobacteria	f__norank_c__Alphaproteobacteria	g__norank_c__Alphaproteobacteria	s__unclassified_g__norank_c__Alphaproteobacteria	OTU1898	44	0.00015	1
d__Bacteria	k__norank_d__Bacteria	p__unclassified_k__norank_d__Bacteria	c__unclassified_k__norank_d__Bacteria	o__unclassified_k__norank_d__Bacteria	f__unclassified_k__norank_d__Bacteria	g__unclassified_k__norank_d__Bacteria	s__unclassified_k__norank_d__Bacteria	OTU2748	49	0.00017	1
d__Bacteria	k__norank_d__Bacteria	p__Acidobacteriota	c__Vicinamibacteria	o__Vicinamibacterales	f__norank_o__Vicinamibacterales	g__norank_o__Vicinamibacterales	s__unclassified_g__norank_o__Vicinamibacterales	OTU1334	9	3.0E-5	0.66667
d__Bacteria	k__norank_d__Bacteria	p__Pseudomonadota	c__Gammaproteobacteria	o__Rickettsiellales	f__Rickettsiellaceae	g__Aquicella	s__uncultured_bacterium_g__Aquicella	OTU1654	9	3.0E-5	0.66667
d__Bacteria	k__norank_d__Bacteria	p__Acidobacteriota	c__Subgroup_5	o__norank_c__Subgroup_5	f__norank_c__Subgroup_5	g__norank_c__Subgroup_5	s__uncultured_bacterium_c__Subgroup_5	OTU2410	117	0.0004	0.83333
d__Bacteria	k__norank_d__Bacteria	p__Bdellovibrionota	c__Bacteriovoracia	o__Bacteriovoracales	f__Bacteriovoracaceae	g__Peredibacter	s__Bacteriovorax_sp._EPC3	OTU4444	16	5.0E-5	0.83333
d__Bacteria	k__norank_d__Bacteria	p__Verrucomicrobiota	c__Verrucomicrobiia	o__Pedosphaerales	f__Pedosphaeraceae	g__norank_f__Pedosphaeraceae	s__uncultured_soil_bacterium_f__Pedosphaeraceae	OTU3000	181	0.00061	1
d__Bacteria	k__norank_d__Bacteria	p__Chloroflexota	c__Anaerolineae	o__Anaerolineales	f__Anaerolineaceae	g__norank_f__Anaerolineaceae	s__unclassified_g__norank_f__Anaerolineaceae	OTU898	51	0.00017	0.83333
d__Bacteria	k__norank_d__Bacteria	p__Pseudomonadota	c__Gammaproteobacteria	o__unclassified_c__Gammaproteobacteria	f__unclassified_c__Gammaproteobacteria	g__unclassified_c__Gammaproteobacteria	s__unclassified_c__Gammaproteobacteria	OTU567	4	1.0E-5	0.16667
d__Bacteria	k__norank_d__Bacteria	p__norank_d__Bacteria	c__norank_d__Bacteria	o__norank_d__Bacteria	f__norank_d__Bacteria	g__norank_d__Bacteria	s__uncultured_bacterium_d__Bacteria	OTU1177	48	0.00016	0.16667
d__Bacteria	k__norank_d__Bacteria	p__Acidobacteriota	c__Acidobacteriae	o__Solibacterales	f__Solibacteraceae	g__Candidatus_Solibacter	s__uncultured_bacterium_g__Candidatus_Solibacter	OTU4293	40	0.00014	0.83333
d__Bacteria	k__norank_d__Bacteria	p__Dependentiae	c__Babeliae	o__Babeliales	f__norank_o__Babeliales	g__norank_o__Babeliales	s__uncultured_bacterium_o__Babeliales	OTU4111	8	3.0E-5	0.16667
d__Bacteria	k__norank_d__Bacteria	p__Bacillota	c__Bacilli	o__Alicyclobacillales	f__Alicyclobacillaceae	g__Tumebacillus	s__uncultured_bacterium_g__Tumebacillus	OTU2999	14	5.0E-5	0.33333
d__Bacteria	k__norank_d__Bacteria	p__Bacillota	c__Clostridia	o__Peptostreptococcales-Tissierellales	f__Gottschalkiaceae	g__Gottschalkia	s__unclassified_g__Gottschalkia	OTU3761	5	2.0E-5	0.16667
d__Bacteria	k__norank_d__Bacteria	p__Pseudomonadota	c__Gammaproteobacteria	o__Steroidobacterales	f__Steroidobacteraceae	g__Steroidobacter	s__uncultured_bacterium_g__Steroidobacter	OTU3326	36	0.00012	0.66667
d__Bacteria	k__norank_d__Bacteria	p__Acidobacteriota	c__Acidobacteriae	o__Bryobacterales	f__Bryobacteraceae	g__Bryobacter	s__uncultured_soil_bacterium_g__Bryobacter	OTU3461	39	0.00013	0.83333
d__Bacteria	k__norank_d__Bacteria	p__Chloroflexota	c__Anaerolineae	o__Aggregatilineales	f__Aggregatilineaceae	g__norank_f__Aggregatilineaceae	s__uncultured_bacterium_f__Aggregatilineaceae	OTU2834	94	0.00032	0.83333
d__Bacteria	k__norank_d__Bacteria	p__unclassified_k__norank_d__Bacteria	c__unclassified_k__norank_d__Bacteria	o__unclassified_k__norank_d__Bacteria	f__unclassified_k__norank_d__Bacteria	g__unclassified_k__norank_d__Bacteria	s__unclassified_k__norank_d__Bacteria	OTU1884	3	1.0E-5	0.16667
d__Bacteria	k__norank_d__Bacteria	p__Pseudomonadota	c__Gammaproteobacteria	o__unclassified_c__Gammaproteobacteria	f__unclassified_c__Gammaproteobacteria	g__unclassified_c__Gammaproteobacteria	s__unclassified_c__Gammaproteobacteria	OTU3854	3	1.0E-5	0.33333
d__Bacteria	k__norank_d__Bacteria	p__Chlamydiota	c__Chlamydiia	o__Chlamydiales	f__Parachlamydiaceae	g__Neochlamydia	s__uncultured_bacterium_g__Neochlamydia	OTU4364	11	4.0E-5	0.33333
d__Bacteria	k__norank_d__Bacteria	p__Elusimicrobiota	c__Elusimicrobia	o__Lineage_IV	f__norank_o__Lineage_IV	g__norank_o__Lineage_IV	s__uncultured_Termite_group_1_bacterium_o__Lineage_IV	OTU4272	12	4.0E-5	0.66667
d__Bacteria	k__norank_d__Bacteria	p__Pseudomonadota	c__Gammaproteobacteria	o__Burkholderiales	f__Nitrosomonadaceae	g__Ellin6067	s__uncultured_beta_proteobacterium_g__Ellin6067	OTU4297	462	0.00156	1
d__Bacteria	k__norank_d__Bacteria	p__Acidobacteriota	c__Vicinamibacteria	o__Vicinamibacterales	f__norank_o__Vicinamibacterales	g__norank_o__Vicinamibacterales	s__uncultured_Acidobacteriales_bacterium_o__Vicinamibacterales	OTU2928	56	0.00019	0.66667
d__Bacteria	k__norank_d__Bacteria	p__Pseudomonadota	c__Gammaproteobacteria	o__unclassified_c__Gammaproteobacteria	f__unclassified_c__Gammaproteobacteria	g__unclassified_c__Gammaproteobacteria	s__unclassified_c__Gammaproteobacteria	OTU4441	5	2.0E-5	0.33333
d__Bacteria	k__norank_d__Bacteria	p__Actinomycetota	c__Acidimicrobiia	o__Acidimicrobiales	f__Acidimicrobiaceae	g__Acidiferrimicrobium	s__unclassified_g__Acidiferrimicrobium	OTU385	11	4.0E-5	0.66667
d__Bacteria	k__norank_d__Bacteria	p__Chloroflexota	c__Anaerolineae	o__Aggregatilineales	f__Aggregatilineaceae	g__norank_f__Aggregatilineaceae	s__unclassified_g__norank_f__Aggregatilineaceae	OTU948	2	6.76846e-6	0.16667
d__Bacteria	k__norank_d__Bacteria	p__Pseudomonadota	c__Alphaproteobacteria	o__Caulobacterales	f__Caulobacteraceae	g__unclassified_f__Caulobacteraceae	s__unclassified_f__Caulobacteraceae	OTU4140	9	3.0E-5	0.16667
d__Bacteria	k__norank_d__Bacteria	p__Chloroflexota	c__Chloroflexia	o__Thermomicrobiales	f__JG30-KF-CM45	g__norank_f__JG30-KF-CM45	s__uncultured_Chloroflexi_bacterium_f__JG30-KF-CM45	OTU2466	49	0.00017	1
d__Bacteria	k__norank_d__Bacteria	p__Acidobacteriota	c__Acidobacteriae	o__Bryobacterales	f__Bryobacteraceae	g__Bryobacter	s__unclassified_g__Bryobacter	OTU3393	88	0.0003	0.5
d__Bacteria	k__norank_d__Bacteria	p__Verrucomicrobiota	c__Verrucomicrobiia	o__Verrucomicrobiales	f__Rubritaleaceae	g__Luteolibacter	s__unclassified_g__Luteolibacter	OTU3064	40	0.00014	0.83333
d__Bacteria	k__norank_d__Bacteria	p__Acidobacteriota	c__Acidobacteriae	o__Elev-16S-1166	f__norank_o__Elev-16S-1166	g__norank_o__Elev-16S-1166	s__uncultured_bacterium_o__Elev-16S-1166	OTU2645	3	1.0E-5	0.33333
d__Bacteria	k__norank_d__Bacteria	p__Chlamydiota	c__Chlamydiia	o__Chlamydiales	f__cvE6	g__norank_f__cvE6	s__uncultured_bacterium_f__cvE6	OTU1756	11	4.0E-5	0.5
d__Bacteria	k__norank_d__Bacteria	p__Actinomycetota	c__Thermoleophilia	o__Solirubrobacterales	f__67-14	g__norank_f__67-14	s__unclassified_g__norank_f__67-14	OTU353	6	2.0E-5	0.66667
d__Bacteria	k__norank_d__Bacteria	p__Pseudomonadota	c__Gammaproteobacteria	o__Burkholderiales	f__Nitrosomonadaceae	g__mle1-7	s__unclassified_g__mle1-7	OTU1398	20	7.0E-5	0.66667
d__Bacteria	k__norank_d__Bacteria	p__Bacillota	c__Clostridia	o__Lachnospirales	f__Lachnospiraceae	g__Herbinix	s__uncultured_bacterium_g__Herbinix	OTU3525	2	6.76846e-6	0.16667
d__Bacteria	k__norank_d__Bacteria	p__Chloroflexota	c__Ktedonobacteria	o__Ktedonobacterales	f__JG30-KF-AS9	g__norank_f__JG30-KF-AS9	s__unclassified_g__norank_f__JG30-KF-AS9	OTU4396	75	0.00025	0.5
d__Bacteria	k__norank_d__Bacteria	p__Pseudomonadota	c__Gammaproteobacteria	o__Legionellales	f__Legionellaceae	g__Legionella	s__uncultured_bacterium_g__Legionella	OTU3726	7	2.0E-5	0.16667
d__Bacteria	k__norank_d__Bacteria	p__Pseudomonadota	c__Alphaproteobacteria	o__Rickettsiales	f__SM2D12	g__norank_f__SM2D12	s__unclassified_g__norank_f__SM2D12	OTU4086	7	2.0E-5	0.16667
d__Bacteria	k__norank_d__Bacteria	p__Acidobacteriota	c__Subgroup_22	o__norank_c__Subgroup_22	f__norank_c__Subgroup_22	g__norank_c__Subgroup_22	s__unclassified_g__norank_c__Subgroup_22	OTU2425	40	0.00014	0.83333
d__Bacteria	k__norank_d__Bacteria	p__Pseudomonadota	c__Alphaproteobacteria	o__Tistrellales	f__Geminicoccaceae	g__Candidatus_Alysiosphaera	s__metagenome_g__Candidatus_Alysiosphaera	OTU2803	89	0.0003	1
d__Bacteria	k__norank_d__Bacteria	p__Actinomycetota	c__Thermoleophilia	o__Solirubrobacterales	f__Solirubrobacteraceae	g__Conexibacter	s__uncultured_bacterium_g__Conexibacter	OTU992	9	3.0E-5	0.33333
d__Bacteria	k__norank_d__Bacteria	p__Bacillota	c__Bacilli	o__Paenibacillales	f__Paenibacillaceae	g__norank_f__Paenibacillaceae	s__uncultured_Paenibacillus_sp._f__Paenibacillaceae	OTU2184	9	3.0E-5	0.5
d__Bacteria	k__norank_d__Bacteria	p__Pseudomonadota	c__Gammaproteobacteria	o__Burkholderiales	f__B1-7BS	g__norank_f__B1-7BS	s__uncultured_bacterium_f__B1-7BS	OTU1460	135	0.00046	0.83333
d__Bacteria	k__norank_d__Bacteria	p__Myxococcota	c__Polyangiia	o__Polyangiales	f__Sandaracinaceae	g__norank_f__Sandaracinaceae	s__metagenome_f__Sandaracinaceae	OTU3194	3	1.0E-5	0.16667
d__Bacteria	k__norank_d__Bacteria	p__Bacteroidota	c__Bacteroidia	o__Flavobacteriales	f__Flavobacteriaceae	g__Flavobacterium	s__metagenome_g__Flavobacterium	OTU1259	396	0.00134	1
d__Bacteria	k__norank_d__Bacteria	p__Acidobacteriota	c__Vicinamibacteria	o__Vicinamibacterales	f__Vicinamibacteraceae	g__norank_f__Vicinamibacteraceae	s__unclassified_g__norank_f__Vicinamibacteraceae	OTU1685	41	0.00014	0.5
d__Bacteria	k__norank_d__Bacteria	p__Chloroflexota	c__Ktedonobacteria	o__B12-WMSP1	f__norank_o__B12-WMSP1	g__norank_o__B12-WMSP1	s__uncultured_Chloroflexi_bacterium_o__B12-WMSP1	OTU931	6	2.0E-5	0.16667
d__Bacteria	k__norank_d__Bacteria	p__Chloroflexota	c__Anaerolineae	o__Aggregatilineales	f__A4b	g__norank_f__A4b	s__metagenome_f__A4b	OTU2949	13	4.0E-5	0.5
d__Bacteria	k__norank_d__Bacteria	p__Myxococcota	c__Polyangiia	o__Polyangiales	f__Sandaracinaceae	g__norank_f__Sandaracinaceae	s__uncultured_bacterium_f__Sandaracinaceae	OTU3351	31	0.0001	0.66667
d__Bacteria	k__norank_d__Bacteria	p__Pseudomonadota	c__Alphaproteobacteria	o__Defluviicoccales	f__Defluviicoccaceae	g__Defluviicoccus	s__unclassified_g__Defluviicoccus	OTU3865	4	1.0E-5	0.16667
d__Bacteria	k__norank_d__Bacteria	p__Acidobacteriota	c__Acidobacteriae	o__Solibacterales	f__Solibacteraceae	g__Candidatus_Solibacter	s__uncultured_Acidobacteriaceae_bacterium_g__Candidatus_Solibacter	OTU4393	187	0.00063	0.66667
d__Bacteria	k__norank_d__Bacteria	p__Dependentiae	c__Babeliae	o__Babeliales	f__norank_o__Babeliales	g__norank_o__Babeliales	s__unclassified_g__norank_o__Babeliales	OTU3850	7	2.0E-5	0.5
d__Bacteria	k__norank_d__Bacteria	p__Gemmatimonadota	c__Gemmatimonadia	o__Gemmatimonadales	f__Gemmatimonadaceae	g__norank_f__Gemmatimonadaceae	s__metagenome_f__Gemmatimonadaceae	OTU4314	14	5.0E-5	0.16667
d__Bacteria	k__norank_d__Bacteria	p__Chlamydiota	c__Chlamydiia	o__Chlamydiales	f__cvE6	g__norank_f__cvE6	s__unclassified_g__norank_f__cvE6	OTU637	7	2.0E-5	0.16667
d__Bacteria	k__norank_d__Bacteria	p__Myxococcota	c__bacteriap25	o__norank_c__bacteriap25	f__norank_c__bacteriap25	g__norank_c__bacteriap25	s__unclassified_g__norank_c__bacteriap25	OTU3118	17	6.0E-5	0.33333
d__Bacteria	k__norank_d__Bacteria	p__Chlamydiota	c__Chlamydiia	o__Chlamydiales	f__Parachlamydiaceae	g__Neochlamydia	s__uncultured_bacterium_g__Neochlamydia	OTU1337	3	1.0E-5	0.16667
d__Bacteria	k__norank_d__Bacteria	p__Myxococcota	c__Polyangiia	o__Haliangiales	f__Haliangiaceae	g__norank_f__Haliangiaceae	s__unclassified_g__norank_f__Haliangiaceae	OTU4385	11	4.0E-5	0.66667
d__Bacteria	k__norank_d__Bacteria	p__Pseudomonadota	c__Alphaproteobacteria	o__Paracaedibacterales	f__Paracaedibacteraceae	g__Candidatus_Paracaedibacter	s__unclassified_g__Candidatus_Paracaedibacter	OTU3878	23	8.0E-5	0.5
d__Bacteria	k__norank_d__Bacteria	p__Bacillota	c__Clostridia	o__unclassified_c__Clostridia	f__unclassified_c__Clostridia	g__unclassified_c__Clostridia	s__unclassified_c__Clostridia	OTU1088	6	2.0E-5	0.16667
d__Bacteria	k__norank_d__Bacteria	p__Verrucomicrobiota	c__Verrucomicrobiia	o__Chthoniobacterales	f__Chthoniobacteraceae	g__Candidatus_Udaeobacter	s__unclassified_g__Candidatus_Udaeobacter	OTU1234	66	0.00022	0.66667
d__Bacteria	k__norank_d__Bacteria	p__Chlamydiota	c__Chlamydiia	o__Chlamydiales	f__Simkaniaceae	g__norank_f__Simkaniaceae	s__unclassified_g__norank_f__Simkaniaceae	OTU1323	12	4.0E-5	0.33333
d__Bacteria	k__norank_d__Bacteria	p__Planctomycetota	c__BD7-11	o__norank_c__BD7-11	f__norank_c__BD7-11	g__norank_c__BD7-11	s__uncultured_Planctomycetales_bacterium_c__BD7-11	OTU2122	8	3.0E-5	0.16667
d__Bacteria	k__norank_d__Bacteria	p__Bacteroidota	c__Bacteroidia	o__unclassified_c__Bacteroidia	f__unclassified_c__Bacteroidia	g__unclassified_c__Bacteroidia	s__unclassified_c__Bacteroidia	OTU451	1	3.38423e-6	0.16667
d__Bacteria	k__norank_d__Bacteria	p__Acidobacteriota	c__Vicinamibacteria	o__Vicinamibacterales	f__Vicinamibacteraceae	g__norank_f__Vicinamibacteraceae	s__uncultured_bacterium_f__Vicinamibacteraceae	OTU2297	1227	0.00415	1
d__Bacteria	k__norank_d__Bacteria	p__Acidobacteriota	c__Blastocatellia	o__11-24	f__norank_o__11-24	g__norank_o__11-24	s__uncultured_bacterium_o__11-24	OTU1782	3	1.0E-5	0.33333
d__Bacteria	k__norank_d__Bacteria	p__Pseudomonadota	c__Alphaproteobacteria	o__Hyphomicrobiales	f__Amb-16S-1323	g__norank_f__Amb-16S-1323	s__uncultured_bacterium_f__Amb-16S-1323	OTU395	35	0.00012	0.16667
d__Bacteria	k__norank_d__Bacteria	p__Actinomycetota	c__Thermoleophilia	o__Gaiellales	f__norank_o__Gaiellales	g__norank_o__Gaiellales	s__uncultured_bacterium_o__Gaiellales	OTU2825	59	0.0002	0.83333
d__Bacteria	k__norank_d__Bacteria	p__Planctomycetota	c__Planctomycetes	o__Gemmatales	f__Gemmataceae	g__norank_f__Gemmataceae	s__unclassified_g__norank_f__Gemmataceae	OTU3301	2	6.76846e-6	0.16667
d__Bacteria	k__norank_d__Bacteria	p__Acidobacteriota	c__Holophagae	o__Subgroup_7	f__norank_o__Subgroup_7	g__norank_o__Subgroup_7	s__unclassified_g__norank_o__Subgroup_7	OTU2914	35	0.00012	0.5
d__Bacteria	k__norank_d__Bacteria	p__Myxococcota	c__Polyangiia	o__Polyangiales	f__BIrii41	g__norank_f__BIrii41	s__uncultured_bacterium_f__BIrii41	OTU1900	20	7.0E-5	1
d__Bacteria	k__norank_d__Bacteria	p__Elusimicrobiota	c__Lineage_IIb	o__norank_c__Lineage_IIb	f__norank_c__Lineage_IIb	g__norank_c__Lineage_IIb	s__uncultured_bacterium_c__Lineage_IIb	OTU3373	9	3.0E-5	0.5
d__Bacteria	k__norank_d__Bacteria	p__Acidobacteriota	c__Blastocatellia	o__11-24	f__norank_o__11-24	g__norank_o__11-24	s__metagenome_o__11-24	OTU1331	90	0.0003	0.83333
d__Bacteria	k__norank_d__Bacteria	p__Bacteroidota	c__Bacteroidia	o__Flavobacteriales	f__Weeksellaceae	g__Chryseobacterium	s__Chryseobacterium_sp._g__Chryseobacterium	OTU1152	7	2.0E-5	0.16667
d__Bacteria	k__norank_d__Bacteria	p__Chloroflexota	c__unclassified_p__Chloroflexota	o__unclassified_p__Chloroflexota	f__unclassified_p__Chloroflexota	g__unclassified_p__Chloroflexota	s__unclassified_p__Chloroflexota	OTU427	3	1.0E-5	0.16667
d__Bacteria	k__norank_d__Bacteria	p__Pseudomonadota	c__Gammaproteobacteria	o__Burkholderiales	f__Nitrosomonadaceae	g__mle1-7	s__unclassified_g__mle1-7	OTU1217	93	0.00031	1
d__Bacteria	k__norank_d__Bacteria	p__Planctomycetota	c__Phycisphaerae	o__Phycisphaerales	f__Phycisphaeraceae	g__AKYG587	s__unclassified_g__AKYG587	OTU2493	14	5.0E-5	0.66667
d__Bacteria	k__norank_d__Bacteria	p__Pseudomonadota	c__Gammaproteobacteria	o__Burkholderiales	f__SC-I-84	g__norank_f__SC-I-84	s__unclassified_g__norank_f__SC-I-84	OTU2349	196	0.00066	1
d__Bacteria	k__norank_d__Bacteria	p__Patescibacteria	c__Saccharimonadia	o__Saccharimonadales	f__unclassified_o__Saccharimonadales	g__unclassified_o__Saccharimonadales	s__unclassified_o__Saccharimonadales	OTU877	2	6.76846e-6	0.16667
d__Bacteria	k__norank_d__Bacteria	p__FCPU426	c__norank_p__FCPU426	o__norank_p__FCPU426	f__norank_p__FCPU426	g__norank_p__FCPU426	s__metagenome_p__FCPU426	OTU2347	3	1.0E-5	0.16667
d__Bacteria	k__norank_d__Bacteria	p__Actinomycetota	c__Thermoleophilia	o__Solirubrobacterales	f__Solirubrobacteraceae	g__Baekduia	s__uncultured_bacterium_g__Baekduia	OTU661	55	0.00019	1
d__Bacteria	k__norank_d__Bacteria	p__Acidobacteriota	c__Blastocatellia	o__11-24	f__norank_o__11-24	g__norank_o__11-24	s__uncultured_bacterium_o__11-24	OTU1142	5	2.0E-5	0.16667
d__Bacteria	k__norank_d__Bacteria	p__Verrucomicrobiota	c__Verrucomicrobiia	o__Chthoniobacterales	f__Chthoniobacteraceae	g__Chthoniobacter	s__unclassified_g__Chthoniobacter	OTU2696	12	4.0E-5	0.66667
d__Bacteria	k__norank_d__Bacteria	p__Chloroflexota	c__TK10	o__norank_c__TK10	f__norank_c__TK10	g__norank_c__TK10	s__uncultured_bacterium_c__TK10	OTU2305	15	5.0E-5	0.83333
d__Bacteria	k__norank_d__Bacteria	p__Latescibacterota	c__norank_p__Latescibacterota	o__norank_p__Latescibacterota	f__norank_p__Latescibacterota	g__norank_p__Latescibacterota	s__unclassified_g__norank_p__Latescibacterota	OTU4193	22	7.0E-5	0.66667
d__Bacteria	k__norank_d__Bacteria	p__Actinomycetota	c__Thermoleophilia	o__Solirubrobacterales	f__67-14	g__norank_f__67-14	s__uncultured_bacterium_f__67-14	OTU1966	87	0.00029	0.83333
d__Bacteria	k__norank_d__Bacteria	p__Chlamydiota	c__Chlamydiia	o__Chlamydiales	f__Chlamydiaceae	g__norank_f__Chlamydiaceae	s__uncultured_Chlamydiales_bacterium_f__Chlamydiaceae	OTU1236	7	2.0E-5	0.33333
d__Bacteria	k__norank_d__Bacteria	p__Verrucomicrobiota	c__Verrucomicrobiia	o__Verrucomicrobiales	f__Rubritaleaceae	g__Luteolibacter	s__unclassified_g__Luteolibacter	OTU557	8	3.0E-5	0.33333
d__Bacteria	k__norank_d__Bacteria	p__Myxococcota	c__Polyangiia	o__Haliangiales	f__Haliangiaceae	g__norank_f__Haliangiaceae	s__unclassified_g__norank_f__Haliangiaceae	OTU419	7	2.0E-5	0.33333
d__Bacteria	k__norank_d__Bacteria	p__Chloroflexota	c__TK10	o__norank_c__TK10	f__norank_c__TK10	g__norank_c__TK10	s__uncultured_bacterium_c__TK10	OTU3547	25	8.0E-5	0.5
d__Bacteria	k__norank_d__Bacteria	p__Pseudomonadota	c__Alphaproteobacteria	o__Caulobacterales	f__Caulobacteraceae	g__Brevundimonas	s__Brevundimonas_diminuta	OTU1063	3	1.0E-5	0.16667
d__Bacteria	k__norank_d__Bacteria	p__Bdellovibrionota	c__Oligoflexia	o__Oligoflexales	f__Oligoflexaceae	g__norank_f__Oligoflexaceae	s__unclassified_g__norank_f__Oligoflexaceae	OTU847	3	1.0E-5	0.16667
d__Bacteria	k__norank_d__Bacteria	p__Myxococcota	c__Polyangiia	o__Nannocystales	f__Nannocystaceae	g__norank_f__Nannocystaceae	s__uncultured_bacterium_f__Nannocystaceae	OTU330	2	6.76846e-6	0.16667
d__Bacteria	k__norank_d__Bacteria	p__Pseudomonadota	c__Gammaproteobacteria	o__Coxiellales	f__Coxiellaceae	g__Coxiella	s__uncultured_bacterium_g__Coxiella	OTU1772	8	3.0E-5	0.5
d__Bacteria	k__norank_d__Bacteria	p__Pseudomonadota	c__Gammaproteobacteria	o__Burkholderiales	f__SC-I-84	g__norank_f__SC-I-84	s__unclassified_g__norank_f__SC-I-84	OTU2167	215	0.00073	1
d__Bacteria	k__norank_d__Bacteria	p__Thermodesulfobacteriota	c__Syntrophobacteria	o__Syntrophobacterales	f__Syntrophobacteraceae	g__Syntrophobacter	s__unclassified_g__Syntrophobacter	OTU1910	6	2.0E-5	0.33333
d__Bacteria	k__norank_d__Bacteria	p__Pseudomonadota	c__Gammaproteobacteria	o__Lysobacterales	f__Lysobacteraceae	g__Thermomonas	s__uncultured_bacterium_g__Thermomonas	OTU3597	17	6.0E-5	0.66667
d__Bacteria	k__norank_d__Bacteria	p__Planctomycetota	c__Planctomycetes	o__Isosphaerales	f__Isosphaeraceae	g__unclassified_f__Isosphaeraceae	s__unclassified_f__Isosphaeraceae	OTU2036	32	0.00011	0.83333
d__Bacteria	k__norank_d__Bacteria	p__Chloroflexota	c__Anaerolineae	o__Caldilineales	f__Caldilineaceae	g__Litorilinea	s__uncultured_bacterium_g__Litorilinea	OTU3448	5	2.0E-5	0.5
d__Bacteria	k__norank_d__Bacteria	p__Acidobacteriota	c__Blastocatellia	o__11-24	f__norank_o__11-24	g__norank_o__11-24	s__unclassified_g__norank_o__11-24	OTU1320	44	0.00015	0.66667
d__Bacteria	k__norank_d__Bacteria	p__Verrucomicrobiota	c__Verrucomicrobiia	o__Verrucomicrobiales	f__Rubritaleaceae	g__Luteolibacter	s__uncultured_bacterium_g__Luteolibacter	OTU2872	25	8.0E-5	0.83333
d__Bacteria	k__norank_d__Bacteria	p__Acidobacteriota	c__Subgroup_22	o__norank_c__Subgroup_22	f__norank_c__Subgroup_22	g__norank_c__Subgroup_22	s__uncultured_bacterium_c__Subgroup_22	OTU1329	8	3.0E-5	0.33333
d__Bacteria	k__norank_d__Bacteria	p__Chloroflexota	c__Ktedonobacteria	o__Ktedonobacterales	f__Ktedonobacteraceae	g__norank_f__Ktedonobacteraceae	s__uncultured_Clostridiales_bacterium_f__Ktedonobacteraceae	OTU1340	52	0.00018	0.83333
d__Bacteria	k__norank_d__Bacteria	p__Pseudomonadota	c__Gammaproteobacteria	o__Burkholderiales	f__Nitrosomonadaceae	g__mle1-7	s__metagenome_g__mle1-7	OTU2338	169	0.00057	1
d__Bacteria	k__norank_d__Bacteria	p__Chlamydiota	c__Chlamydiia	o__Chlamydiales	f__Parachlamydiaceae	g__Neochlamydia	s__metagenome_g__Neochlamydia	OTU3904	2	6.76846e-6	0.16667
d__Bacteria	k__norank_d__Bacteria	p__Pseudomonadota	c__Alphaproteobacteria	o__Elsterales	f__norank_o__Elsterales	g__norank_o__Elsterales	s__unclassified_g__norank_o__Elsterales	OTU1007	78	0.00026	0.66667
d__Bacteria	k__norank_d__Bacteria	p__Pseudomonadota	c__Gammaproteobacteria	o__Burkholderiales	f__Oxalobacteraceae	g__unclassified_f__Oxalobacteraceae	s__unclassified_f__Oxalobacteraceae	OTU3266	15	5.0E-5	0.66667
d__Bacteria	k__norank_d__Bacteria	p__Cyanobacteriota	c__Cyanobacteriia	o__Chloroplast	f__norank_o__Chloroplast	g__norank_o__Chloroplast	s__Chromochloris_zofingiensis_o__Chloroplast	OTU2100	4	1.0E-5	0.33333
d__Bacteria	k__norank_d__Bacteria	p__Acidobacteriota	c__Acidobacteriae	o__Bryobacterales	f__Bryobacteraceae	g__Paludibaculum	s__uncultured_bacterium_g__Paludibaculum	OTU2015	43	0.00015	0.83333
d__Bacteria	k__norank_d__Bacteria	p__Patescibacteria	c__Parcubacteria	o__unclassified_c__Parcubacteria	f__unclassified_c__Parcubacteria	g__unclassified_c__Parcubacteria	s__unclassified_c__Parcubacteria	OTU222	2	6.76846e-6	0.16667
d__Bacteria	k__norank_d__Bacteria	p__Bacteroidota	c__Bacteroidia	o__Chitinophagales	f__Chitinophagaceae	g__Niastella	s__uncultured_bacterium_g__Niastella	OTU267	259	0.00088	1
d__Bacteria	k__norank_d__Bacteria	p__Chloroflexota	c__Chloroflexia	o__Chloroflexales	f__Roseiflexaceae	g__norank_f__Roseiflexaceae	s__uncultured_bacterium_f__Roseiflexaceae	OTU2903	2	6.76846e-6	0.33333
d__Bacteria	k__norank_d__Bacteria	p__Chloroflexota	c__Ktedonobacteria	o__Ktedonobacterales	f__Ktedonobacteraceae	g__unclassified_f__Ktedonobacteraceae	s__unclassified_f__Ktedonobacteraceae	OTU553	1	3.38423e-6	0.16667
d__Bacteria	k__norank_d__Bacteria	p__Bacillota	c__Clostridia	o__norank_c__Clostridia	f__norank_c__Clostridia	g__norank_c__Clostridia	s__uncultured_bacterium_c__Clostridia	OTU273	8	3.0E-5	0.5
d__Bacteria	k__norank_d__Bacteria	p__Acidobacteriota	c__Subgroup_25	o__norank_c__Subgroup_25	f__norank_c__Subgroup_25	g__norank_c__Subgroup_25	s__uncultured_bacterium_c__Subgroup_25	OTU2421	85	0.00029	0.83333
d__Bacteria	k__norank_d__Bacteria	p__Gemmatimonadota	c__Gemmatimonadia	o__Gemmatimonadales	f__Gemmatimonadaceae	g__norank_f__Gemmatimonadaceae	s__uncultured_bacterium_f__Gemmatimonadaceae	OTU1	58	0.0002	0.66667
d__Bacteria	k__norank_d__Bacteria	p__Verrucomicrobiota	c__Verrucomicrobiia	o__Chthoniobacterales	f__Chthoniobacteraceae	g__Candidatus_Udaeobacter	s__unclassified_g__Candidatus_Udaeobacter	OTU2352	8	3.0E-5	0.66667
d__Bacteria	k__norank_d__Bacteria	p__Actinomycetota	c__MB-A2-108	o__norank_c__MB-A2-108	f__norank_c__MB-A2-108	g__norank_c__MB-A2-108	s__uncultured_bacterium_c__MB-A2-108	OTU3133	28	9.0E-5	0.83333
d__Bacteria	k__norank_d__Bacteria	p__Myxococcota	c__Polyangiia	o__Polyangiales	f__Sandaracinaceae	g__norank_f__Sandaracinaceae	s__unclassified_g__norank_f__Sandaracinaceae	OTU459	8	3.0E-5	0.33333
d__Bacteria	k__norank_d__Bacteria	p__Bacteroidota	c__Bacteroidia	o__Cytophagales	f__Microscillaceae	g__Hassallia	s__uncultured_bacterium_g__Hassallia	OTU3383	10	3.0E-5	0.66667
d__Bacteria	k__norank_d__Bacteria	p__Chlamydiota	c__Chlamydiia	o__Chlamydiales	f__Simkaniaceae	g__norank_f__Simkaniaceae	s__uncultured_bacterium_f__Simkaniaceae	OTU1999	8	3.0E-5	0.33333
d__Bacteria	k__norank_d__Bacteria	p__Pseudomonadota	c__Alphaproteobacteria	o__Rickettsiales	f__SM2D12	g__norank_f__SM2D12	s__unclassified_g__norank_f__SM2D12	OTU4478	27	9.0E-5	0.5
d__Bacteria	k__norank_d__Bacteria	p__Acidobacteriota	c__Blastocatellia	o__11-24	f__norank_o__11-24	g__norank_o__11-24	s__unclassified_g__norank_o__11-24	OTU1812	25	8.0E-5	0.33333
d__Bacteria	k__norank_d__Bacteria	p__Chloroflexota	c__Anaerolineae	o__Aggregatilineales	f__norank_o__Aggregatilineales	g__norank_o__Aggregatilineales	s__uncultured_soil_bacterium_o__Aggregatilineales	OTU2473	20	7.0E-5	0.5
d__Bacteria	k__norank_d__Bacteria	p__Pseudomonadota	c__Gammaproteobacteria	o__Rickettsiellales	f__Rickettsiellaceae	g__Aquicella	s__unclassified_g__Aquicella	OTU900	4	1.0E-5	0.16667
d__Bacteria	k__norank_d__Bacteria	p__Actinomycetota	c__Thermoleophilia	o__Gaiellales	f__Gaiellaceae	g__Gaiella	s__uncultured_Rubrobacteria_bacterium_g__Gaiella	OTU1020	27	9.0E-5	0.83333
d__Bacteria	k__norank_d__Bacteria	p__Actinomycetota	c__Acidimicrobiia	o__Acidimicrobiales	f__Acidimicrobiaceae	g__Acidiferrimicrobium	s__unclassified_g__Acidiferrimicrobium	OTU4031	16	5.0E-5	0.66667
d__Bacteria	k__norank_d__Bacteria	p__Chloroflexota	c__Ktedonobacteria	o__C0119	f__norank_o__C0119	g__norank_o__C0119	s__uncultured_bacterium_o__C0119	OTU1747	2	6.76846e-6	0.16667
d__Bacteria	k__norank_d__Bacteria	p__Actinomycetota	c__Acidimicrobiia	o__Acidimicrobiales	f__Acidimicrobiaceae	g__norank_f__Acidimicrobiaceae	s__uncultured_bacterium_f__Acidimicrobiaceae	OTU941	3	1.0E-5	0.33333
d__Bacteria	k__norank_d__Bacteria	p__Myxococcota	c__Polyangiia	o__Polyangiales	f__Sandaracinaceae	g__norank_f__Sandaracinaceae	s__uncultured_bacterium_f__Sandaracinaceae	OTU3468	212	0.00072	1
d__Bacteria	k__norank_d__Bacteria	p__Verrucomicrobiota	c__Verrucomicrobiia	o__Pedosphaerales	f__Pedosphaeraceae	g__norank_f__Pedosphaeraceae	s__uncultured_bacterium_f__Pedosphaeraceae	OTU2253	27	9.0E-5	0.33333
d__Bacteria	k__norank_d__Bacteria	p__Bacteroidota	c__Bacteroidia	o__Chitinophagales	f__Chitinophagaceae	g__Asinibacterium	s__uncultured_bacterium_g__Asinibacterium	OTU2366	343	0.00116	0.33333
d__Bacteria	k__norank_d__Bacteria	p__Planctomycetota	c__OM190	o__norank_c__OM190	f__norank_c__OM190	g__norank_c__OM190	s__unclassified_g__norank_c__OM190	OTU540	5	2.0E-5	0.16667
d__Bacteria	k__norank_d__Bacteria	p__Chlamydiota	c__Chlamydiia	o__Chlamydiales	f__Parachlamydiaceae	g__Neochlamydia	s__uncultured_Chlamydiales_bacterium_g__Neochlamydia	OTU333	11	4.0E-5	0.33333
d__Bacteria	k__norank_d__Bacteria	p__Acidobacteriota	c__Subgroup_22	o__norank_c__Subgroup_22	f__norank_c__Subgroup_22	g__norank_c__Subgroup_22	s__unclassified_g__norank_c__Subgroup_22	OTU510	23	8.0E-5	0.5
d__Bacteria	k__norank_d__Bacteria	p__Acidobacteriota	c__Vicinamibacteria	o__Vicinamibacterales	f__norank_o__Vicinamibacterales	g__norank_o__Vicinamibacterales	s__unclassified_g__norank_o__Vicinamibacterales	OTU1801	186	0.00063	1
d__Bacteria	k__norank_d__Bacteria	p__Gemmatimonadota	c__Gemmatimonadia	o__Gemmatimonadales	f__Gemmatimonadaceae	g__Gemmatimonas	s__unclassified_g__Gemmatimonas	OTU4056	5	2.0E-5	0.5
d__Bacteria	k__norank_d__Bacteria	p__Cyanobacteriota	c__Vampirivibrionia	o__Vampirovibrionales	f__Vampirovibrionaceae	g__norank_f__Vampirovibrionaceae	s__uncultured_bacterium_f__Vampirovibrionaceae	OTU715	16	5.0E-5	0.83333
d__Bacteria	k__norank_d__Bacteria	p__Actinomycetota	c__Thermoleophilia	o__Gaiellales	f__Gaiellaceae	g__Gaiella	s__uncultured_bacterium_g__Gaiella	OTU961	88	0.0003	1
d__Bacteria	k__norank_d__Bacteria	p__Patescibacteria	c__Parcubacteria	o__norank_c__Parcubacteria	f__norank_c__Parcubacteria	g__norank_c__Parcubacteria	s__uncultured_bacterium_c__Parcubacteria	OTU3220	2	6.76846e-6	0.16667
d__Bacteria	k__norank_d__Bacteria	p__Bacillota	c__Clostridia	o__Clostridiales	f__Clostridiaceae	g__Clostridium	s__uncultured_Clostridiales_bacterium_g__Clostridium	OTU2703	31	0.0001	0.83333
d__Bacteria	k__norank_d__Bacteria	p__unclassified_k__norank_d__Bacteria	c__unclassified_k__norank_d__Bacteria	o__unclassified_k__norank_d__Bacteria	f__unclassified_k__norank_d__Bacteria	g__unclassified_k__norank_d__Bacteria	s__unclassified_k__norank_d__Bacteria	OTU475	13	4.0E-5	0.5
d__Bacteria	k__norank_d__Bacteria	p__Chloroflexota	c__Anaerolineae	o__Aggregatilineales	f__A4b	g__OLB13	s__uncultured_bacterium_g__OLB13	OTU177	7	2.0E-5	0.16667
d__Bacteria	k__norank_d__Bacteria	p__Armatimonadota	c__Fimbriimonadia	o__Fimbriimonadales	f__Fimbriimonadaceae	g__norank_f__Fimbriimonadaceae	s__uncultured_bacterium_f__Fimbriimonadaceae	OTU3092	6	2.0E-5	0.33333
d__Bacteria	k__norank_d__Bacteria	p__Patescibacteria	c__Saccharimonadia	o__Saccharimonadales	f__unclassified_o__Saccharimonadales	g__unclassified_o__Saccharimonadales	s__unclassified_o__Saccharimonadales	OTU2992	5	2.0E-5	0.33333
d__Bacteria	k__norank_d__Bacteria	p__Pseudomonadota	c__Gammaproteobacteria	o__Pseudomonadales	f__Spongiibacteraceae	g__BD1-7_clade	s__unclassified_g__BD1-7_clade	OTU2901	47	0.00016	1
d__Bacteria	k__norank_d__Bacteria	p__Myxococcota	c__Polyangiia	o__Polyangiales	f__Polyangiaceae	g__norank_f__Polyangiaceae	s__uncultured_bacterium_f__Polyangiaceae	OTU552	30	0.0001	0.83333
d__Bacteria	k__norank_d__Bacteria	p__Pseudomonadota	c__Gammaproteobacteria	o__Burkholderiales	f__Nitrosomonadaceae	g__norank_f__Nitrosomonadaceae	s__metagenome_f__Nitrosomonadaceae	OTU1053	18	6.0E-5	0.66667
d__Bacteria	k__norank_d__Bacteria	p__Pseudomonadota	c__Alphaproteobacteria	o__Azospirillales	f__Azospirillaceae	g__Skermanella	s__unclassified_g__Skermanella	OTU4374	5	2.0E-5	0.16667
d__Bacteria	k__norank_d__Bacteria	p__Chloroflexota	c__Chloroflexia	o__Thermomicrobiales	f__Thermomicrobiaceae	g__Nitrolancea	s__uncultured_bacterium_g__Nitrolancea	OTU4005	85	0.00029	0.5
d__Bacteria	k__norank_d__Bacteria	p__Bacillota	c__Bacilli	o__Bacillales	f__unclassified_o__Bacillales	g__unclassified_o__Bacillales	s__unclassified_o__Bacillales	OTU3489	3	1.0E-5	0.16667
d__Bacteria	k__norank_d__Bacteria	p__Bacillota	c__Bacilli	o__Paenibacillales	f__Paenibacillaceae	g__Paenibacillus	s__Paenibacillus_stellifer	OTU1997	4	1.0E-5	0.16667
d__Bacteria	k__norank_d__Bacteria	p__Bacteroidota	c__Bacteroidia	o__Chitinophagales	f__Chitinophagaceae	g__Niastella	s__unclassified_g__Niastella	OTU4088	199	0.00067	1
d__Bacteria	k__norank_d__Bacteria	p__Bacillota	c__Clostridia	o__Peptostreptococcales-Tissierellales	f__Peptostreptococcaceae	g__Sporacetigenium	s__uncultured_bacterium_g__Sporacetigenium	OTU3232	39	0.00013	0.83333
d__Bacteria	k__norank_d__Bacteria	p__Pseudomonadota	c__Gammaproteobacteria	o__Gammaproteobacteria_	f__norank_o__Gammaproteobacteria_	g__Candidatus_Berkiella	s__uncultured_bacterium_g__Candidatus_Berkiella	OTU3836	4	1.0E-5	0.33333
d__Bacteria	k__norank_d__Bacteria	p__Actinomycetota	c__Acidimicrobiia	o__Microtrichales	f__Ilumatobacteraceae	g__norank_f__Ilumatobacteraceae	s__uncultured_bacterium_f__Ilumatobacteraceae	OTU887	11	4.0E-5	0.66667
d__Bacteria	k__norank_d__Bacteria	p__Pseudomonadota	c__Gammaproteobacteria	o__Rickettsiellales	f__Rickettsiellaceae	g__Aquicella	s__uncultured_bacterium_g__Aquicella	OTU3734	10	3.0E-5	0.33333
d__Bacteria	k__norank_d__Bacteria	p__Patescibacteria	c__Gracilibacteria	o__Absconditabacteriales_(SR1)	f__norank_o__Absconditabacteriales_(SR1)	g__norank_o__Absconditabacteriales_(SR1)	s__uncultured_bacterium_o__Absconditabacteriales_(SR1)	OTU364	4	1.0E-5	0.16667
d__Bacteria	k__norank_d__Bacteria	p__Thermodesulfobacteriota	c__Desulfuromonadia	o__PB19	f__norank_o__PB19	g__norank_o__PB19	s__metagenome_o__PB19	OTU4299	10	3.0E-5	0.5
d__Bacteria	k__norank_d__Bacteria	p__Pseudomonadota	c__Gammaproteobacteria	o__Steroidobacterales	f__Steroidobacteraceae	g__Steroidobacter	s__uncultured_bacterium_g__Steroidobacter	OTU370	10	3.0E-5	0.33333
d__Bacteria	k__norank_d__Bacteria	p__Chlamydiota	c__Chlamydiia	o__Chlamydiales	f__Parachlamydiaceae	g__unclassified_f__Parachlamydiaceae	s__unclassified_f__Parachlamydiaceae	OTU196	4	1.0E-5	0.33333
d__Bacteria	k__norank_d__Bacteria	p__Sumerlaeota	c__Sumerlaeia	o__Sumerlaeales	f__Sumerlaeaceae	g__Sumerlaea	s__uncultured_soil_bacterium_PBS-74	OTU3206	3	1.0E-5	0.33333
d__Bacteria	k__norank_d__Bacteria	p__Actinomycetota	c__Acidimicrobiia	o__Acidimicrobiales	f__Acidimicrobiaceae	g__unclassified_f__Acidimicrobiaceae	s__unclassified_f__Acidimicrobiaceae	OTU4475	10	3.0E-5	0.5
d__Bacteria	k__norank_d__Bacteria	p__Myxococcota	c__Polyangiia	o__Blfdi19	f__norank_o__Blfdi19	g__norank_o__Blfdi19	s__uncultured_bacterium_o__Blfdi19	OTU4286	8	3.0E-5	0.33333
d__Bacteria	k__norank_d__Bacteria	p__Chloroflexota	c__TK10	o__norank_c__TK10	f__norank_c__TK10	g__norank_c__TK10	s__unclassified_g__norank_c__TK10	OTU1519	7	2.0E-5	0.16667
d__Bacteria	k__norank_d__Bacteria	p__Acidobacteriota	c__Blastocatellia	o__11-24	f__norank_o__11-24	g__norank_o__11-24	s__uncultured_bacterium_o__11-24	OTU439	11	4.0E-5	0.5
d__Bacteria	k__norank_d__Bacteria	p__Actinomycetota	c__Acidimicrobiia	o__Microtrichales	f__Iamiaceae	g__Iamia	s__uncultured_bacterium_g__Iamia	OTU4384	79	0.00027	1
d__Bacteria	k__norank_d__Bacteria	p__Pseudomonadota	c__Gammaproteobacteria	o__Pseudomonadales	f__Pseudomonadaceae	g__Pseudomonas	s__Pseudomonas_vancouverensis	OTU2614	197	0.00067	0.83333
d__Bacteria	k__norank_d__Bacteria	p__Planctomycetota	c__Planctomycetes	o__Gemmatales	f__Gemmataceae	g__norank_f__Gemmataceae	s__unclassified_g__norank_f__Gemmataceae	OTU2507	16	5.0E-5	0.33333
d__Bacteria	k__norank_d__Bacteria	p__Myxococcota	c__Myxococcia	o__Myxococcales	f__Myxococcaceae	g__P3OB-42	s__unclassified_g__P3OB-42	OTU3342	8	3.0E-5	0.33333
d__Bacteria	k__norank_d__Bacteria	p__Myxococcota	c__Polyangiia	o__Haliangiales	f__Haliangiaceae	g__norank_f__Haliangiaceae	s__unclassified_g__norank_f__Haliangiaceae	OTU2006	21	7.0E-5	0.66667
d__Bacteria	k__norank_d__Bacteria	p__Planctomycetota	c__Planctomycetes	o__Pirellulales	f__Pirellulaceae	g__norank_f__Pirellulaceae	s__metagenome_f__Pirellulaceae	OTU3769	3	1.0E-5	0.16667
d__Bacteria	k__norank_d__Bacteria	p__Verrucomicrobiota	c__Verrucomicrobiia	o__Pedosphaerales	f__Pedosphaeraceae	g__norank_f__Pedosphaeraceae	s__unclassified_g__norank_f__Pedosphaeraceae	OTU133	16	5.0E-5	0.33333
d__Bacteria	k__norank_d__Bacteria	p__Actinomycetota	c__Actinobacteria	o__Streptosporangiales	f__Streptosporangiaceae	g__unclassified_f__Streptosporangiaceae	s__unclassified_f__Streptosporangiaceae	OTU102	21	7.0E-5	0.5
d__Bacteria	k__norank_d__Bacteria	p__Pseudomonadota	c__Alphaproteobacteria	o__Paracaedibacterales	f__Paracaedibacteraceae	g__unclassified_f__Paracaedibacteraceae	s__unclassified_f__Paracaedibacteraceae	OTU3614	17	6.0E-5	0.16667
d__Bacteria	k__norank_d__Bacteria	p__Pseudomonadota	c__Alphaproteobacteria	o__Rhodospirillales	f__norank_o__Rhodospirillales	g__norank_o__Rhodospirillales	s__uncultured_bacterium_o__Rhodospirillales	OTU4376	7	2.0E-5	0.33333
d__Bacteria	k__norank_d__Bacteria	p__Verrucomicrobiota	c__Verrucomicrobiia	o__Chthoniobacterales	f__Chthoniobacteraceae	g__Chthoniobacter	s__unclassified_g__Chthoniobacter	OTU1445	47	0.00016	1
d__Bacteria	k__norank_d__Bacteria	p__Bacteroidota	c__Bacteroidia	o__Chitinophagales	f__Chitinophagaceae	g__Flavisolibacter	s__uncultured_bacterium_g__Flavisolibacter	OTU3567	71	0.00024	1
d__Bacteria	k__norank_d__Bacteria	p__Verrucomicrobiota	c__Verrucomicrobiia	o__Chthoniobacterales	f__Chthoniobacteraceae	g__Chthoniobacter	s__uncultured_bacterium_g__Chthoniobacter	OTU4429	10	3.0E-5	0.5
d__Bacteria	k__norank_d__Bacteria	p__FCPU426	c__norank_p__FCPU426	o__norank_p__FCPU426	f__norank_p__FCPU426	g__norank_p__FCPU426	s__unclassified_g__norank_p__FCPU426	OTU1324	3	1.0E-5	0.16667
d__Bacteria	k__norank_d__Bacteria	p__Elusimicrobiota	c__Lineage_IIb	o__norank_c__Lineage_IIb	f__norank_c__Lineage_IIb	g__norank_c__Lineage_IIb	s__uncultured_bacterium_c__Lineage_IIb	OTU3629	2	6.76846e-6	0.16667
d__Bacteria	k__norank_d__Bacteria	p__Pseudomonadota	c__Gammaproteobacteria	o__Burkholderiales	f__SC-I-84	g__norank_f__SC-I-84	s__uncultured_beta_proteobacterium_f__SC-I-84	OTU2269	81	0.00027	1
d__Bacteria	k__norank_d__Bacteria	p__Bacillota	c__Symbiobacteriia	o__Symbiobacteriales	f__Symbiobacteraceae	g__norank_f__Symbiobacteraceae	s__unclassified_g__norank_f__Symbiobacteraceae	OTU3023	10	3.0E-5	0.66667
d__Bacteria	k__norank_d__Bacteria	p__Pseudomonadota	c__Gammaproteobacteria	o__Coxiellales	f__Coxiellaceae	g__Coxiella	s__uncultured_bacterium_g__Coxiella	OTU547	3	1.0E-5	0.16667
d__Bacteria	k__norank_d__Bacteria	p__Planctomycetota	c__OM190	o__norank_c__OM190	f__norank_c__OM190	g__norank_c__OM190	s__uncultured_bacterium_c__OM190	OTU3297	5	2.0E-5	0.33333
d__Bacteria	k__norank_d__Bacteria	p__Chloroflexota	c__Chloroflexia	o__Thermomicrobiales	f__AKYG1722	g__norank_f__AKYG1722	s__unclassified_g__norank_f__AKYG1722	OTU3625	3	1.0E-5	0.16667
d__Bacteria	k__norank_d__Bacteria	p__Entotheonellaeota	c__Entotheonellia	o__Entotheonellales	f__Entotheonellaceae	g__norank_f__Entotheonellaceae	s__uncultured_bacterium_f__Entotheonellaceae	OTU354	4	1.0E-5	0.16667
d__Bacteria	k__norank_d__Bacteria	p__Chloroflexota	c__Ktedonobacteria	o__Ktedonobacterales	f__Ktedonobacteraceae	g__FCPS473	s__unclassified_g__FCPS473	OTU589	8	3.0E-5	0.16667
d__Bacteria	k__norank_d__Bacteria	p__Acidobacteriota	c__Vicinamibacteria	o__Vicinamibacterales	f__norank_o__Vicinamibacterales	g__norank_o__Vicinamibacterales	s__metagenome_o__Vicinamibacterales	OTU3586	22	7.0E-5	0.5
d__Bacteria	k__norank_d__Bacteria	p__Pseudomonadota	c__Gammaproteobacteria	o__Burkholderiales	f__Nitrosomonadaceae	g__MND1	s__unclassified_g__MND1	OTU570	35	0.00012	0.83333
d__Bacteria	k__norank_d__Bacteria	p__Chloroflexota	c__AD3	o__norank_c__AD3	f__norank_c__AD3	g__norank_c__AD3	s__uncultured_bacterium_c__AD3	OTU1091	27	9.0E-5	0.5
d__Bacteria	k__norank_d__Bacteria	p__Chloroflexota	c__Ktedonobacteria	o__C0119	f__norank_o__C0119	g__norank_o__C0119	s__uncultured_bacterium_o__C0119	OTU2311	13	4.0E-5	0.33333
d__Bacteria	k__norank_d__Bacteria	p__Acidobacteriota	c__unclassified_p__Acidobacteriota	o__unclassified_p__Acidobacteriota	f__unclassified_p__Acidobacteriota	g__unclassified_p__Acidobacteriota	s__unclassified_p__Acidobacteriota	OTU448	10	3.0E-5	0.33333
d__Bacteria	k__norank_d__Bacteria	p__Pseudomonadota	c__Alphaproteobacteria	o__norank_c__Alphaproteobacteria	f__norank_c__Alphaproteobacteria	g__norank_c__Alphaproteobacteria	s__Rhodospirillaceae_bacterium_HEG_-6_10	OTU1421	7	2.0E-5	0.33333
d__Bacteria	k__norank_d__Bacteria	p__Pseudomonadota	c__Gammaproteobacteria	o__EPR3968-O8a-Bc78	f__norank_o__EPR3968-O8a-Bc78	g__norank_o__EPR3968-O8a-Bc78	s__uncultured_gamma_proteobacterium_o__EPR3968-O8a-Bc78	OTU785	27	9.0E-5	0.66667
d__Bacteria	k__norank_d__Bacteria	p__Patescibacteria	c__Saccharimonadia	o__Saccharimonadales	f__Saccharimonadaceae	g__TM7a	s__uncultured_bacterium_g__TM7a	OTU932	8	3.0E-5	0.33333
d__Bacteria	k__norank_d__Bacteria	p__Patescibacteria	c__Parcubacteria	o__norank_c__Parcubacteria	f__norank_c__Parcubacteria	g__norank_c__Parcubacteria	s__uncultured_bacterium_c__Parcubacteria	OTU866	4	1.0E-5	0.16667
d__Bacteria	k__norank_d__Bacteria	p__Pseudomonadota	c__Gammaproteobacteria	o__Rickettsiellales	f__Rickettsiellaceae	g__norank_f__Rickettsiellaceae	s__uncultured_bacterium_f__Rickettsiellaceae	OTU449	11	4.0E-5	0.33333
d__Bacteria	k__norank_d__Bacteria	p__Chlamydiota	c__Chlamydiia	o__Chlamydiales	f__Parachlamydiaceae	g__Neochlamydia	s__metagenome_g__Neochlamydia	OTU3838	5	2.0E-5	0.5
d__Bacteria	k__norank_d__Bacteria	p__Acidobacteriota	c__Vicinamibacteria	o__Vicinamibacterales	f__Vicinamibacteraceae	g__norank_f__Vicinamibacteraceae	s__uncultured_Acidobacteria_bacterium_f__Vicinamibacteraceae	OTU1974	12	4.0E-5	0.16667
d__Bacteria	k__norank_d__Bacteria	p__Planctomycetota	c__OM190	o__norank_c__OM190	f__norank_c__OM190	g__norank_c__OM190	s__metagenome_c__OM190	OTU3857	23	8.0E-5	0.83333
d__Bacteria	k__norank_d__Bacteria	p__Bdellovibrionota	c__Oligoflexia	o__0319-6G20	f__norank_o__0319-6G20	g__norank_o__0319-6G20	s__unclassified_g__norank_o__0319-6G20	OTU2315	7	2.0E-5	0.33333
d__Bacteria	k__norank_d__Bacteria	p__Bacteroidota	c__Bacteroidia	o__Chitinophagales	f__Chitinophagaceae	g__Terrimonas	s__uncultured_bacterium_g__Terrimonas	OTU2372	539	0.00182	1
d__Bacteria	k__norank_d__Bacteria	p__Planctomycetota	c__Planctomycetes	o__Gemmatales	f__Gemmataceae	g__norank_f__Gemmataceae	s__uncultured_bacterium_f__Gemmataceae	OTU1159	4	1.0E-5	0.16667
d__Bacteria	k__norank_d__Bacteria	p__Myxococcota	c__Myxococcia	o__Myxococcales	f__Anaeromyxobacteraceae	g__Anaeromyxobacter	s__unclassified_g__Anaeromyxobacter	OTU415	2	6.76846e-6	0.16667
d__Bacteria	k__norank_d__Bacteria	p__Chloroflexota	c__AD3	o__norank_c__AD3	f__norank_c__AD3	g__norank_c__AD3	s__unclassified_g__norank_c__AD3	OTU1971	30	0.0001	1
d__Bacteria	k__norank_d__Bacteria	p__Bacillota	c__Bacilli	o__Bacillales	f__Bacillaceae	g__Peribacillus	s__Bacillus_asahii_g__Peribacillus	OTU3808	4	1.0E-5	0.33333
d__Bacteria	k__norank_d__Bacteria	p__Bacillota	c__Bacilli	o__Paenibacillales	f__Paenibacillaceae	g__Paenibacillus	s__unclassified_g__Paenibacillus	OTU1983	49	0.00017	0.66667
d__Bacteria	k__norank_d__Bacteria	p__Actinomycetota	c__Actinobacteria	o__Frankiales	f__Acidothermaceae	g__Acidothermus	s__uncultured_bacterium_g__Acidothermus	OTU3187	5	2.0E-5	0.33333
d__Bacteria	k__norank_d__Bacteria	p__Zixibacteria	c__norank_p__Zixibacteria	o__norank_p__Zixibacteria	f__norank_p__Zixibacteria	g__norank_p__Zixibacteria	s__uncultured_Nitrospinaceae_bacterium_p__Zixibacteria	OTU3116	28	9.0E-5	0.5
d__Bacteria	k__norank_d__Bacteria	p__Acidobacteriota	c__Vicinamibacteria	o__Vicinamibacterales	f__norank_o__Vicinamibacterales	g__norank_o__Vicinamibacterales	s__unclassified_g__norank_o__Vicinamibacterales	OTU3532	12	4.0E-5	0.5
d__Bacteria	k__norank_d__Bacteria	p__Bacteroidota	c__Bacteroidia	o__Cytophagales	f__Microscillaceae	g__Chryseotalea	s__unclassified_g__Chryseotalea	OTU4121	127	0.00043	0.33333
d__Bacteria	k__norank_d__Bacteria	p__Pseudomonadota	c__Gammaproteobacteria	o__Gammaproteobacteria_	f__norank_o__Gammaproteobacteria_	g__Candidatus_Berkiella	s__uncultured_bacterium_g__Candidatus_Berkiella	OTU3081	6	2.0E-5	0.5
d__Bacteria	k__norank_d__Bacteria	p__Pseudomonadota	c__Gammaproteobacteria	o__Burkholderiales	f__Nitrosomonadaceae	g__mle1-7	s__uncultured_bacterium_g__mle1-7	OTU2098	346	0.00117	1
d__Bacteria	k__norank_d__Bacteria	p__Actinomycetota	c__MB-A2-108	o__norank_c__MB-A2-108	f__norank_c__MB-A2-108	g__norank_c__MB-A2-108	s__uncultured_bacterium_c__MB-A2-108	OTU748	33	0.00011	0.66667
d__Bacteria	k__norank_d__Bacteria	p__Acidobacteriota	c__Subgroup_25	o__norank_c__Subgroup_25	f__norank_c__Subgroup_25	g__norank_c__Subgroup_25	s__uncultured_bacterium_c__Subgroup_25	OTU377	34	0.00012	0.33333
d__Bacteria	k__norank_d__Bacteria	p__Pseudomonadota	c__Alphaproteobacteria	o__Elsterales	f__norank_o__Elsterales	g__norank_o__Elsterales	s__unclassified_g__norank_o__Elsterales	OTU1630	595	0.00201	0.66667
d__Bacteria	k__norank_d__Bacteria	p__Pseudomonadota	c__Gammaproteobacteria	o__Gammaproteobacteria_	f__norank_o__Gammaproteobacteria_	g__Acidibacter	s__uncultured_bacterium_g__Acidibacter	OTU4449	70	0.00024	0.83333
d__Bacteria	k__norank_d__Bacteria	p__Verrucomicrobiota	c__Verrucomicrobiia	o__Pedosphaerales	f__Pedosphaeraceae	g__unclassified_f__Pedosphaeraceae	s__unclassified_f__Pedosphaeraceae	OTU236	12	4.0E-5	0.5
d__Bacteria	k__norank_d__Bacteria	p__Bacteroidota	c__Bacteroidia	o__Chitinophagales	f__Chitinophagaceae	g__Puia	s__uncultured_Bacteroidetes_bacterium_g__Puia	OTU3244	48	0.00016	0.83333
d__Bacteria	k__norank_d__Bacteria	p__unclassified_k__norank_d__Bacteria	c__unclassified_k__norank_d__Bacteria	o__unclassified_k__norank_d__Bacteria	f__unclassified_k__norank_d__Bacteria	g__unclassified_k__norank_d__Bacteria	s__unclassified_k__norank_d__Bacteria	OTU3396	8	3.0E-5	0.5
d__Bacteria	k__norank_d__Bacteria	p__Acidobacteriota	c__Vicinamibacteria	o__Vicinamibacterales	f__norank_o__Vicinamibacterales	g__norank_o__Vicinamibacterales	s__uncultured_bacterium_o__Vicinamibacterales	OTU1201	4	1.0E-5	0.33333
d__Bacteria	k__norank_d__Bacteria	p__Acidobacteriota	c__Vicinamibacteria	o__Vicinamibacterales	f__norank_o__Vicinamibacterales	g__norank_o__Vicinamibacterales	s__uncultured_Acidobacteriaceae_bacterium_o__Vicinamibacterales	OTU2345	22	7.0E-5	0.83333
d__Bacteria	k__norank_d__Bacteria	p__Bacillota	c__Negativicutes	o__Veillonellales-Selenomonadales	f__Sporomusaceae	g__norank_f__Sporomusaceae	s__unclassified_g__norank_f__Sporomusaceae	OTU148	1	3.38423e-6	0.16667
d__Bacteria	k__norank_d__Bacteria	p__Bacteroidota	c__Bacteroidia	o__Chitinophagales	f__Chitinophagaceae	g__Sediminibacterium	s__uncultured_bacterium_g__Sediminibacterium	OTU3240	21	7.0E-5	0.5
d__Bacteria	k__norank_d__Bacteria	p__Pseudomonadota	c__Alphaproteobacteria	o__Hyphomicrobiales	f__Devosiaceae	g__Devosia	s__Devosia_riboflavina	OTU988	9	3.0E-5	0.16667
d__Bacteria	k__norank_d__Bacteria	p__Pseudomonadota	c__Gammaproteobacteria	o__Burkholderiales	f__Oxalobacteraceae	g__unclassified_f__Oxalobacteraceae	s__unclassified_f__Oxalobacteraceae	OTU485	8	3.0E-5	0.33333
d__Bacteria	k__norank_d__Bacteria	p__Pseudomonadota	c__Alphaproteobacteria	o__Micropepsales	f__Micropepsaceae	g__norank_f__Micropepsaceae	s__unclassified_g__norank_f__Micropepsaceae	OTU4021	99	0.00034	0.33333
d__Bacteria	k__norank_d__Bacteria	p__Planctomycetota	c__Planctomycetes	o__Gemmatales	f__Gemmataceae	g__norank_f__Gemmataceae	s__unclassified_g__norank_f__Gemmataceae	OTU3968	9	3.0E-5	0.66667
d__Bacteria	k__norank_d__Bacteria	p__Myxococcota	c__Polyangiia	o__Haliangiales	f__Haliangiaceae	g__norank_f__Haliangiaceae	s__unclassified_g__norank_f__Haliangiaceae	OTU1344	6	2.0E-5	0.33333
d__Bacteria	k__norank_d__Bacteria	p__Planctomycetota	c__Planctomycetes	o__Gemmatales	f__Gemmataceae	g__norank_f__Gemmataceae	s__uncultured_bacterium_f__Gemmataceae	OTU3755	3	1.0E-5	0.33333
d__Bacteria	k__norank_d__Bacteria	p__Pseudomonadota	c__Gammaproteobacteria	o__Gammaproteobacteria_	f__norank_o__Gammaproteobacteria_	g__Candidatus_Berkiella	s__uncultured_bacterium_g__Candidatus_Berkiella	OTU3647	1	3.38423e-6	0.16667
d__Bacteria	k__norank_d__Bacteria	p__Chloroflexota	c__Anaerolineae	o__Anaerolineales	f__Anaerolineaceae	g__norank_f__Anaerolineaceae	s__unclassified_g__norank_f__Anaerolineaceae	OTU1414	50	0.00017	0.5
d__Bacteria	k__norank_d__Bacteria	p__Pseudomonadota	c__Gammaproteobacteria	o__Rickettsiellales	f__Rickettsiellaceae	g__norank_f__Rickettsiellaceae	s__unclassified_g__norank_f__Rickettsiellaceae	OTU4214	40	0.00014	0.33333
d__Bacteria	k__norank_d__Bacteria	p__Pseudomonadota	c__Alphaproteobacteria	o__Caulobacterales	f__Caulobacteraceae	g__norank_f__Caulobacteraceae	s__uncultured_Alphaproteobacteria_bacterium_f__Caulobacteraceae	OTU4078	11	4.0E-5	0.66667
d__Bacteria	k__norank_d__Bacteria	p__Pseudomonadota	c__Gammaproteobacteria	o__Legionellales	f__Legionellaceae	g__Legionella	s__unclassified_g__Legionella	OTU860	3	1.0E-5	0.16667
d__Bacteria	k__norank_d__Bacteria	p__Bacteroidota	c__Bacteroidia	o__Chitinophagales	f__Chitinophagaceae	g__Niastella	s__uncultured_bacterium_g__Niastella	OTU4263	44	0.00015	0.66667
d__Bacteria	k__norank_d__Bacteria	p__Acidobacteriota	c__Vicinamibacteria	o__Vicinamibacterales	f__norank_o__Vicinamibacterales	g__norank_o__Vicinamibacterales	s__metagenome_o__Vicinamibacterales	OTU2776	22	7.0E-5	0.5
d__Bacteria	k__norank_d__Bacteria	p__Pseudomonadota	c__Gammaproteobacteria	o__Pseudomonadales	f__Moraxellaceae	g__Acinetobacter	s__Acinetobacter_johnsonii	OTU2057	87	0.00029	1
d__Bacteria	k__norank_d__Bacteria	p__Acidobacteriota	c__Subgroup_25	o__norank_c__Subgroup_25	f__norank_c__Subgroup_25	g__norank_c__Subgroup_25	s__unclassified_g__norank_c__Subgroup_25	OTU4103	2	6.76846e-6	0.16667
d__Bacteria	k__norank_d__Bacteria	p__Pseudomonadota	c__Alphaproteobacteria	o__Hyphomicrobiales	f__Hyphomicrobiales_	g__Bauldia	s__uncultured_bacterium_g__Bauldia	OTU3059	246	0.00083	1
d__Bacteria	k__norank_d__Bacteria	p__Acidobacteriota	c__Vicinamibacteria	o__Vicinamibacterales	f__norank_o__Vicinamibacterales	g__norank_o__Vicinamibacterales	s__unclassified_g__norank_o__Vicinamibacterales	OTU1253	129	0.00044	0.83333
d__Bacteria	k__norank_d__Bacteria	p__Pseudomonadota	c__Gammaproteobacteria	o__Pseudomonadales	f__Moraxellaceae	g__norank_f__Moraxellaceae	s__unclassified_g__norank_f__Moraxellaceae	OTU243	9	3.0E-5	0.5
d__Bacteria	k__norank_d__Bacteria	p__Pseudomonadota	c__Gammaproteobacteria	o__Gammaproteobacteria_	f__norank_o__Gammaproteobacteria_	g__Acidibacter	s__metagenome_g__Acidibacter	OTU3086	7	2.0E-5	0.5
d__Bacteria	k__norank_d__Bacteria	p__Acidobacteriota	c__Holophagae	o__Holophagales	f__Holophagaceae	g__Holophaga	s__uncultured_Acidobacterium_sp._g__Holophaga	OTU1003	64	0.00022	0.5
d__Bacteria	k__norank_d__Bacteria	p__Myxococcota	c__bacteriap25	o__norank_c__bacteriap25	f__norank_c__bacteriap25	g__norank_c__bacteriap25	s__uncultured_Syntrophobacterales_bacterium_c__bacteriap25	OTU1863	24	8.0E-5	0.83333
d__Bacteria	k__norank_d__Bacteria	p__Chloroflexota	c__TK10	o__norank_c__TK10	f__norank_c__TK10	g__norank_c__TK10	s__uncultured_bacterium_c__TK10	OTU2893	14	5.0E-5	0.5
d__Bacteria	k__norank_d__Bacteria	p__Pseudomonadota	c__Alphaproteobacteria	o__Ferrovibrionales	f__Ferrovibrionaceae	g__Ferrovibrio	s__uncultured_bacterium_g__Ferrovibrio	OTU747	4	1.0E-5	0.5
d__Bacteria	k__norank_d__Bacteria	p__Acidobacteriota	c__Blastocatellia	o__DS-100	f__norank_o__DS-100	g__norank_o__DS-100	s__uncultured_Acidobacteria_bacterium_o__DS-100	OTU2523	21	7.0E-5	0.66667
d__Bacteria	k__norank_d__Bacteria	p__Gemmatimonadota	c__Gemmatimonadia	o__Gemmatimonadales	f__Gemmatimonadaceae	g__unclassified_f__Gemmatimonadaceae	s__unclassified_f__Gemmatimonadaceae	OTU2620	19	6.0E-5	0.66667
d__Bacteria	k__norank_d__Bacteria	p__unclassified_k__norank_d__Bacteria	c__unclassified_k__norank_d__Bacteria	o__unclassified_k__norank_d__Bacteria	f__unclassified_k__norank_d__Bacteria	g__unclassified_k__norank_d__Bacteria	s__unclassified_k__norank_d__Bacteria	OTU4341	6	2.0E-5	0.5
d__Bacteria	k__norank_d__Bacteria	p__Patescibacteria	c__unclassified_p__Patescibacteria	o__unclassified_p__Patescibacteria	f__unclassified_p__Patescibacteria	g__unclassified_p__Patescibacteria	s__unclassified_p__Patescibacteria	OTU182	2	6.76846e-6	0.16667
d__Bacteria	k__norank_d__Bacteria	p__Actinomycetota	c__Actinobacteria	o__PeM15	f__norank_o__PeM15	g__norank_o__PeM15	s__unclassified_g__norank_o__PeM15	OTU3591	27	9.0E-5	0.66667
d__Bacteria	k__norank_d__Bacteria	p__Planctomycetota	c__Planctomycetes	o__Isosphaerales	f__Isosphaeraceae	g__Tautonia	s__uncultured_Planctomycetaceae_bacterium_g__Tautonia	OTU1031	10	3.0E-5	0.33333
d__Bacteria	k__norank_d__Bacteria	p__Chloroflexota	c__Anaerolineae	o__Aggregatilineales	f__A4b	g__norank_f__A4b	s__unclassified_g__norank_f__A4b	OTU2962	125	0.00042	0.66667
d__Bacteria	k__norank_d__Bacteria	p__Pseudomonadota	c__Gammaproteobacteria	o__Burkholderiales	f__Nitrosomonadaceae	g__Ellin6067	s__uncultured_rape_rhizosphere_bacterium_wr0025	OTU3193	22	7.0E-5	0.66667
d__Bacteria	k__norank_d__Bacteria	p__Patescibacteria	c__Saccharimonadia	o__Saccharimonadales	f__YM_S32_TM7_50_20	g__norank_f__YM_S32_TM7_50_20	s__uncultured_bacterium_f__YM_S32_TM7_50_20	OTU4453	57	0.00019	0.33333
d__Bacteria	k__norank_d__Bacteria	p__Chloroflexota	c__Anaerolineae	o__Ardenticatenales	f__norank_o__Ardenticatenales	g__norank_o__Ardenticatenales	s__unclassified_g__norank_o__Ardenticatenales	OTU218	9	3.0E-5	0.5
d__Bacteria	k__norank_d__Bacteria	p__Acidobacteriota	c__Vicinamibacteria	o__Vicinamibacterales	f__norank_o__Vicinamibacterales	g__norank_o__Vicinamibacterales	s__unclassified_g__norank_o__Vicinamibacterales	OTU1744	1894	0.00641	1
d__Bacteria	k__norank_d__Bacteria	p__Pseudomonadota	c__Gammaproteobacteria	o__Burkholderiales	f__Comamonadaceae	g__Roseateles	s__Pelomonas_puraquae	OTU824	55	0.00019	1
d__Bacteria	k__norank_d__Bacteria	p__Actinomycetota	c__Acidimicrobiia	o__Microtrichales	f__Ilumatobacteraceae	g__Ilumatobacter	s__unclassified_g__Ilumatobacter	OTU1897	146	0.00049	1
d__Bacteria	k__norank_d__Bacteria	p__Bacillota	c__Bacilli	o__Paenibacillales	f__Paenibacillaceae	g__Paenibacillus	s__unclassified_g__Paenibacillus	OTU1986	10	3.0E-5	0.66667
d__Bacteria	k__norank_d__Bacteria	p__Acidobacteriota	c__Vicinamibacteria	o__Vicinamibacterales	f__norank_o__Vicinamibacterales	g__norank_o__Vicinamibacterales	s__uncultured_soil_bacterium_o__Vicinamibacterales	OTU2553	234	0.00079	1
d__Bacteria	k__norank_d__Bacteria	p__Actinomycetota	c__Actinobacteria	o__Pseudonocardiales	f__Pseudonocardiaceae	g__Pseudonocardia	s__unclassified_g__Pseudonocardia	OTU655	11	4.0E-5	0.33333
d__Bacteria	k__norank_d__Bacteria	p__Actinomycetota	c__Thermoleophilia	o__Gaiellales	f__norank_o__Gaiellales	g__norank_o__Gaiellales	s__bacterium_Ellin6515	OTU2479	7	2.0E-5	0.5
d__Bacteria	k__norank_d__Bacteria	p__Pseudomonadota	c__Gammaproteobacteria	o__Rickettsiellales	f__Rickettsiellaceae	g__Aquicella	s__unclassified_g__Aquicella	OTU4317	2	6.76846e-6	0.33333
d__Bacteria	k__norank_d__Bacteria	p__Myxococcota	c__Polyangiia	o__Polyangiales	f__BIrii41	g__norank_f__BIrii41	s__uncultured_bacterium_f__BIrii41	OTU559	33	0.00011	0.83333
d__Bacteria	k__norank_d__Bacteria	p__Chloroflexota	c__Chloroflexia	o__Thermomicrobiales	f__JG30-KF-CM45	g__norank_f__JG30-KF-CM45	s__unclassified_g__norank_f__JG30-KF-CM45	OTU3392	13	4.0E-5	0.5
d__Bacteria	k__norank_d__Bacteria	p__Chloroflexota	c__Ktedonobacteria	o__Ktedonobacterales	f__Ktedonobacteraceae	g__FCPS473	s__uncultured_Ktedonobacter_sp._g__FCPS473	OTU1073	33	0.00011	0.5
d__Bacteria	k__norank_d__Bacteria	p__Pseudomonadota	c__Gammaproteobacteria	o__Rickettsiellales	f__Rickettsiellaceae	g__norank_f__Rickettsiellaceae	s__uncultured_bacterium_f__Rickettsiellaceae	OTU3724	6	2.0E-5	0.5
d__Bacteria	k__norank_d__Bacteria	p__Sumerlaeota	c__Sumerlaeia	o__Sumerlaeales	f__Sumerlaeaceae	g__Sumerlaea	s__uncultured_Acidobacteria_bacterium_g__Sumerlaea	OTU432	17	6.0E-5	0.66667
d__Bacteria	k__norank_d__Bacteria	p__Acidobacteriota	c__Holophagae	o__Subgroup_7	f__norank_o__Subgroup_7	g__norank_o__Subgroup_7	s__uncultured_bacterium_o__Subgroup_7	OTU3315	6	2.0E-5	0.5
d__Bacteria	k__norank_d__Bacteria	p__Acidobacteriota	c__Acidobacteriae	o__Terriglobales	f__norank_o__Terriglobales	g__norank_o__Terriglobales	s__unclassified_g__norank_o__Terriglobales	OTU1430	3	1.0E-5	0.16667
d__Bacteria	k__norank_d__Bacteria	p__Pseudomonadota	c__Gammaproteobacteria	o__CCM19a	f__norank_o__CCM19a	g__norank_o__CCM19a	s__uncultured_bacterium_o__CCM19a	OTU2117	16	5.0E-5	0.66667
d__Bacteria	k__norank_d__Bacteria	p__Pseudomonadota	c__Alphaproteobacteria	o__norank_c__Alphaproteobacteria	f__norank_c__Alphaproteobacteria	g__norank_c__Alphaproteobacteria	s__metagenome_c__Alphaproteobacteria	OTU4487	35	0.00012	0.5
d__Bacteria	k__norank_d__Bacteria	p__Thermodesulfobacteriota	c__Desulfuromonadia	o__Geobacterales	f__Geobacteraceae	g__Pelotalea	s__unclassified_g__Pelotalea	OTU3361	8	3.0E-5	0.33333
d__Bacteria	k__norank_d__Bacteria	p__Actinomycetota	c__Actinobacteria	o__Micromonosporales	f__Micromonosporaceae	g__Asanoa	s__unclassified_g__Asanoa	OTU1418	51	0.00017	0.66667
d__Bacteria	k__norank_d__Bacteria	p__Latescibacterota	c__norank_p__Latescibacterota	o__norank_p__Latescibacterota	f__norank_p__Latescibacterota	g__norank_p__Latescibacterota	s__uncultured_Pelobacter_sp._p__Latescibacterota	OTU4369	5	2.0E-5	0.33333
d__Bacteria	k__norank_d__Bacteria	p__Pseudomonadota	c__Gammaproteobacteria	o__Steroidobacterales	f__Steroidobacteraceae	g__Steroidobacter	s__unclassified_g__Steroidobacter	OTU2497	104	0.00035	0.83333
d__Bacteria	k__norank_d__Bacteria	p__Actinomycetota	c__Actinobacteria	o__Frankiales	f__norank_o__Frankiales	g__norank_o__Frankiales	s__uncultured_bacterium_o__Frankiales	OTU3270	44	0.00015	1
d__Bacteria	k__norank_d__Bacteria	p__Bacillota	c__Bacilli	o__Alicyclobacillales	f__Alicyclobacillaceae	g__Tumebacillus	s__Tumebacillus_permanentifrigoris	OTU137	9	3.0E-5	0.5
d__Bacteria	k__norank_d__Bacteria	p__Chloroflexota	c__Anaerolineae	o__Aggregatilineales	f__A4b	g__norank_f__A4b	s__uncultured_bacterium_f__A4b	OTU3830	7	2.0E-5	0.5
d__Bacteria	k__norank_d__Bacteria	p__Planctomycetota	c__OM190	o__norank_c__OM190	f__norank_c__OM190	g__norank_c__OM190	s__unclassified_g__norank_c__OM190	OTU322	11	4.0E-5	0.33333
d__Bacteria	k__norank_d__Bacteria	p__Acidobacteriota	c__Blastocatellia	o__11-24	f__norank_o__11-24	g__norank_o__11-24	s__uncultured_Acidobacterium_sp._o__11-24	OTU2010	26	9.0E-5	0.5
d__Bacteria	k__norank_d__Bacteria	p__Pseudomonadota	c__Gammaproteobacteria	o__Lysobacterales	f__Lysobacteraceae	g__Lysobacter	s__unclassified_g__Lysobacter	OTU3141	223	0.00075	1
d__Bacteria	k__norank_d__Bacteria	p__Latescibacterota	c__norank_p__Latescibacterota	o__norank_p__Latescibacterota	f__norank_p__Latescibacterota	g__norank_p__Latescibacterota	s__unclassified_g__norank_p__Latescibacterota	OTU3084	122	0.00041	0.83333
d__Bacteria	k__norank_d__Bacteria	p__Gemmatimonadota	c__Gemmatimonadia	o__Gemmatimonadales	f__Gemmatimonadaceae	g__Gemmatimonas	s__unclassified_g__Gemmatimonas	OTU4264	20	7.0E-5	0.33333
d__Bacteria	k__norank_d__Bacteria	p__Verrucomicrobiota	c__Omnitrophia	o__Omnitrophales	f__Omnitrophaceae	g__Candidatus_Omnitrophus	s__unclassified_g__Candidatus_Omnitrophus	OTU309	2	6.76846e-6	0.16667
d__Bacteria	k__norank_d__Bacteria	p__Actinomycetota	c__MB-A2-108	o__norank_c__MB-A2-108	f__norank_c__MB-A2-108	g__norank_c__MB-A2-108	s__uncultured_actinobacterium_c__MB-A2-108	OTU3250	4	1.0E-5	0.33333
d__Bacteria	k__norank_d__Bacteria	p__Chloroflexota	c__Chloroflexia	o__Thermomicrobiales	f__JG30-KF-CM45	g__norank_f__JG30-KF-CM45	s__unclassified_g__norank_f__JG30-KF-CM45	OTU2643	3	1.0E-5	0.16667
d__Bacteria	k__norank_d__Bacteria	p__Pseudomonadota	c__Gammaproteobacteria	o__Legionellales	f__Legionellaceae	g__Legionella	s__uncultured_bacterium_g__Legionella	OTU1978	3	1.0E-5	0.5
d__Bacteria	k__norank_d__Bacteria	p__Verrucomicrobiota	c__Verrucomicrobiia	o__Pedosphaerales	f__Pedosphaeraceae	g__norank_f__Pedosphaeraceae	s__metagenome_f__Pedosphaeraceae	OTU4323	42	0.00014	0.66667
d__Bacteria	k__norank_d__Bacteria	p__Bacteroidota	c__Bacteroidia	o__Chitinophagales	f__Chitinophagaceae	g__Puia	s__uncultured_bacterium_g__Puia	OTU2519	7	2.0E-5	0.5
d__Bacteria	k__norank_d__Bacteria	p__Pseudomonadota	c__unclassified_p__Pseudomonadota	o__unclassified_p__Pseudomonadota	f__unclassified_p__Pseudomonadota	g__unclassified_p__Pseudomonadota	s__unclassified_p__Pseudomonadota	OTU3823	2	6.76846e-6	0.16667
d__Bacteria	k__norank_d__Bacteria	p__Pseudomonadota	c__Alphaproteobacteria	o__Rhodospirillales	f__norank_o__Rhodospirillales	g__norank_o__Rhodospirillales	s__unclassified_g__norank_o__Rhodospirillales	OTU3793	2	6.76846e-6	0.16667
d__Bacteria	k__norank_d__Bacteria	p__Myxococcota	c__Polyangiia	o__Polyangiales	f__Sandaracinaceae	g__norank_f__Sandaracinaceae	s__uncultured_soil_bacterium_f__Sandaracinaceae	OTU678	57	0.00019	0.83333
d__Bacteria	k__norank_d__Bacteria	p__Chlamydiota	c__Chlamydiia	o__Chlamydiales	f__Parachlamydiaceae	g__Neochlamydia	s__unclassified_g__Neochlamydia	OTU463	2	6.76846e-6	0.16667
d__Bacteria	k__norank_d__Bacteria	p__Patescibacteria	c__Parcubacteria	o__norank_c__Parcubacteria	f__norank_c__Parcubacteria	g__norank_c__Parcubacteria	s__uncultured_bacterium_c__Parcubacteria	OTU4076	11	4.0E-5	0.33333
d__Bacteria	k__norank_d__Bacteria	p__Pseudomonadota	c__Gammaproteobacteria	o__Burkholderiales	f__Rhodocyclaceae	g__Aromatoleum	s__unclassified_g__Aromatoleum	OTU3158	80	0.00027	0.83333
d__Bacteria	k__norank_d__Bacteria	p__Bdellovibrionota	c__Oligoflexia	o__Oligoflexales	f__Oligoflexaceae	g__norank_f__Oligoflexaceae	s__unclassified_g__norank_f__Oligoflexaceae	OTU1078	7	2.0E-5	0.16667
d__Bacteria	k__norank_d__Bacteria	p__Planctomycetota	c__Planctomycetes	o__Gemmatales	f__Gemmataceae	g__norank_f__Gemmataceae	s__uncultured_bacterium_f__Gemmataceae	OTU1703	51	0.00017	0.16667
d__Bacteria	k__norank_d__Bacteria	p__Chlamydiota	c__Chlamydiia	o__Chlamydiales	f__Parachlamydiaceae	g__unclassified_f__Parachlamydiaceae	s__unclassified_f__Parachlamydiaceae	OTU767	18	6.0E-5	0.16667
d__Bacteria	k__norank_d__Bacteria	p__Bdellovibrionota	c__Oligoflexia	o__053A03-B-DI-P58	f__norank_o__053A03-B-DI-P58	g__norank_o__053A03-B-DI-P58	s__unclassified_g__norank_o__053A03-B-DI-P58	OTU789	2	6.76846e-6	0.16667
d__Bacteria	k__norank_d__Bacteria	p__Pseudomonadota	c__Alphaproteobacteria	o__norank_c__Alphaproteobacteria	f__norank_c__Alphaproteobacteria	g__norank_c__Alphaproteobacteria	s__uncultured_bacterium_c__Alphaproteobacteria	OTU1640	97	0.00033	1
d__Bacteria	k__norank_d__Bacteria	p__Acidobacteriota	c__Vicinamibacteria	o__Vicinamibacterales	f__norank_o__Vicinamibacterales	g__norank_o__Vicinamibacterales	s__uncultured_Acidobacteria_bacterium_o__Vicinamibacterales	OTU2970	213	0.00072	1
d__Bacteria	k__norank_d__Bacteria	p__Myxococcota	c__Polyangiia	o__Haliangiales	f__Haliangiaceae	g__norank_f__Haliangiaceae	s__uncultured_bacterium_f__Haliangiaceae	OTU2784	12	4.0E-5	0.33333
d__Bacteria	k__norank_d__Bacteria	p__unclassified_k__norank_d__Bacteria	c__unclassified_k__norank_d__Bacteria	o__unclassified_k__norank_d__Bacteria	f__unclassified_k__norank_d__Bacteria	g__unclassified_k__norank_d__Bacteria	s__unclassified_k__norank_d__Bacteria	OTU4025	13	4.0E-5	0.16667
d__Bacteria	k__norank_d__Bacteria	p__Zixibacteria	c__norank_p__Zixibacteria	o__norank_p__Zixibacteria	f__norank_p__Zixibacteria	g__norank_p__Zixibacteria	s__uncultured_bacterium_p__Zixibacteria	OTU1878	27	9.0E-5	0.5
d__Bacteria	k__norank_d__Bacteria	p__Pseudomonadota	c__Gammaproteobacteria	o__Rickettsiellales	f__Rickettsiellaceae	g__Aquicella	s__unclassified_g__Aquicella	OTU4252	20	7.0E-5	0.66667
d__Bacteria	k__norank_d__Bacteria	p__Pseudomonadota	c__Alphaproteobacteria	o__Rickettsiales	f__Mitochondria	g__norank_f__Mitochondria	s__unclassified_g__norank_f__Mitochondria	OTU2214	6	2.0E-5	0.33333
d__Bacteria	k__norank_d__Bacteria	p__Pseudomonadota	c__Gammaproteobacteria	o__Burkholderiales	f__unclassified_o__Burkholderiales	g__unclassified_o__Burkholderiales	s__unclassified_o__Burkholderiales	OTU13	4	1.0E-5	0.5
d__Bacteria	k__norank_d__Bacteria	p__Chloroflexota	c__Chloroflexia	o__Chloroflexales	f__Roseiflexaceae	g__unclassified_f__Roseiflexaceae	s__unclassified_f__Roseiflexaceae	OTU3467	13	4.0E-5	0.5
d__Bacteria	k__norank_d__Bacteria	p__Pseudomonadota	c__Alphaproteobacteria	o__Dongiales	f__Dongiaceae	g__Dongia	s__unclassified_g__Dongia	OTU1449	114	0.00039	0.83333
d__Bacteria	k__norank_d__Bacteria	p__Pseudomonadota	c__Gammaproteobacteria	o__Rickettsiellales	f__Rickettsiellaceae	g__norank_f__Rickettsiellaceae	s__metagenome_f__Rickettsiellaceae	OTU3617	14	5.0E-5	0.16667
d__Bacteria	k__norank_d__Bacteria	p__Actinomycetota	c__Acidimicrobiia	o__Microtrichales	f__Ilumatobacteraceae	g__norank_f__Ilumatobacteraceae	s__unclassified_g__norank_f__Ilumatobacteraceae	OTU3706	10	3.0E-5	0.33333
d__Bacteria	k__norank_d__Bacteria	p__Bacteroidota	c__Bacteroidia	o__Flavobacteriales	f__Flavobacteriaceae	g__Flavobacterium	s__unclassified_g__Flavobacterium	OTU2467	29	0.0001	0.83333
d__Bacteria	k__norank_d__Bacteria	p__Pseudomonadota	c__Alphaproteobacteria	o__norank_c__Alphaproteobacteria	f__norank_c__Alphaproteobacteria	g__norank_c__Alphaproteobacteria	s__unclassified_g__norank_c__Alphaproteobacteria	OTU1708	9	3.0E-5	0.5
d__Bacteria	k__norank_d__Bacteria	p__Actinomycetota	c__Thermoleophilia	o__norank_c__Thermoleophilia	f__norank_c__Thermoleophilia	g__norank_c__Thermoleophilia	s__uncultured_bacterium_c__Thermoleophilia	OTU2851	15	5.0E-5	0.5
d__Bacteria	k__norank_d__Bacteria	p__RCP2-54	c__norank_p__RCP2-54	o__norank_p__RCP2-54	f__norank_p__RCP2-54	g__norank_p__RCP2-54	s__unclassified_g__norank_p__RCP2-54	OTU827	96	0.00032	1
d__Bacteria	k__norank_d__Bacteria	p__Planctomycetota	c__Planctomycetes	o__Pirellulales	f__Pirellulaceae	g__norank_f__Pirellulaceae	s__unclassified_g__norank_f__Pirellulaceae	OTU3209	5	2.0E-5	0.33333
d__Bacteria	k__norank_d__Bacteria	p__Chloroflexota	c__Anaerolineae	o__Aggregatilineales	f__norank_o__Aggregatilineales	g__norank_o__Aggregatilineales	s__uncultured_soil_bacterium_o__Aggregatilineales	OTU3175	13	4.0E-5	0.16667
d__Bacteria	k__norank_d__Bacteria	p__Cyanobacteriota	c__Vampirivibrionia	o__Obscuribacterales	f__Obscuribacteraceae	g__norank_f__Obscuribacteraceae	s__uncultured_bacterium_f__Obscuribacteraceae	OTU713	11	4.0E-5	0.33333
d__Bacteria	k__norank_d__Bacteria	p__Pseudomonadota	c__Gammaproteobacteria	o__Burkholderiales	f__SC-I-84	g__norank_f__SC-I-84	s__uncultured_beta_proteobacterium_f__SC-I-84	OTU2000	34	0.00012	0.83333
d__Bacteria	k__norank_d__Bacteria	p__Acidobacteriota	c__Vicinamibacteria	o__Vicinamibacterales	f__norank_o__Vicinamibacterales	g__norank_o__Vicinamibacterales	s__uncultured_Acidobacteria_bacterium_o__Vicinamibacterales	OTU3550	42	0.00014	0.66667
d__Bacteria	k__norank_d__Bacteria	p__Bacteroidota	c__Bacteroidia	o__Chitinophagales	f__Chitinophagaceae	g__Niastella	s__uncultured_bacterium_g__Niastella	OTU2785	316	0.00107	1
d__Bacteria	k__norank_d__Bacteria	p__Cyanobacteriota	c__Cyanobacteriia	o__Cyanobacteriales	f__Nostocaceae	g__Desmonostoc_PCC-7422	s__uncultured_bacterium_g__Desmonostoc_PCC-7422	OTU1652	36	0.00012	0.66667
d__Bacteria	k__norank_d__Bacteria	p__Bacillota	c__Bacilli	o__Paenibacillales	f__Paenibacillaceae	g__Paenibacillus	s__Paenibacillus_sp._YT0039	OTU307	3	1.0E-5	0.16667
d__Bacteria	k__norank_d__Bacteria	p__Bacteroidota	c__Bacteroidia	o__Chitinophagales	f__Chitinophagaceae	g__Parafilimonas	s__uncultured_bacterium_g__Parafilimonas	OTU3246	1	3.38423e-6	0.16667
d__Bacteria	k__norank_d__Bacteria	p__Planctomycetota	c__Planctomycetes	o__Gemmatales	f__Gemmataceae	g__norank_f__Gemmataceae	s__uncultured_bacterium_f__Gemmataceae	OTU4481	8	3.0E-5	0.5
d__Bacteria	k__norank_d__Bacteria	p__Myxococcota	c__Polyangiia	o__Haliangiales	f__Haliangiaceae	g__norank_f__Haliangiaceae	s__unclassified_g__norank_f__Haliangiaceae	OTU4216	437	0.00148	1
d__Bacteria	k__norank_d__Bacteria	p__Bacillota	c__Bacilli	o__Paenibacillales	f__Paenibacillaceae	g__Cohnella	s__unclassified_g__Cohnella	OTU4226	36	0.00012	1
d__Bacteria	k__norank_d__Bacteria	p__Chloroflexota	c__Chloroflexia	o__Chloroflexales	f__Chloroflexaceae	g__FFCH7168	s__uncultured_bacterium_g__FFCH7168	OTU3234	15	5.0E-5	0.83333
d__Bacteria	k__norank_d__Bacteria	p__Myxococcota	c__Polyangiia	o__Haliangiales	f__Haliangiaceae	g__norank_f__Haliangiaceae	s__uncultured_Nannocystineae_bacterium_f__Haliangiaceae	OTU457	2	6.76846e-6	0.16667
d__Bacteria	k__norank_d__Bacteria	p__Actinomycetota	c__Actinobacteria	o__Micromonosporales	f__Micromonosporaceae	g__Allocatelliglobosispora	s__uncultured_bacterium_g__Allocatelliglobosispora	OTU3983	8	3.0E-5	0.16667
d__Bacteria	k__norank_d__Bacteria	p__Sumerlaeota	c__Sumerlaeia	o__Sumerlaeales	f__Sumerlaeaceae	g__Sumerlaea	s__unclassified_g__Sumerlaea	OTU2591	2	6.76846e-6	0.16667
d__Bacteria	k__norank_d__Bacteria	p__Bacillota	c__Clostridia	o__Peptostreptococcales-Tissierellales	f__Peptostreptococcaceae	g__Romboutsia	s__Romboutsia_ilealis	OTU1311	49	0.00017	1
d__Bacteria	k__norank_d__Bacteria	p__Chloroflexota	c__Anaerolineae	o__Aggregatilineales	f__Aggregatilineaceae	g__norank_f__Aggregatilineaceae	s__uncultured_bacterium_f__Aggregatilineaceae	OTU993	17	6.0E-5	0.5
d__Bacteria	k__norank_d__Bacteria	p__Chloroflexota	c__TK10	o__norank_c__TK10	f__norank_c__TK10	g__norank_c__TK10	s__metagenome_c__TK10	OTU3308	8	3.0E-5	0.5
d__Bacteria	k__norank_d__Bacteria	p__Chloroflexota	c__Ktedonobacteria	o__Ktedonobacterales	f__JG30-KF-AS9	g__norank_f__JG30-KF-AS9	s__unclassified_g__norank_f__JG30-KF-AS9	OTU4240	3	1.0E-5	0.16667
d__Bacteria	k__norank_d__Bacteria	p__Pseudomonadota	c__Alphaproteobacteria	o__Caulobacterales	f__Hyphomonadaceae	g__SWB02	s__metagenome_g__SWB02	OTU638	10	3.0E-5	0.5
d__Bacteria	k__norank_d__Bacteria	p__Chloroflexota	c__Chloroflexia	o__Chloroflexales	f__Roseiflexaceae	g__norank_f__Roseiflexaceae	s__uncultured_soil_bacterium_f__Roseiflexaceae	OTU2207	108	0.00037	0.83333
d__Bacteria	k__norank_d__Bacteria	p__Acidobacteriota	c__Subgroup_25	o__norank_c__Subgroup_25	f__norank_c__Subgroup_25	g__norank_c__Subgroup_25	s__uncultured_bacterium_c__Subgroup_25	OTU1558	40	0.00014	1
d__Bacteria	k__norank_d__Bacteria	p__Planctomycetota	c__OM190	o__norank_c__OM190	f__norank_c__OM190	g__norank_c__OM190	s__uncultured_bacterium_c__OM190	OTU149	7	2.0E-5	0.33333
d__Bacteria	k__norank_d__Bacteria	p__Pseudomonadota	c__Gammaproteobacteria	o__CCD24	f__norank_o__CCD24	g__norank_o__CCD24	s__uncultured_bacterium_o__CCD24	OTU1547	775	0.00262	1
d__Bacteria	k__norank_d__Bacteria	p__Cyanobacteriota	c__Sericytochromatia	o__norank_c__Sericytochromatia	f__norank_c__Sericytochromatia	g__norank_c__Sericytochromatia	s__unclassified_g__norank_c__Sericytochromatia	OTU947	5	2.0E-5	0.16667
d__Bacteria	k__norank_d__Bacteria	p__Pseudomonadota	c__Gammaproteobacteria	o__Legionellales	f__Legionellaceae	g__Legionella	s__unclassified_g__Legionella	OTU4287	35	0.00012	1
d__Bacteria	k__norank_d__Bacteria	p__Patescibacteria	c__Saccharimonadia	o__Saccharimonadales	f__WWH38	g__norank_f__WWH38	s__uncultured_bacterium_f__WWH38	OTU3634	15	5.0E-5	0.5
d__Bacteria	k__norank_d__Bacteria	p__Chlamydiota	c__Chlamydiia	o__Chlamydiales	f__cvE6	g__norank_f__cvE6	s__uncultured_bacterium_f__cvE6	OTU90	8	3.0E-5	0.16667
d__Bacteria	k__norank_d__Bacteria	p__Bacteroidota	c__Bacteroidia	o__Chitinophagales	f__Chitinophagaceae	g__Terrimonas	s__uncultured_bacterium_g__Terrimonas	OTU1793	163	0.00055	1
d__Bacteria	k__norank_d__Bacteria	p__Myxococcota	c__Myxococcia	o__Myxococcales	f__Myxococcaceae	g__unclassified_f__Myxococcaceae	s__unclassified_f__Myxococcaceae	OTU3052	6	2.0E-5	0.33333
d__Bacteria	k__norank_d__Bacteria	p__Bacillota	c__Bacilli	o__Bacillales	f__unclassified_o__Bacillales	g__unclassified_o__Bacillales	s__unclassified_o__Bacillales	OTU1196	2	6.76846e-6	0.16667
d__Bacteria	k__norank_d__Bacteria	p__Bacteroidota	c__Bacteroidia	o__Sphingobacteriales	f__AKYH767	g__norank_f__AKYH767	s__uncultured_bacterium_f__AKYH767	OTU564	9	3.0E-5	0.33333
d__Bacteria	k__norank_d__Bacteria	p__Chloroflexota	c__Chloroflexia	o__Chloroflexales	f__Roseiflexaceae	g__norank_f__Roseiflexaceae	s__uncultured_soil_bacterium_f__Roseiflexaceae	OTU1215	707	0.00239	1
d__Bacteria	k__norank_d__Bacteria	p__Actinomycetota	c__Thermoleophilia	o__norank_c__Thermoleophilia	f__norank_c__Thermoleophilia	g__norank_c__Thermoleophilia	s__uncultured_bacterium_c__Thermoleophilia	OTU2994	9	3.0E-5	0.5
d__Bacteria	k__norank_d__Bacteria	p__Chloroflexota	c__Anaerolineae	o__Aggregatilineales	f__Aggregatilineaceae	g__norank_f__Aggregatilineaceae	s__unclassified_g__norank_f__Aggregatilineaceae	OTU2667	2	6.76846e-6	0.16667
d__Bacteria	k__norank_d__Bacteria	p__Pseudomonadota	c__Alphaproteobacteria	o__Sphingomonadales	f__Sphingomonadaceae	g__Sphingomonas	s__uncultured_Sphingomonadaceae_bacterium_g__Sphingomonas	OTU3324	608	0.00206	1
d__Bacteria	k__norank_d__Bacteria	p__Latescibacterota	c__norank_p__Latescibacterota	o__norank_p__Latescibacterota	f__norank_p__Latescibacterota	g__norank_p__Latescibacterota	s__unclassified_g__norank_p__Latescibacterota	OTU1399	202	0.00068	0.83333
d__Bacteria	k__norank_d__Bacteria	p__Verrucomicrobiota	c__Verrucomicrobiia	o__Chthoniobacterales	f__Xiphinematobacteraceae	g__Candidatus_Xiphinematobacter	s__uncultured_Verrucomicrobia_bacterium_g__Candidatus_Xiphinematobacter	OTU2032	21	7.0E-5	0.5
d__Bacteria	k__norank_d__Bacteria	p__Chloroflexota	c__Dehalococcoidia	o__S085	f__norank_o__S085	g__norank_o__S085	s__unclassified_g__norank_o__S085	OTU3172	16	5.0E-5	0.5
d__Bacteria	k__norank_d__Bacteria	p__Acidobacteriota	c__Vicinamibacteria	o__Vicinamibacterales	f__norank_o__Vicinamibacterales	g__norank_o__Vicinamibacterales	s__unclassified_g__norank_o__Vicinamibacterales	OTU1030	2	6.76846e-6	0.16667
d__Bacteria	k__norank_d__Bacteria	p__Acidobacteriota	c__Blastocatellia	o__11-24	f__norank_o__11-24	g__norank_o__11-24	s__uncultured_bacterium_o__11-24	OTU1317	62	0.00021	1
d__Bacteria	k__norank_d__Bacteria	p__Chloroflexota	c__KD4-96	o__norank_c__KD4-96	f__norank_c__KD4-96	g__norank_c__KD4-96	s__uncultured_bacterium_c__KD4-96	OTU2746	12	4.0E-5	0.5
d__Bacteria	k__norank_d__Bacteria	p__Thermodesulfobacteriota	c__norank_p__Thermodesulfobacteriota	o__norank_p__Thermodesulfobacteriota	f__norank_p__Thermodesulfobacteriota	g__norank_p__Thermodesulfobacteriota	s__unclassified_g__norank_p__Thermodesulfobacteriota	OTU4399	6	2.0E-5	0.5
d__Bacteria	k__norank_d__Bacteria	p__Pseudomonadota	c__Alphaproteobacteria	o__Hyphomicrobiales	f__Xanthobacteraceae	g__Rhodoplanes	s__metagenome_g__Rhodoplanes	OTU3778	27	9.0E-5	0.83333
d__Bacteria	k__norank_d__Bacteria	p__Pseudomonadota	c__Alphaproteobacteria	o__norank_c__Alphaproteobacteria	f__norank_c__Alphaproteobacteria	g__norank_c__Alphaproteobacteria	s__uncultured_forest_soil_bacterium_c__Alphaproteobacteria	OTU2509	61	0.00021	0.33333
d__Bacteria	k__norank_d__Bacteria	p__Chloroflexota	c__Anaerolineae	o__Aggregatilineales	f__Aggregatilineaceae	g__norank_f__Aggregatilineaceae	s__uncultured_Chloroflexi_bacterium_f__Aggregatilineaceae	OTU1036	47	0.00016	0.5
d__Bacteria	k__norank_d__Bacteria	p__Chloroflexota	c__Ktedonobacteria	o__Ktedonobacterales	f__Ktedonobacteraceae	g__FCPS473	s__uncultured_bacterium_g__FCPS473	OTU1143	14	5.0E-5	0.66667
d__Bacteria	k__norank_d__Bacteria	p__Gemmatimonadota	c__Gemmatimonadia	o__Gemmatimonadales	f__Gemmatimonadaceae	g__norank_f__Gemmatimonadaceae	s__uncultured_Gemmatimonadales_bacterium_f__Gemmatimonadaceae	OTU3919	475	0.00161	0.83333
d__Bacteria	k__norank_d__Bacteria	p__Acidobacteriota	c__Acidobacteriae	o__Solibacterales	f__Solibacteraceae	g__Candidatus_Solibacter	s__uncultured_Acidobacteriales_bacterium_g__Candidatus_Solibacter	OTU1343	74	0.00025	1
d__Bacteria	k__norank_d__Bacteria	p__Acidobacteriota	c__Vicinamibacteria	o__Vicinamibacterales	f__norank_o__Vicinamibacterales	g__norank_o__Vicinamibacterales	s__unclassified_g__norank_o__Vicinamibacterales	OTU4300	10	3.0E-5	0.5
d__Bacteria	k__norank_d__Bacteria	p__Myxococcota	c__Myxococcia	o__Myxococcales	f__Myxococcaceae	g__norank_f__Myxococcaceae	s__uncultured_bacterium_f__Myxococcaceae	OTU306	3	1.0E-5	0.16667
d__Bacteria	k__norank_d__Bacteria	p__Elusimicrobiota	c__Elusimicrobia	o__Lineage_IV	f__norank_o__Lineage_IV	g__norank_o__Lineage_IV	s__uncultured_bacterium_o__Lineage_IV	OTU1304	17	6.0E-5	0.33333
d__Bacteria	k__norank_d__Bacteria	p__Myxococcota	c__Polyangiia	o__Haliangiales	f__Haliangiaceae	g__norank_f__Haliangiaceae	s__unclassified_g__norank_f__Haliangiaceae	OTU2857	4	1.0E-5	0.16667
d__Bacteria	k__norank_d__Bacteria	p__Pseudomonadota	c__Gammaproteobacteria	o__Burkholderiales	f__Rhodocyclaceae	g__Thauera	s__unclassified_g__Thauera	OTU4093	13	4.0E-5	0.16667
d__Bacteria	k__norank_d__Bacteria	p__Pseudomonadota	c__Alphaproteobacteria	o__Azospirillales	f__Azospirillaceae	g__norank_f__Azospirillaceae	s__metagenome_f__Azospirillaceae	OTU1085	16	5.0E-5	0.33333
d__Bacteria	k__norank_d__Bacteria	p__Acidobacteriota	c__Vicinamibacteria	o__Vicinamibacterales	f__norank_o__Vicinamibacterales	g__norank_o__Vicinamibacterales	s__unclassified_g__norank_o__Vicinamibacterales	OTU1569	94	0.00032	0.83333
d__Bacteria	k__norank_d__Bacteria	p__Planctomycetota	c__BD7-11	o__norank_c__BD7-11	f__norank_c__BD7-11	g__norank_c__BD7-11	s__uncultured_bacterium_c__BD7-11	OTU3331	6	2.0E-5	0.33333
d__Bacteria	k__norank_d__Bacteria	p__Patescibacteria	c__Saccharimonadia	o__Saccharimonadales	f__LWQ8	g__norank_f__LWQ8	s__unclassified_g__norank_f__LWQ8	OTU2412	19	6.0E-5	0.5
d__Bacteria	k__norank_d__Bacteria	p__Actinomycetota	c__Thermoleophilia	o__Gaiellales	f__norank_o__Gaiellales	g__norank_o__Gaiellales	s__uncultured_bacterium_o__Gaiellales	OTU3477	126	0.00043	0.83333
d__Bacteria	k__norank_d__Bacteria	p__Bdellovibrionota	c__Oligoflexia	o__0319-6G20	f__norank_o__0319-6G20	g__norank_o__0319-6G20	s__unclassified_g__norank_o__0319-6G20	OTU507	2	6.76846e-6	0.16667
d__Bacteria	k__norank_d__Bacteria	p__Chloroflexota	c__Anaerolineae	o__Ardenticatenales	f__norank_o__Ardenticatenales	g__norank_o__Ardenticatenales	s__uncultured_bacterium_o__Ardenticatenales	OTU2356	411	0.00139	1
d__Bacteria	k__norank_d__Bacteria	p__Bdellovibrionota	c__Bdellovibrionia	o__Bdellovibrionales	f__Pseudobdellovibrionaceae	g__norank_f__Pseudobdellovibrionaceae	s__uncultured_bacterium_f__Pseudobdellovibrionaceae	OTU600	39	0.00013	0.16667
d__Bacteria	k__norank_d__Bacteria	p__Chlamydiota	c__Chlamydiia	o__Chlamydiales	f__Parachlamydiaceae	g__unclassified_f__Parachlamydiaceae	s__unclassified_f__Parachlamydiaceae	OTU2672	5	2.0E-5	0.16667
d__Bacteria	k__norank_d__Bacteria	p__Pseudomonadota	c__Gammaproteobacteria	o__unclassified_c__Gammaproteobacteria	f__unclassified_c__Gammaproteobacteria	g__unclassified_c__Gammaproteobacteria	s__unclassified_c__Gammaproteobacteria	OTU1664	9	3.0E-5	0.33333
d__Bacteria	k__norank_d__Bacteria	p__Pseudomonadota	c__Alphaproteobacteria	o__Rhodospirillales	f__norank_o__Rhodospirillales	g__norank_o__Rhodospirillales	s__uncultured_Rhodospirillales_bacterium_o__Rhodospirillales	OTU3766	1	3.38423e-6	0.16667
d__Bacteria	k__norank_d__Bacteria	p__Pseudomonadota	c__Gammaproteobacteria	o__Rickettsiellales	f__Rickettsiellaceae	g__Aquicella	s__unclassified_g__Aquicella	OTU304	8	3.0E-5	0.33333
d__Bacteria	k__norank_d__Bacteria	p__unclassified_k__norank_d__Bacteria	c__unclassified_k__norank_d__Bacteria	o__unclassified_k__norank_d__Bacteria	f__unclassified_k__norank_d__Bacteria	g__unclassified_k__norank_d__Bacteria	s__unclassified_k__norank_d__Bacteria	OTU483	4	1.0E-5	0.16667
d__Bacteria	k__norank_d__Bacteria	p__Pseudomonadota	c__Gammaproteobacteria	o__Rickettsiellales	f__Rickettsiellaceae	g__Aquicella	s__uncultured_bacterium_g__Aquicella	OTU3819	7	2.0E-5	0.16667
d__Bacteria	k__norank_d__Bacteria	p__MBNT15	c__norank_p__MBNT15	o__norank_p__MBNT15	f__norank_p__MBNT15	g__norank_p__MBNT15	s__uncultured_delta_proteobacterium_p__MBNT15	OTU2763	64	0.00022	0.83333
d__Bacteria	k__norank_d__Bacteria	p__Chloroflexota	c__Ktedonobacteria	o__Ktedonobacterales	f__Ktedonobacteraceae	g__unclassified_f__Ktedonobacteraceae	s__unclassified_f__Ktedonobacteraceae	OTU3805	4	1.0E-5	0.16667
d__Bacteria	k__norank_d__Bacteria	p__Verrucomicrobiota	c__Verrucomicrobiia	o__Pedosphaerales	f__Pedosphaeraceae	g__norank_f__Pedosphaeraceae	s__uncultured_subdivision_3_bacterium_f__Pedosphaeraceae	OTU1313	16	5.0E-5	0.66667
d__Bacteria	k__norank_d__Bacteria	p__Actinomycetota	c__Actinobacteria	o__Frankiales	f__Acidothermaceae	g__Acidothermus	s__uncultured_soil_bacterium_g__Acidothermus	OTU3111	32	0.00011	0.66667
d__Bacteria	k__norank_d__Bacteria	p__Pseudomonadota	c__Alphaproteobacteria	o__Hyphomicrobiales	f__norank_o__Hyphomicrobiales	g__norank_o__Hyphomicrobiales	s__uncultured_Alphaproteobacteria_bacterium_o__Hyphomicrobiales	OTU1563	82	0.00028	0.83333
d__Bacteria	k__norank_d__Bacteria	p__Elusimicrobiota	c__Elusimicrobia	o__Lineage_IV	f__norank_o__Lineage_IV	g__norank_o__Lineage_IV	s__unclassified_g__norank_o__Lineage_IV	OTU1745	10	3.0E-5	0.33333
d__Bacteria	k__norank_d__Bacteria	p__Chloroflexota	c__unclassified_p__Chloroflexota	o__unclassified_p__Chloroflexota	f__unclassified_p__Chloroflexota	g__unclassified_p__Chloroflexota	s__unclassified_p__Chloroflexota	OTU3001	9	3.0E-5	0.33333
d__Bacteria	k__norank_d__Bacteria	p__Chloroflexota	c__JG30-KF-CM66	o__norank_c__JG30-KF-CM66	f__norank_c__JG30-KF-CM66	g__norank_c__JG30-KF-CM66	s__uncultured_bacterium_c__JG30-KF-CM66	OTU2470	25	8.0E-5	0.66667
d__Bacteria	k__norank_d__Bacteria	p__Pseudomonadota	c__Alphaproteobacteria	o__Sphingomonadales	f__Sphingomonadaceae	g__Sphingomonas	s__uncultured_Sphingomonadaceae_bacterium_g__Sphingomonas	OTU2375	5788	0.01959	1
d__Bacteria	k__norank_d__Bacteria	p__Verrucomicrobiota	c__Verrucomicrobiia	o__Chthoniobacterales	f__Chthoniobacteraceae	g__Chthoniobacter	s__uncultured_Verrucomicrobia_bacterium_g__Chthoniobacter	OTU3973	47	0.00016	0.66667
d__Bacteria	k__norank_d__Bacteria	p__Myxococcota	c__bacteriap25	o__norank_c__bacteriap25	f__norank_c__bacteriap25	g__norank_c__bacteriap25	s__uncultured_Syntrophobacterales_bacterium_c__bacteriap25	OTU2004	248	0.00084	0.83333
d__Bacteria	k__norank_d__Bacteria	p__Bacteroidota	c__Bacteroidia	o__Chitinophagales	f__Chitinophagaceae	g__Ferruginibacter	s__unclassified_g__Ferruginibacter	OTU3884	5	2.0E-5	0.5
d__Bacteria	k__norank_d__Bacteria	p__Pseudomonadota	c__Gammaproteobacteria	o__Burkholderiales	f__Chromobacteriaceae	g__Crenobacter	s__uncultured_bacterium_g__Crenobacter	OTU2333	66	0.00022	1
d__Bacteria	k__norank_d__Bacteria	p__Pseudomonadota	c__Gammaproteobacteria	o__Rickettsiellales	f__Rickettsiellaceae	g__Aquicella	s__unclassified_g__Aquicella	OTU2444	6	2.0E-5	0.33333
d__Bacteria	k__norank_d__Bacteria	p__Acidobacteriota	c__Acidobacteriae	o__Subgroup_15	f__norank_o__Subgroup_15	g__norank_o__Subgroup_15	s__uncultured_bacterium_o__Subgroup_15	OTU1501	20	7.0E-5	0.66667
d__Bacteria	k__norank_d__Bacteria	p__Bacillota	c__norank_p__Bacillota	o__norank_p__Bacillota	f__norank_p__Bacillota	g__norank_p__Bacillota	s__uncultured_bacterium_p__Bacillota	OTU3455	1	3.38423e-6	0.16667
d__Bacteria	k__norank_d__Bacteria	p__Myxococcota	c__Myxococcia	o__Myxococcales	f__Anaeromyxobacteraceae	g__Anaeromyxobacter	s__uncultured_delta_proteobacterium_g__Anaeromyxobacter	OTU2946	13	4.0E-5	0.66667
d__Bacteria	k__norank_d__Bacteria	p__Candidatus_Kapabacteria	c__Kapabacteria	o__Kapabacteriales	f__norank_o__Kapabacteriales	g__norank_o__Kapabacteriales	s__uncultured_bacterium_o__Kapabacteriales	OTU2387	13	4.0E-5	0.33333
d__Bacteria	k__norank_d__Bacteria	p__Actinomycetota	c__Acidimicrobiia	o__Microtrichales	f__norank_o__Microtrichales	g__norank_o__Microtrichales	s__wastewater_metagenome_o__Microtrichales	OTU2983	10	3.0E-5	0.5
d__Bacteria	k__norank_d__Bacteria	p__Dependentiae	c__Babeliae	o__Babeliales	f__Vermiphilaceae	g__norank_f__Vermiphilaceae	s__uncultured_bacterium_f__Vermiphilaceae	OTU2802	7	2.0E-5	0.33333
d__Bacteria	k__norank_d__Bacteria	p__Acidobacteriota	c__Vicinamibacteria	o__Vicinamibacterales	f__norank_o__Vicinamibacterales	g__norank_o__Vicinamibacterales	s__uncultured_bacterium_259	OTU3426	174	0.00059	1
d__Bacteria	k__norank_d__Bacteria	p__Pseudomonadota	c__Alphaproteobacteria	o__Acetobacterales	f__Acetobacteraceae	g__Roseomonas	s__metagenome_g__Roseomonas	OTU2016	37	0.00013	1
d__Bacteria	k__norank_d__Bacteria	p__Acidobacteriota	c__Vicinamibacteria	o__Vicinamibacterales	f__norank_o__Vicinamibacterales	g__norank_o__Vicinamibacterales	s__uncultured_Acidobacteriaceae_bacterium_o__Vicinamibacterales	OTU2309	143	0.00048	1
d__Bacteria	k__norank_d__Bacteria	p__Verrucomicrobiota	c__Verrucomicrobiia	o__Chthoniobacterales	f__Chthoniobacteraceae	g__Chthoniobacter	s__uncultured_Verrucomicrobia_bacterium_g__Chthoniobacter	OTU3979	19	6.0E-5	0.66667
d__Bacteria	k__norank_d__Bacteria	p__Pseudomonadota	c__Gammaproteobacteria	o__KF-JG30-C25	f__norank_o__KF-JG30-C25	g__norank_o__KF-JG30-C25	s__uncultured_proteobacterium_o__KF-JG30-C25	OTU4204	53	0.00018	0.33333
d__Bacteria	k__norank_d__Bacteria	p__Planctomycetota	c__Phycisphaerae	o__Phycisphaerales	f__Phycisphaeraceae	g__SM1A02	s__unclassified_g__SM1A02	OTU2896	18	6.0E-5	0.66667
d__Bacteria	k__norank_d__Bacteria	p__Acidobacteriota	c__Holophagae	o__Holophagales	f__Holophagaceae	g__Holophaga	s__uncultured_bacterium_g__Holophaga	OTU3972	129	0.00044	0.5
d__Bacteria	k__norank_d__Bacteria	p__Chloroflexota	c__Gitt-GS-136	o__norank_c__Gitt-GS-136	f__norank_c__Gitt-GS-136	g__norank_c__Gitt-GS-136	s__uncultured_bacterium_c__Gitt-GS-136	OTU1926	111	0.00038	1
d__Bacteria	k__norank_d__Bacteria	p__Actinomycetota	c__Actinobacteria	o__Mycobacteriales	f__Mycobacteriaceae	g__Mycobacterium	s__Mycobacterium_sp._g__Mycobacterium	OTU1577	226	0.00076	1
d__Bacteria	k__norank_d__Bacteria	p__Chloroflexota	c__Ktedonobacteria	o__C0119	f__norank_o__C0119	g__norank_o__C0119	s__uncultured_bacterium_o__C0119	OTU4425	4	1.0E-5	0.33333
d__Bacteria	k__norank_d__Bacteria	p__Chlamydiota	c__Chlamydiia	o__Chlamydiales	f__Parachlamydiaceae	g__Candidatus_Protochlamydia	s__metagenome_g__Candidatus_Protochlamydia	OTU903	39	0.00013	0.83333
d__Bacteria	k__norank_d__Bacteria	p__Acidobacteriota	c__Acidobacteriae	o__Terriglobales	f__Acidobacteriaceae_(Subgroup_1)	g__norank_f__Acidobacteriaceae_(Subgroup_1)	s__uncultured_forest_soil_bacterium_f__Acidobacteriaceae_(Subgroup_1)	OTU690	40	0.00014	0.66667
d__Bacteria	k__norank_d__Bacteria	p__Dependentiae	c__Babeliae	o__Babeliales	f__Babeliaceae	g__norank_f__Babeliaceae	s__unclassified_g__norank_f__Babeliaceae	OTU103	4	1.0E-5	0.16667
d__Bacteria	k__norank_d__Bacteria	p__Bacteroidota	c__Bacteroidia	o__Chitinophagales	f__Chitinophagaceae	g__norank_f__Chitinophagaceae	s__bacterium_f__Chitinophagaceae	OTU1342	33	0.00011	0.66667
d__Bacteria	k__norank_d__Bacteria	p__Pseudomonadota	c__Alphaproteobacteria	o__Rhodobacterales	f__Paracoccaceae	g__Fuscovulum	s__uncultured_bacterium_g__Fuscovulum	OTU2744	33	0.00011	0.83333
d__Bacteria	k__norank_d__Bacteria	p__Candidatus_Kryptonia	c__Kryptonia	o__Kryptoniales	f__BSV26	g__norank_f__BSV26	s__uncultured_Chlorobi_bacterium_f__BSV26	OTU4219	13	4.0E-5	0.66667
d__Bacteria	k__norank_d__Bacteria	p__Bacteroidota	c__Bacteroidia	o__Cytophagales	f__Microscillaceae	g__norank_f__Microscillaceae	s__uncultured_bacterium_f__Microscillaceae	OTU1402	2	6.76846e-6	0.16667
d__Bacteria	k__norank_d__Bacteria	p__Myxococcota	c__Polyangiia	o__Polyangiales	f__BIrii41	g__norank_f__BIrii41	s__uncultured_bacterium_f__BIrii41	OTU2111	96	0.00032	0.83333
d__Bacteria	k__norank_d__Bacteria	p__Cyanobacteriota	c__Vampirivibrionia	o__Vampirovibrionales	f__norank_o__Vampirovibrionales	g__norank_o__Vampirovibrionales	s__uncultured_bacterium_o__Vampirovibrionales	OTU3718	9	3.0E-5	0.16667
d__Bacteria	k__norank_d__Bacteria	p__Bdellovibrionota	c__Bdellovibrionia	o__Bdellovibrionales	f__Pseudobdellovibrionaceae	g__norank_f__Pseudobdellovibrionaceae	s__uncultured_bacterium_f__Pseudobdellovibrionaceae	OTU3795	2	6.76846e-6	0.16667
d__Bacteria	k__norank_d__Bacteria	p__Gemmatimonadota	c__S0134_terrestrial_group	o__norank_c__S0134_terrestrial_group	f__norank_c__S0134_terrestrial_group	g__norank_c__S0134_terrestrial_group	s__uncultured_bacterium_c__S0134_terrestrial_group	OTU3304	9	3.0E-5	0.33333
d__Bacteria	k__norank_d__Bacteria	p__RCP2-54	c__norank_p__RCP2-54	o__norank_p__RCP2-54	f__norank_p__RCP2-54	g__norank_p__RCP2-54	s__hydrothermal_vent_metagenome_p__RCP2-54	OTU2233	111	0.00038	1
d__Bacteria	k__norank_d__Bacteria	p__Bdellovibrionota	c__Oligoflexia	o__0319-6G20	f__norank_o__0319-6G20	g__norank_o__0319-6G20	s__unclassified_g__norank_o__0319-6G20	OTU4280	5	2.0E-5	0.5
d__Bacteria	k__norank_d__Bacteria	p__Acidobacteriota	c__Vicinamibacteria	o__Vicinamibacterales	f__norank_o__Vicinamibacterales	g__norank_o__Vicinamibacterales	s__uncultured_Acidobacteria_bacterium_o__Vicinamibacterales	OTU4473	74	0.00025	0.33333
d__Bacteria	k__norank_d__Bacteria	p__Methylomirabilota	c__Methylomirabilia	o__Rokubacteriales	f__norank_o__Rokubacteriales	g__norank_o__Rokubacteriales	s__uncultured_bacterium_o__Rokubacteriales	OTU494	5	2.0E-5	0.16667
d__Bacteria	k__norank_d__Bacteria	p__unclassified_k__norank_d__Bacteria	c__unclassified_k__norank_d__Bacteria	o__unclassified_k__norank_d__Bacteria	f__unclassified_k__norank_d__Bacteria	g__unclassified_k__norank_d__Bacteria	s__unclassified_k__norank_d__Bacteria	OTU3405	3	1.0E-5	0.16667
d__Bacteria	k__norank_d__Bacteria	p__Acidobacteriota	c__Acidobacteriae	o__Bryobacterales	f__Bryobacteraceae	g__Bryobacter	s__unclassified_g__Bryobacter	OTU357	4	1.0E-5	0.33333
d__Bacteria	k__norank_d__Bacteria	p__Actinomycetota	c__Actinobacteria	o__Mycobacteriales	f__Segniliparaceae	g__Segniliparus	s__Segniliparus_rugosus	OTU732	6	2.0E-5	0.16667
d__Bacteria	k__norank_d__Bacteria	p__Planctomycetota	c__Phycisphaerae	o__Phycisphaerales	f__Phycisphaeraceae	g__AKYG587	s__uncultured_bacterium_g__AKYG587	OTU349	14	5.0E-5	0.5
d__Bacteria	k__norank_d__Bacteria	p__Patescibacteria	c__Parcubacteria	o__Candidatus_Yanofskybacteria	f__norank_o__Candidatus_Yanofskybacteria	g__norank_o__Candidatus_Yanofskybacteria	s__unclassified_g__norank_o__Candidatus_Yanofskybacteria	OTU4274	5	2.0E-5	0.33333
d__Bacteria	k__norank_d__Bacteria	p__Actinomycetota	c__Actinobacteria	o__Mycobacteriales	f__Tsukamurellaceae	g__Tsukamurella	s__unclassified_g__Tsukamurella	OTU959	5	2.0E-5	0.16667
d__Bacteria	k__norank_d__Bacteria	p__Bacteroidota	c__Bacteroidia	o__Chitinophagales	f__Chitinophagaceae	g__Ferruginibacter	s__unclassified_g__Ferruginibacter	OTU418	28	9.0E-5	0.83333
d__Bacteria	k__norank_d__Bacteria	p__Chloroflexota	c__Ktedonobacteria	o__Ktedonobacterales	f__Ktedonobacteraceae	g__norank_f__Ktedonobacteraceae	s__uncultured_Ktedonobacter_sp._f__Ktedonobacteraceae	OTU1029	3	1.0E-5	0.33333
d__Bacteria	k__norank_d__Bacteria	p__Chloroflexota	c__Anaerolineae	o__Aggregatilineales	f__Aggregatilineaceae	g__norank_f__Aggregatilineaceae	s__uncultured_bacterium_f__Aggregatilineaceae	OTU1049	26	9.0E-5	0.66667
d__Bacteria	k__norank_d__Bacteria	p__Actinomycetota	c__Actinobacteria	o__Propionibacteriales	f__Nocardioidaceae	g__Nocardioides	s__uncultured_bacterium_g__Nocardioides	OTU4477	8	3.0E-5	0.5
d__Bacteria	k__norank_d__Bacteria	p__Verrucomicrobiota	c__Verrucomicrobiia	o__Chthoniobacterales	f__Terrimicrobiaceae	g__Terrimicrobium	s__uncultured_bacterium_g__Terrimicrobium	OTU1352	32	0.00011	0.83333
d__Bacteria	k__norank_d__Bacteria	p__Pseudomonadota	c__Gammaproteobacteria	o__Lysobacterales	f__Rhodanobacteraceae	g__unclassified_f__Rhodanobacteraceae	s__unclassified_f__Rhodanobacteraceae	OTU4049	11	4.0E-5	0.66667
d__Bacteria	k__norank_d__Bacteria	p__Pseudomonadota	c__Gammaproteobacteria	o__Burkholderiales	f__SC-I-84	g__norank_f__SC-I-84	s__uncultured_beta_proteobacterium_f__SC-I-84	OTU1212	6	2.0E-5	0.33333
d__Bacteria	k__norank_d__Bacteria	p__Bdellovibrionota	c__Oligoflexia	o__0319-6G20	f__norank_o__0319-6G20	g__norank_o__0319-6G20	s__unclassified_g__norank_o__0319-6G20	OTU1672	4	1.0E-5	0.16667
d__Bacteria	k__norank_d__Bacteria	p__Pseudomonadota	c__Gammaproteobacteria	o__Burkholderiales	f__Nitrosomonadaceae	g__mle1-7	s__unclassified_g__mle1-7	OTU1826	10	3.0E-5	0.33333
d__Bacteria	k__norank_d__Bacteria	p__Chloroflexota	c__Anaerolineae	o__Aggregatilineales	f__Aggregatilineaceae	g__norank_f__Aggregatilineaceae	s__unclassified_g__norank_f__Aggregatilineaceae	OTU983	6	2.0E-5	0.16667
d__Bacteria	k__norank_d__Bacteria	p__Chloroflexota	c__Anaerolineae	o__Anaerolineales	f__Anaerolineaceae	g__norank_f__Anaerolineaceae	s__uncultured_Chloroflexi_bacterium_f__Anaerolineaceae	OTU1869	21	7.0E-5	0.33333
d__Bacteria	k__norank_d__Bacteria	p__Verrucomicrobiota	c__Verrucomicrobiia	o__Pedosphaerales	f__Pedosphaeraceae	g__norank_f__Pedosphaeraceae	s__unclassified_g__norank_f__Pedosphaeraceae	OTU3703	10	3.0E-5	0.66667
d__Bacteria	k__norank_d__Bacteria	p__Pseudomonadota	c__Alphaproteobacteria	o__Acetobacterales	f__Acetobacteraceae	g__Roseomonas	s__Roseomonas_lacus	OTU3117	27	9.0E-5	1
d__Bacteria	k__norank_d__Bacteria	p__Planctomycetota	c__Phycisphaerae	o__Phycisphaerales	f__Phycisphaeraceae	g__CL500-3	s__uncultured_bacterium_g__CL500-3	OTU3451	12	4.0E-5	0.83333
d__Bacteria	k__norank_d__Bacteria	p__Acidobacteriota	c__Acidobacteriae	o__Solibacterales	f__Solibacteraceae	g__Candidatus_Solibacter	s__uncultured_bacterium_g__Candidatus_Solibacter	OTU2070	37	0.00013	0.83333
d__Bacteria	k__norank_d__Bacteria	p__Myxococcota	c__Polyangiia	o__Haliangiales	f__Haliangiaceae	g__norank_f__Haliangiaceae	s__unclassified_g__norank_f__Haliangiaceae	OTU2956	87	0.00029	1
d__Bacteria	k__norank_d__Bacteria	p__Myxococcota	c__Myxococcia	o__Myxococcales	f__Myxococcaceae	g__norank_f__Myxococcaceae	s__uncultured_bacterium_f__Myxococcaceae	OTU1835	8	3.0E-5	0.66667
d__Bacteria	k__norank_d__Bacteria	p__Actinomycetota	c__Thermoleophilia	o__Gaiellales	f__norank_o__Gaiellales	g__norank_o__Gaiellales	s__uncultured_bacterium_o__Gaiellales	OTU2329	27	9.0E-5	0.83333
d__Bacteria	k__norank_d__Bacteria	p__Pseudomonadota	c__Gammaproteobacteria	o__JTB23	f__norank_o__JTB23	g__norank_o__JTB23	s__metagenome_o__JTB23	OTU495	3	1.0E-5	0.16667
d__Bacteria	k__norank_d__Bacteria	p__MBNT15	c__norank_p__MBNT15	o__norank_p__MBNT15	f__norank_p__MBNT15	g__norank_p__MBNT15	s__uncultured_bacterium_p__MBNT15	OTU1452	37	0.00013	1
d__Bacteria	k__norank_d__Bacteria	p__Pseudomonadota	c__Gammaproteobacteria	o__Lysobacterales	f__Lysobacteraceae	g__Lysobacter	s__unclassified_g__Lysobacter	OTU3303	431	0.00146	1
d__Bacteria	k__norank_d__Bacteria	p__Actinomycetota	c__Acidimicrobiia	o__Acidimicrobiales	f__Acidimicrobiaceae	g__Acidiferrimicrobium	s__bacterium_enrichment_culture_clone_auto73_4W	OTU1107	7	2.0E-5	0.16667
d__Bacteria	k__norank_d__Bacteria	p__Verrucomicrobiota	c__Verrucomicrobiia	o__Pedosphaerales	f__Pedosphaeraceae	g__norank_f__Pedosphaeraceae	s__metagenome_f__Pedosphaeraceae	OTU3225	97	0.00033	1
d__Bacteria	k__norank_d__Bacteria	p__Actinomycetota	c__Actinobacteria	o__Frankiales	f__Acidothermaceae	g__Acidothermus	s__uncultured_actinobacterium_g__Acidothermus	OTU4135	50	0.00017	0.5
d__Bacteria	k__norank_d__Bacteria	p__MBNT15	c__norank_p__MBNT15	o__norank_p__MBNT15	f__norank_p__MBNT15	g__norank_p__MBNT15	s__uncultured_Myxococcales_bacterium_p__MBNT15	OTU2324	31	0.0001	0.5
d__Bacteria	k__norank_d__Bacteria	p__Chlamydiota	c__Chlamydiia	o__Chlamydiales	f__Parachlamydiaceae	g__norank_f__Parachlamydiaceae	s__metagenome_f__Parachlamydiaceae	OTU2589	10	3.0E-5	1
d__Bacteria	k__norank_d__Bacteria	p__Acidobacteriota	c__Subgroup_22	o__norank_c__Subgroup_22	f__norank_c__Subgroup_22	g__norank_c__Subgroup_22	s__unclassified_g__norank_c__Subgroup_22	OTU1291	34	0.00012	0.83333
d__Bacteria	k__norank_d__Bacteria	p__Actinomycetota	c__Thermoleophilia	o__Solirubrobacterales	f__Solirubrobacteraceae	g__unclassified_f__Solirubrobacteraceae	s__unclassified_f__Solirubrobacteraceae	OTU1058	4	1.0E-5	0.33333
d__Bacteria	k__norank_d__Bacteria	p__Myxococcota	c__Polyangiia	o__Haliangiales	f__Haliangiaceae	g__norank_f__Haliangiaceae	s__unclassified_g__norank_f__Haliangiaceae	OTU476	54	0.00018	1
d__Bacteria	k__norank_d__Bacteria	p__Bacteroidota	c__Bacteroidia	o__Flavobacteriales	f__Crocinitomicaceae	g__Fluviicola	s__unclassified_g__Fluviicola	OTU4328	3	1.0E-5	0.16667
d__Bacteria	k__norank_d__Bacteria	p__Myxococcota	c__Polyangiia	o__Haliangiales	f__Haliangiaceae	g__norank_f__Haliangiaceae	s__unclassified_g__norank_f__Haliangiaceae	OTU3982	4	1.0E-5	0.16667
d__Bacteria	k__norank_d__Bacteria	p__Pseudomonadota	c__Gammaproteobacteria	o__Burkholderiales	f__A21b	g__norank_f__A21b	s__uncultured_beta_proteobacterium_f__A21b	OTU1960	258	0.00087	1
d__Bacteria	k__norank_d__Bacteria	p__Pseudomonadota	c__Gammaproteobacteria	o__Rickettsiellales	f__Rickettsiellaceae	g__norank_f__Rickettsiellaceae	s__unclassified_g__norank_f__Rickettsiellaceae	OTU3892	44	0.00015	0.16667
d__Bacteria	k__norank_d__Bacteria	p__Chloroflexota	c__Ktedonobacteria	o__Ktedonobacterales	f__JG30-KF-AS9	g__norank_f__JG30-KF-AS9	s__uncultured_bacterium_f__JG30-KF-AS9	OTU814	6	2.0E-5	0.33333
d__Bacteria	k__norank_d__Bacteria	p__Pseudomonadota	c__Gammaproteobacteria	o__Lysobacterales	f__Rhodanobacteraceae	g__Rudaea	s__Xanthomonadaceae_bacterium_Ellin7015	OTU1084	223	0.00075	0.83333
d__Bacteria	k__norank_d__Bacteria	p__Bacteroidota	c__Bacteroidia	o__Chitinophagales	f__Chitinophagaceae	g__norank_f__Chitinophagaceae	s__unclassified_g__norank_f__Chitinophagaceae	OTU3443	6	2.0E-5	0.33333
d__Bacteria	k__norank_d__Bacteria	p__Pseudomonadota	c__Alphaproteobacteria	o__Elsterales	f__norank_o__Elsterales	g__norank_o__Elsterales	s__uncultured_Alphaproteobacteria_bacterium_o__Elsterales	OTU1694	84	0.00028	0.66667
d__Bacteria	k__norank_d__Bacteria	p__Actinomycetota	c__Thermoleophilia	o__Gaiellales	f__norank_o__Gaiellales	g__norank_o__Gaiellales	s__unclassified_g__norank_o__Gaiellales	OTU2927	379	0.00128	0.83333
d__Bacteria	k__norank_d__Bacteria	p__Planctomycetota	c__Planctomycetes	o__Isosphaerales	f__Isosphaeraceae	g__Singulisphaera	s__uncultured_Planctomycetales_bacterium_g__Singulisphaera	OTU2892	10	3.0E-5	0.83333
d__Bacteria	k__norank_d__Bacteria	p__Verrucomicrobiota	c__Verrucomicrobiia	o__Pedosphaerales	f__Pedosphaeraceae	g__Ellin517	s__uncultured_bacterium_g__Ellin517	OTU4289	9	3.0E-5	0.66667
d__Bacteria	k__norank_d__Bacteria	p__Pseudomonadota	c__Gammaproteobacteria	o__Burkholderiales	f__Chromobacteriaceae	g__Vogesella	s__Vogesella_alkaliphila	OTU456	34	0.00012	0.33333
d__Bacteria	k__norank_d__Bacteria	p__Myxococcota	c__bacteriap25	o__norank_c__bacteriap25	f__norank_c__bacteriap25	g__norank_c__bacteriap25	s__unclassified_g__norank_c__bacteriap25	OTU2045	28	9.0E-5	0.66667
d__Bacteria	k__norank_d__Bacteria	p__Acidobacteriota	c__Vicinamibacteria	o__Vicinamibacterales	f__norank_o__Vicinamibacterales	g__norank_o__Vicinamibacterales	s__uncultured_Acidobacteria_bacterium_o__Vicinamibacterales	OTU464	34	0.00012	0.83333
d__Bacteria	k__norank_d__Bacteria	p__Bacteroidota	c__Bacteroidia	o__Sphingobacteriales	f__Sphingobacteriaceae	g__Mucilaginibacter	s__uncultured_bacterium_g__Mucilaginibacter	OTU3913	2	6.76846e-6	0.33333
d__Bacteria	k__norank_d__Bacteria	p__Bacillota	c__Clostridia	o__Thermincolales	f__Thermincolaceae	g__Thermincola	s__unclassified_g__Thermincola	OTU3856	3	1.0E-5	0.16667
d__Bacteria	k__norank_d__Bacteria	p__Bacillota	c__Bacilli	o__Bacillales	f__Bacillaceae	g__Fictibacillus	s__Fictibacillus_arsenicus	OTU610	21	7.0E-5	0.83333
d__Bacteria	k__norank_d__Bacteria	p__Pseudomonadota	c__Gammaproteobacteria	o__Burkholderiales	f__Alcaligenaceae	g__Castellaniella	s__uncultured_bacterium_g__Castellaniella	OTU3986	82	0.00028	0.33333
d__Bacteria	k__norank_d__Bacteria	p__Cyanobacteriota	c__Cyanobacteriia	o__Chloroplast	f__norank_o__Chloroplast	g__norank_o__Chloroplast	s__unclassified_g__norank_o__Chloroplast	OTU3321	3	1.0E-5	0.33333
d__Bacteria	k__norank_d__Bacteria	p__Planctomycetota	c__Phycisphaerae	o__Phycisphaerales	f__Phycisphaeraceae	g__norank_f__Phycisphaeraceae	s__uncultured_bacterium_f__Phycisphaeraceae	OTU98	8	3.0E-5	0.33333
d__Bacteria	k__norank_d__Bacteria	p__Acidobacteriota	c__Vicinamibacteria	o__Vicinamibacterales	f__norank_o__Vicinamibacterales	g__norank_o__Vicinamibacterales	s__unclassified_g__norank_o__Vicinamibacterales	OTU3821	9	3.0E-5	0.16667
d__Bacteria	k__norank_d__Bacteria	p__Latescibacterota	c__norank_p__Latescibacterota	o__norank_p__Latescibacterota	f__norank_p__Latescibacterota	g__norank_p__Latescibacterota	s__uncultured_bacterium_p__Latescibacterota	OTU2090	123	0.00042	0.83333
d__Bacteria	k__norank_d__Bacteria	p__Pseudomonadota	c__Gammaproteobacteria	o__Legionellales	f__Legionellaceae	g__Legionella	s__uncultured_bacterium_g__Legionella	OTU956	5	2.0E-5	0.16667
d__Bacteria	k__norank_d__Bacteria	p__Actinomycetota	c__Thermoleophilia	o__Solirubrobacterales	f__Solirubrobacteraceae	g__Baekduia	s__uncultured_bacterium_g__Baekduia	OTU4512	12	4.0E-5	0.5
d__Bacteria	k__norank_d__Bacteria	p__Pseudomonadota	c__Gammaproteobacteria	o__Rickettsiellales	f__Rickettsiellaceae	g__Aquicella	s__uncultured_bacterium_g__Aquicella	OTU1679	21	7.0E-5	0.83333
d__Bacteria	k__norank_d__Bacteria	p__Thermodesulfobacteriota	c__Desulfuromonadia	o__Geobacterales	f__Geobacteraceae	g__Geomonas	s__uncultured_bacterium_g__Geomonas	OTU2665	105	0.00036	0.83333
d__Bacteria	k__norank_d__Bacteria	p__Pseudomonadota	c__Gammaproteobacteria	o__Lysobacterales	f__Lysobacteraceae	g__Arenimonas	s__uncultured_bacterium_g__Arenimonas	OTU3350	15	5.0E-5	0.5
d__Bacteria	k__norank_d__Bacteria	p__Acidobacteriota	c__Acidobacteriae	o__Bryobacterales	f__Bryobacteraceae	g__unclassified_f__Bryobacteraceae	s__unclassified_f__Bryobacteraceae	OTU2074	78	0.00026	0.83333
d__Bacteria	k__norank_d__Bacteria	p__Actinomycetota	c__Actinobacteria	o__Frankiales	f__norank_o__Frankiales	g__norank_o__Frankiales	s__unclassified_g__norank_o__Frankiales	OTU1504	89	0.0003	1
d__Bacteria	k__norank_d__Bacteria	p__Chloroflexota	c__KD4-96	o__norank_c__KD4-96	f__norank_c__KD4-96	g__norank_c__KD4-96	s__uncultured_Chloroflexi_bacterium_c__KD4-96	OTU3453	96	0.00032	1
d__Bacteria	k__norank_d__Bacteria	p__Acidobacteriota	c__Vicinamibacteria	o__Subgroup_17	f__norank_o__Subgroup_17	g__norank_o__Subgroup_17	s__unclassified_g__norank_o__Subgroup_17	OTU1194	9	3.0E-5	0.33333
d__Bacteria	k__norank_d__Bacteria	p__Acidobacteriota	c__Thermoanaerobaculia	o__Thermoanaerobaculales	f__Thermoanaerobaculaceae	g__Subgroup_10	s__unclassified_g__Subgroup_10	OTU2638	32	0.00011	0.66667
d__Bacteria	k__norank_d__Bacteria	p__Chloroflexota	c__Ktedonobacteria	o__B12-WMSP1	f__norank_o__B12-WMSP1	g__norank_o__B12-WMSP1	s__uncultured_Chloroflexi_bacterium_o__B12-WMSP1	OTU976	59	0.0002	0.5
d__Bacteria	k__norank_d__Bacteria	p__Myxococcota	c__Myxococcia	o__Myxococcales	f__Myxococcaceae	g__P3OB-42	s__uncultured_bacterium_g__P3OB-42	OTU275	2	6.76846e-6	0.16667
d__Bacteria	k__norank_d__Bacteria	p__Acidobacteriota	c__Holophagae	o__Subgroup_7	f__norank_o__Subgroup_7	g__norank_o__Subgroup_7	s__uncultured_Acidobacteria_bacterium_o__Subgroup_7	OTU3496	66	0.00022	0.5
d__Bacteria	k__norank_d__Bacteria	p__Acidobacteriota	c__Vicinamibacteria	o__Vicinamibacterales	f__norank_o__Vicinamibacterales	g__norank_o__Vicinamibacterales	s__uncultured_Acidobacteria_bacterium_o__Vicinamibacterales	OTU2904	59	0.0002	1
d__Bacteria	k__norank_d__Bacteria	p__Chloroflexota	c__Anaerolineae	o__Aggregatilineales	f__norank_o__Aggregatilineales	g__norank_o__Aggregatilineales	s__unclassified_g__norank_o__Aggregatilineales	OTU524	4	1.0E-5	0.16667
d__Bacteria	k__norank_d__Bacteria	p__Chloroflexota	c__Ktedonobacteria	o__Ktedonobacterales	f__JG30-KF-AS9	g__norank_f__JG30-KF-AS9	s__unclassified_g__norank_f__JG30-KF-AS9	OTU4344	24	8.0E-5	0.33333
d__Bacteria	k__norank_d__Bacteria	p__Chloroflexota	c__TK10	o__norank_c__TK10	f__norank_c__TK10	g__norank_c__TK10	s__unclassified_g__norank_c__TK10	OTU2452	60	0.0002	0.66667
d__Bacteria	k__norank_d__Bacteria	p__Actinomycetota	c__Actinobacteria	o__Mycobacteriales	f__Nocardiaceae	g__Nocardia	s__Nocardia_inohanensis	OTU1571	16	5.0E-5	0.33333
d__Bacteria	k__norank_d__Bacteria	p__SAR324_clade(Marine_group_B)	c__norank_p__SAR324_clade(Marine_group_B)	o__norank_p__SAR324_clade(Marine_group_B)	f__norank_p__SAR324_clade(Marine_group_B)	g__norank_p__SAR324_clade(Marine_group_B)	s__bacterium_enrichment_culture_clone_B30(2011)	OTU1634	31	0.0001	1
d__Bacteria	k__norank_d__Bacteria	p__Myxococcota	c__Polyangiia	o__Haliangiales	f__Haliangiaceae	g__norank_f__Haliangiaceae	s__uncultured_bacterium_f__Haliangiaceae	OTU4079	7	2.0E-5	0.33333
d__Bacteria	k__norank_d__Bacteria	p__Verrucomicrobiota	c__Verrucomicrobiia	o__Pedosphaerales	f__Pedosphaeraceae	g__norank_f__Pedosphaeraceae	s__uncultured_bacterium_f__Pedosphaeraceae	OTU1002	6	2.0E-5	0.16667
d__Bacteria	k__norank_d__Bacteria	p__MBNT15	c__norank_p__MBNT15	o__norank_p__MBNT15	f__norank_p__MBNT15	g__norank_p__MBNT15	s__unclassified_g__norank_p__MBNT15	OTU1526	79	0.00027	0.83333
d__Bacteria	k__norank_d__Bacteria	p__MBNT15	c__norank_p__MBNT15	o__norank_p__MBNT15	f__norank_p__MBNT15	g__norank_p__MBNT15	s__unclassified_g__norank_p__MBNT15	OTU1834	71	0.00024	0.83333
d__Bacteria	k__norank_d__Bacteria	p__Planctomycetota	c__Planctomycetes	o__Pirellulales	f__Pirellulaceae	g__norank_f__Pirellulaceae	s__uncultured_bacterium_f__Pirellulaceae	OTU2973	3	1.0E-5	0.16667
d__Bacteria	k__norank_d__Bacteria	p__Actinomycetota	c__MB-A2-108	o__norank_c__MB-A2-108	f__norank_c__MB-A2-108	g__norank_c__MB-A2-108	s__unclassified_g__norank_c__MB-A2-108	OTU2087	9	3.0E-5	0.5
d__Bacteria	k__norank_d__Bacteria	p__Gemmatimonadota	c__Gemmatimonadia	o__Gemmatimonadales	f__Gemmatimonadaceae	g__norank_f__Gemmatimonadaceae	s__Gemmatimonadetes_bacterium_WY71	OTU4047	26	9.0E-5	0.33333
d__Bacteria	k__norank_d__Bacteria	p__Chlamydiota	c__Chlamydiia	o__Chlamydiales	f__Parachlamydiaceae	g__unclassified_f__Parachlamydiaceae	s__unclassified_f__Parachlamydiaceae	OTU775	11	4.0E-5	0.33333
d__Bacteria	k__norank_d__Bacteria	p__Pseudomonadota	c__Gammaproteobacteria	o__Rickettsiellales	f__Rickettsiellaceae	g__norank_f__Rickettsiellaceae	s__unclassified_g__norank_f__Rickettsiellaceae	OTU1651	4	1.0E-5	0.33333
d__Bacteria	k__norank_d__Bacteria	p__Bacteroidota	c__Bacteroidia	o__Cytophagales	f__Cytophagaceae	g__Cytophaga	s__uncultured_bacterium_g__Cytophaga	OTU2885	8	3.0E-5	0.33333
d__Bacteria	k__norank_d__Bacteria	p__Pseudomonadota	c__Gammaproteobacteria	o__Rickettsiellales	f__Rickettsiellaceae	g__norank_f__Rickettsiellaceae	s__uncultured_Diplorickettsia_sp._f__Rickettsiellaceae	OTU2443	3	1.0E-5	0.16667
d__Bacteria	k__norank_d__Bacteria	p__Acidobacteriota	c__Vicinamibacteria	o__Vicinamibacterales	f__Vicinamibacteraceae	g__norank_f__Vicinamibacteraceae	s__unclassified_g__norank_f__Vicinamibacteraceae	OTU346	25	8.0E-5	0.83333
d__Bacteria	k__norank_d__Bacteria	p__Actinomycetota	c__Acidimicrobiia	o__Acidimicrobiales	f__Acidimicrobiaceae	g__norank_f__Acidimicrobiaceae	s__uncultured_bacterium_f__Acidimicrobiaceae	OTU3050	9	3.0E-5	0.33333
d__Bacteria	k__norank_d__Bacteria	p__unclassified_k__norank_d__Bacteria	c__unclassified_k__norank_d__Bacteria	o__unclassified_k__norank_d__Bacteria	f__unclassified_k__norank_d__Bacteria	g__unclassified_k__norank_d__Bacteria	s__unclassified_k__norank_d__Bacteria	OTU2502	9	3.0E-5	0.33333
d__Bacteria	k__norank_d__Bacteria	p__Pseudomonadota	c__Alphaproteobacteria	o__Hyphomicrobiales	f__Xanthobacteraceae	g__Pseudolabrys	s__unclassified_g__Pseudolabrys	OTU1349	3013	0.0102	1
d__Bacteria	k__norank_d__Bacteria	p__Myxococcota	c__bacteriap25	o__norank_c__bacteriap25	f__norank_c__bacteriap25	g__norank_c__bacteriap25	s__unclassified_g__norank_c__bacteriap25	OTU2140	4	1.0E-5	0.33333
d__Bacteria	k__norank_d__Bacteria	p__Actinomycetota	c__Actinobacteria	o__Catenulisporales	f__Actinospicaceae	g__Actinocrinis	s__unclassified_g__Actinocrinis	OTU4460	91	0.00031	0.33333
d__Bacteria	k__norank_d__Bacteria	p__Bacillota	c__Bacilli	o__Paenibacillales	f__Paenibacillaceae	g__Paenibacillus	s__unclassified_g__Paenibacillus	OTU939	7	2.0E-5	0.16667
d__Bacteria	k__norank_d__Bacteria	p__Myxococcota	c__Polyangiia	o__Haliangiales	f__Haliangiaceae	g__norank_f__Haliangiaceae	s__unclassified_g__norank_f__Haliangiaceae	OTU4194	13	4.0E-5	0.83333
d__Bacteria	k__norank_d__Bacteria	p__Pseudomonadota	c__Gammaproteobacteria	o__Rickettsiellales	f__Rickettsiellaceae	g__norank_f__Rickettsiellaceae	s__unclassified_g__norank_f__Rickettsiellaceae	OTU4015	3	1.0E-5	0.16667
d__Bacteria	k__norank_d__Bacteria	p__Pseudomonadota	c__Alphaproteobacteria	o__Parvibaculales	f__Parvibaculaceae	g__norank_f__Parvibaculaceae	s__uncultured_bacterium_f__Parvibaculaceae	OTU173	1	3.38423e-6	0.16667
d__Bacteria	k__norank_d__Bacteria	p__Pseudomonadota	c__Gammaproteobacteria	o__Burkholderiales	f__Comamonadaceae	g__Caenimonas	s__unclassified_g__Caenimonas	OTU857	13	4.0E-5	0.16667
d__Bacteria	k__norank_d__Bacteria	p__Bacteroidota	c__Bacteroidia	o__Sphingobacteriales	f__Sphingobacteriaceae	g__Mucilaginibacter	s__unclassified_g__Mucilaginibacter	OTU4158	60	0.0002	0.5
d__Bacteria	k__norank_d__Bacteria	p__Cyanobacteriota	c__Cyanobacteriia	o__Chloroplast	f__norank_o__Chloroplast	g__norank_o__Chloroplast	s__unclassified_g__norank_o__Chloroplast	OTU2975	19	6.0E-5	0.66667
d__Bacteria	k__norank_d__Bacteria	p__Pseudomonadota	c__Gammaproteobacteria	o__Rickettsiellales	f__Rickettsiellaceae	g__norank_f__Rickettsiellaceae	s__uncultured_Legionellales_bacterium_f__Rickettsiellaceae	OTU856	2	6.76846e-6	0.16667
d__Bacteria	k__norank_d__Bacteria	p__Bacteroidota	c__Bacteroidia	o__Sphingobacteriales	f__env.OPS_17	g__norank_f__env.OPS_17	s__unclassified_g__norank_f__env.OPS_17	OTU1010	11	4.0E-5	0.33333
d__Bacteria	k__norank_d__Bacteria	p__Pseudomonadota	c__Gammaproteobacteria	o__Burkholderiales	f__Burkholderiaceae	g__Cupriavidus	s__Cupriavidus_sp.	OTU3540	1464	0.00495	1
d__Bacteria	k__norank_d__Bacteria	p__Chloroflexota	c__Ktedonobacteria	o__Ktedonobacterales	f__Ktedonobacteraceae	g__unclassified_f__Ktedonobacteraceae	s__unclassified_f__Ktedonobacteraceae	OTU3759	13	4.0E-5	0.16667
d__Bacteria	k__norank_d__Bacteria	p__Chloroflexota	c__Chloroflexia	o__Thermomicrobiales	f__JG30-KF-CM45	g__norank_f__JG30-KF-CM45	s__unclassified_g__norank_f__JG30-KF-CM45	OTU2966	4	1.0E-5	0.5
d__Bacteria	k__norank_d__Bacteria	p__Patescibacteria	c__ABY1	o__unclassified_c__ABY1	f__unclassified_c__ABY1	g__unclassified_c__ABY1	s__unclassified_c__ABY1	OTU348	6	2.0E-5	0.16667
d__Bacteria	k__norank_d__Bacteria	p__Pseudomonadota	c__Alphaproteobacteria	o__Elsterales	f__norank_o__Elsterales	g__norank_o__Elsterales	s__uncultured_soil_bacterium_o__Elsterales	OTU2619	62	0.00021	1
d__Bacteria	k__norank_d__Bacteria	p__Planctomycetota	c__OM190	o__norank_c__OM190	f__norank_c__OM190	g__norank_c__OM190	s__uncultured_bacterium_c__OM190	OTU3183	11	4.0E-5	0.66667
d__Bacteria	k__norank_d__Bacteria	p__Bacillota	c__Bacilli	o__Bacillales	f__Bacillaceae	g__Bacillus	s__Bacillus_sp._Y1	OTU1527	47	0.00016	1
d__Bacteria	k__norank_d__Bacteria	p__Patescibacteria	c__Saccharimonadia	o__Saccharimonadales	f__norank_o__Saccharimonadales	g__norank_o__Saccharimonadales	s__uncultured_bacterium_o__Saccharimonadales	OTU3777	6	2.0E-5	0.16667
d__Bacteria	k__norank_d__Bacteria	p__Pseudomonadota	c__Gammaproteobacteria	o__Burkholderiales	f__Nitrosomonadaceae	g__mle1-7	s__uncultured_beta_proteobacterium_g__mle1-7	OTU2957	107	0.00036	1
d__Bacteria	k__norank_d__Bacteria	p__Patescibacteria	c__ABY1	o__unclassified_c__ABY1	f__unclassified_c__ABY1	g__unclassified_c__ABY1	s__unclassified_c__ABY1	OTU286	2	6.76846e-6	0.16667
d__Bacteria	k__norank_d__Bacteria	p__Bacteroidota	c__Bacteroidia	o__Cytophagales	f__Microscillaceae	g__Chryseotalea	s__uncultured_Sphingobacteriales_bacterium_g__Chryseotalea	OTU2059	126	0.00043	0.83333
d__Bacteria	k__norank_d__Bacteria	p__Planctomycetota	c__OM190	o__norank_c__OM190	f__norank_c__OM190	g__norank_c__OM190	s__metagenome_c__OM190	OTU2363	16	5.0E-5	0.33333
d__Bacteria	k__norank_d__Bacteria	p__MBNT15	c__norank_p__MBNT15	o__norank_p__MBNT15	f__norank_p__MBNT15	g__norank_p__MBNT15	s__uncultured_bacterium_p__MBNT15	OTU251	2	6.76846e-6	0.16667
d__Bacteria	k__norank_d__Bacteria	p__Pseudomonadota	c__Alphaproteobacteria	o__Hyphomicrobiales	f__Hyphomicrobiaceae	g__norank_f__Hyphomicrobiaceae	s__uncultured_bacterium_f__Hyphomicrobiaceae	OTU3121	43	0.00015	0.83333
d__Bacteria	k__norank_d__Bacteria	p__Planctomycetota	c__Phycisphaerae	o__Phycisphaerales	f__Phycisphaeraceae	g__AKYG587	s__uncultured_bacterium_g__AKYG587	OTU3557	11	4.0E-5	0.5
d__Bacteria	k__norank_d__Bacteria	p__Actinomycetota	c__Actinobacteria	o__Pseudonocardiales	f__Pseudonocardiaceae	g__Kibdelosporangium	s__unclassified_g__Kibdelosporangium	OTU172	4	1.0E-5	0.16667
d__Bacteria	k__norank_d__Bacteria	p__Patescibacteria	c__Parcubacteria	o__unclassified_c__Parcubacteria	f__unclassified_c__Parcubacteria	g__unclassified_c__Parcubacteria	s__unclassified_c__Parcubacteria	OTU104	4	1.0E-5	0.16667
d__Bacteria	k__norank_d__Bacteria	p__Planctomycetota	c__Planctomycetes	o__Gemmatales	f__Gemmataceae	g__norank_f__Gemmataceae	s__uncultured_bacterium_f__Gemmataceae	OTU113	12	4.0E-5	0.33333
d__Bacteria	k__norank_d__Bacteria	p__Pseudomonadota	c__Alphaproteobacteria	o__Sphingomonadales	f__Sphingomonadaceae	g__Sphingobium	s__Sphingobium_sp._YBL2	OTU4038	36	0.00012	1
d__Bacteria	k__norank_d__Bacteria	p__Acidobacteriota	c__Vicinamibacteria	o__Vicinamibacterales	f__norank_o__Vicinamibacterales	g__norank_o__Vicinamibacterales	s__unclassified_g__norank_o__Vicinamibacterales	OTU1461	880	0.00298	1
d__Bacteria	k__norank_d__Bacteria	p__Chloroflexota	c__Anaerolineae	o__Anaerolineales	f__Anaerolineaceae	g__Anaerolinea	s__uncultured_bacterium_g__Anaerolinea	OTU1757	3	1.0E-5	0.33333
d__Bacteria	k__norank_d__Bacteria	p__Myxococcota	c__Polyangiia	o__mle1-27	f__norank_o__mle1-27	g__norank_o__mle1-27	s__uncultured_delta_proteobacterium_o__mle1-27	OTU3853	9	3.0E-5	0.33333
d__Bacteria	k__norank_d__Bacteria	p__Gemmatimonadota	c__Gemmatimonadia	o__Gemmatimonadales	f__Gemmatimonadaceae	g__norank_f__Gemmatimonadaceae	s__metagenome_f__Gemmatimonadaceae	OTU1199	185	0.00063	1
d__Bacteria	k__norank_d__Bacteria	p__Pseudomonadota	c__Alphaproteobacteria	o__unclassified_c__Alphaproteobacteria	f__unclassified_c__Alphaproteobacteria	g__unclassified_c__Alphaproteobacteria	s__unclassified_c__Alphaproteobacteria	OTU4201	7	2.0E-5	0.66667
d__Bacteria	k__norank_d__Bacteria	p__Bacillota	c__Bacilli	o__Paenibacillales	f__Paenibacillaceae	g__Paenibacillus	s__unclassified_g__Paenibacillus	OTU1661	3	1.0E-5	0.16667
d__Bacteria	k__norank_d__Bacteria	p__Pseudomonadota	c__Alphaproteobacteria	o__Hyphomicrobiales	f__Hyphomicrobiales_	g__Nordella	s__Nordella_oligomobilis	OTU2095	2021	0.00684	1
d__Bacteria	k__norank_d__Bacteria	p__Actinomycetota	c__Actinobacteria	o__Micrococcales	f__Microbacteriaceae	g__Agromyces	s__Agromyces_ulmi	OTU3339	2	6.76846e-6	0.16667
d__Bacteria	k__norank_d__Bacteria	p__Myxococcota	c__Polyangiia	o__Haliangiales	f__Haliangiaceae	g__norank_f__Haliangiaceae	s__uncultured_bacterium_f__Haliangiaceae	OTU407	21	7.0E-5	0.5
d__Bacteria	k__norank_d__Bacteria	p__Acidobacteriota	c__Subgroup_22	o__norank_c__Subgroup_22	f__norank_c__Subgroup_22	g__norank_c__Subgroup_22	s__uncultured_proteobacterium_c__Subgroup_22	OTU2275	69	0.00023	0.66667
d__Bacteria	k__norank_d__Bacteria	p__Chlamydiota	c__Chlamydiia	o__Chlamydiales	f__Simkaniaceae	g__Ga0074140	s__metagenome_g__Ga0074140	OTU1158	5	2.0E-5	0.16667
d__Bacteria	k__norank_d__Bacteria	p__Pseudomonadota	c__Alphaproteobacteria	o__Rickettsiales	f__SM2D12	g__norank_f__SM2D12	s__metagenome_f__SM2D12	OTU3682	2	6.76846e-6	0.16667
d__Bacteria	k__norank_d__Bacteria	p__Acidobacteriota	c__Vicinamibacteria	o__Vicinamibacterales	f__norank_o__Vicinamibacterales	g__norank_o__Vicinamibacterales	s__uncultured_Acidobacteria_bacterium_o__Vicinamibacterales	OTU2843	6	2.0E-5	0.33333
d__Bacteria	k__norank_d__Bacteria	p__Acidobacteriota	c__Subgroup_25	o__norank_c__Subgroup_25	f__norank_c__Subgroup_25	g__norank_c__Subgroup_25	s__uncultured_bacterium_c__Subgroup_25	OTU1722	7	2.0E-5	0.16667
d__Bacteria	k__norank_d__Bacteria	p__Chloroflexota	c__Dehalococcoidia	o__S085	f__norank_o__S085	g__norank_o__S085	s__metagenome_o__S085	OTU2552	106	0.00036	0.83333
d__Bacteria	k__norank_d__Bacteria	p__Actinomycetota	c__Thermoleophilia	o__Solirubrobacterales	f__67-14	g__norank_f__67-14	s__uncultured_soil_bacterium_f__67-14	OTU2777	38	0.00013	1
d__Bacteria	k__norank_d__Bacteria	p__Planctomycetota	c__OM190	o__norank_c__OM190	f__norank_c__OM190	g__norank_c__OM190	s__uncultured_bacterium_c__OM190	OTU159	14	5.0E-5	0.66667
d__Bacteria	k__norank_d__Bacteria	p__Bacteroidota	c__Bacteroidia	o__Sphingobacteriales	f__Sphingobacteriaceae	g__Mucilaginibacter	s__unclassified_g__Mucilaginibacter	OTU3307	89	0.0003	1
d__Bacteria	k__norank_d__Bacteria	p__Dependentiae	c__Babeliae	o__Babeliales	f__Vermiphilaceae	g__norank_f__Vermiphilaceae	s__uncultured_bacterium_f__Vermiphilaceae	OTU520	3	1.0E-5	0.33333
d__Bacteria	k__norank_d__Bacteria	p__Deferrisomatota	c__Deferrisomatia	o__Deferrisomatales	f__Deferrisomataceae	g__Deferrisoma	s__unclassified_g__Deferrisoma	OTU313	16	5.0E-5	0.33333
d__Bacteria	k__norank_d__Bacteria	p__Acidobacteriota	c__Acidobacteriae	o__Terriglobales	f__Koribacteraceae	g__Candidatus_Koribacter	s__uncultured_Acidobacteria_bacterium_g__Candidatus_Koribacter	OTU3607	62	0.00021	0.66667
d__Bacteria	k__norank_d__Bacteria	p__Patescibacteria	c__Parcubacteria	o__norank_c__Parcubacteria	f__norank_c__Parcubacteria	g__norank_c__Parcubacteria	s__uncultured_bacterium_c__Parcubacteria	OTU202	3	1.0E-5	0.16667
d__Bacteria	k__norank_d__Bacteria	p__Bdellovibrionota	c__Bdellovibrionia	o__Bdellovibrionales	f__Pseudobdellovibrionaceae	g__norank_f__Pseudobdellovibrionaceae	s__unclassified_g__norank_f__Pseudobdellovibrionaceae	OTU657	3	1.0E-5	0.16667
d__Bacteria	k__norank_d__Bacteria	p__Dependentiae	c__Babeliae	o__Babeliales	f__norank_o__Babeliales	g__norank_o__Babeliales	s__unclassified_g__norank_o__Babeliales	OTU1045	8	3.0E-5	0.5
d__Bacteria	k__norank_d__Bacteria	p__Gemmatimonadota	c__Gemmatimonadia	o__Gemmatimonadales	f__Gemmatimonadaceae	g__Gemmatimonas	s__uncultured_bacterium_g__Gemmatimonas	OTU4463	14	5.0E-5	0.5
d__Bacteria	k__norank_d__Bacteria	p__Bacteroidota	c__Bacteroidia	o__Bacteroidetes_VC2.1_Bac22	f__norank_o__Bacteroidetes_VC2.1_Bac22	g__norank_o__Bacteroidetes_VC2.1_Bac22	s__metagenome_o__Bacteroidetes_VC2.1_Bac22	OTU1408	14	5.0E-5	0.83333
d__Bacteria	k__norank_d__Bacteria	p__Chlamydiota	c__Chlamydiia	o__Chlamydiales	f__Parachlamydiaceae	g__unclassified_f__Parachlamydiaceae	s__unclassified_f__Parachlamydiaceae	OTU1047	10	3.0E-5	0.33333
d__Bacteria	k__norank_d__Bacteria	p__Bdellovibrionota	c__Oligoflexia	o__0319-6G20	f__norank_o__0319-6G20	g__norank_o__0319-6G20	s__unclassified_g__norank_o__0319-6G20	OTU1060	26	9.0E-5	0.33333
d__Bacteria	k__norank_d__Bacteria	p__Actinomycetota	c__Actinobacteria	o__Micrococcales	f__Micrococcaceae	g__Arthrobacter	s__unclassified_g__Arthrobacter	OTU2149	6088	0.0206	1
d__Bacteria	k__norank_d__Bacteria	p__Myxococcota	c__Polyangiia	o__Haliangiales	f__Haliangiaceae	g__norank_f__Haliangiaceae	s__unclassified_g__norank_f__Haliangiaceae	OTU1371	4	1.0E-5	0.16667
d__Bacteria	k__norank_d__Bacteria	p__Pseudomonadota	c__Gammaproteobacteria	o__Steroidobacterales	f__Steroidobacteraceae	g__Steroidobacter	s__uncultured_bacterium_g__Steroidobacter	OTU2792	130	0.00044	0.83333
d__Bacteria	k__norank_d__Bacteria	p__Bacillota	c__Bacilli	o__Mycoplasmatales	f__Mycoplasmataceae	g__type_III	s__uncultured_Mollicutes_bacterium_g__type_III	OTU1162	5	2.0E-5	0.16667
d__Bacteria	k__norank_d__Bacteria	p__Pseudomonadota	c__Gammaproteobacteria	o__Legionellales	f__Legionellaceae	g__Legionella	s__uncultured_bacterium_g__Legionella	OTU288	5	2.0E-5	0.33333
d__Bacteria	k__norank_d__Bacteria	p__Pseudomonadota	c__Alphaproteobacteria	o__norank_c__Alphaproteobacteria	f__norank_c__Alphaproteobacteria	g__norank_c__Alphaproteobacteria	s__unclassified_g__norank_c__Alphaproteobacteria	OTU4095	14	5.0E-5	0.66667
d__Bacteria	k__norank_d__Bacteria	p__Chloroflexota	c__Anaerolineae	o__Aggregatilineales	f__Aggregatilineaceae	g__norank_f__Aggregatilineaceae	s__unclassified_g__norank_f__Aggregatilineaceae	OTU578	9	3.0E-5	0.16667
d__Bacteria	k__norank_d__Bacteria	p__Pseudomonadota	c__Alphaproteobacteria	o__Elsterales	f__URHD0088	g__norank_f__URHD0088	s__unclassified_g__norank_f__URHD0088	OTU3598	58	0.0002	1
d__Bacteria	k__norank_d__Bacteria	p__Cyanobacteriota	c__Vampirivibrionia	o__Vampirovibrionales	f__norank_o__Vampirovibrionales	g__norank_o__Vampirovibrionales	s__uncultured_bacterium_o__Vampirovibrionales	OTU4383	9	3.0E-5	0.16667
d__Bacteria	k__norank_d__Bacteria	p__Acidobacteriota	c__Vicinamibacteria	o__Vicinamibacterales	f__Vicinamibacteraceae	g__Luteitalea	s__uncultured_Acidobacteria_bacterium_g__Luteitalea	OTU3356	26	9.0E-5	0.66667
d__Bacteria	k__norank_d__Bacteria	p__Myxococcota	c__Polyangiia	o__Polyangiales	f__Sandaracinaceae	g__norank_f__Sandaracinaceae	s__metagenome_f__Sandaracinaceae	OTU840	12	4.0E-5	0.66667
d__Bacteria	k__norank_d__Bacteria	p__Pseudomonadota	c__Gammaproteobacteria	o__Rickettsiellales	f__Rickettsiellaceae	g__norank_f__Rickettsiellaceae	s__unclassified_g__norank_f__Rickettsiellaceae	OTU3723	24	8.0E-5	0.33333
d__Bacteria	k__norank_d__Bacteria	p__Myxococcota	c__Myxococcia	o__Myxococcales	f__Anaeromyxobacteraceae	g__Anaeromyxobacter	s__uncultured_bacterium_g__Anaeromyxobacter	OTU116	4	1.0E-5	0.33333
d__Bacteria	k__norank_d__Bacteria	p__Pseudomonadota	c__Gammaproteobacteria	o__Pseudomonadales	f__Halomonadaceae	g__Halomonas	s__unclassified_g__Halomonas	OTU3582	15	5.0E-5	0.66667
d__Bacteria	k__norank_d__Bacteria	p__Chloroflexota	c__Ktedonobacteria	o__Ktedonobacterales	f__JG30-KF-AS9	g__norank_f__JG30-KF-AS9	s__unclassified_g__norank_f__JG30-KF-AS9	OTU4504	55	0.00019	0.5
d__Bacteria	k__norank_d__Bacteria	p__Myxococcota	c__Myxococcia	o__Myxococcales	f__Anaeromyxobacteraceae	g__Anaeromyxobacter	s__uncultured_bacterium_g__Anaeromyxobacter	OTU4310	14	5.0E-5	0.33333
d__Bacteria	k__norank_d__Bacteria	p__Acidobacteriota	c__Vicinamibacteria	o__Vicinamibacterales	f__norank_o__Vicinamibacterales	g__norank_o__Vicinamibacterales	s__uncultured_bacterium_o__Vicinamibacterales	OTU2414	346	0.00117	1
d__Bacteria	k__norank_d__Bacteria	p__Patescibacteria	c__Saccharimonadia	o__Saccharimonadales	f__norank_o__Saccharimonadales	g__norank_o__Saccharimonadales	s__uncultured_bacterium_o__Saccharimonadales	OTU261	40	0.00014	0.33333
d__Bacteria	k__norank_d__Bacteria	p__Acidobacteriota	c__Subgroup_5	o__norank_c__Subgroup_5	f__norank_c__Subgroup_5	g__norank_c__Subgroup_5	s__uncultured_Acidobacteria_bacterium_c__Subgroup_5	OTU3725	7	2.0E-5	0.66667
d__Bacteria	k__norank_d__Bacteria	p__Acidobacteriota	c__Vicinamibacteria	o__Vicinamibacterales	f__norank_o__Vicinamibacterales	g__norank_o__Vicinamibacterales	s__unclassified_g__norank_o__Vicinamibacterales	OTU4018	141	0.00048	1
d__Bacteria	k__norank_d__Bacteria	p__Chloroflexota	c__Anaerolineae	o__RBG-13-54-9	f__norank_o__RBG-13-54-9	g__norank_o__RBG-13-54-9	s__uncultured_sludge_bacterium_A31	OTU1655	70	0.00024	1
d__Bacteria	k__norank_d__Bacteria	p__Patescibacteria	c__norank_p__Patescibacteria	o__norank_p__Patescibacteria	f__norank_p__Patescibacteria	g__norank_p__Patescibacteria	s__uncultured_bacterium_p__Patescibacteria	OTU1889	8	3.0E-5	0.33333
d__Bacteria	k__norank_d__Bacteria	p__Actinomycetota	c__Thermoleophilia	o__Solirubrobacterales	f__Solirubrobacteraceae	g__Patulibacter	s__unclassified_g__Patulibacter	OTU3500	5	2.0E-5	0.33333
d__Bacteria	k__norank_d__Bacteria	p__Actinomycetota	c__Thermoleophilia	o__Gaiellales	f__norank_o__Gaiellales	g__norank_o__Gaiellales	s__unclassified_g__norank_o__Gaiellales	OTU780	423	0.00143	1
d__Bacteria	k__norank_d__Bacteria	p__Pseudomonadota	c__Gammaproteobacteria	o__Rickettsiellales	f__Rickettsiellaceae	g__Aquicella	s__unclassified_g__Aquicella	OTU4207	8	3.0E-5	0.33333
d__Bacteria	k__norank_d__Bacteria	p__Pseudomonadota	c__Alphaproteobacteria	o__Sphingomonadales	f__Sphingomonadaceae	g__unclassified_f__Sphingomonadaceae	s__unclassified_f__Sphingomonadaceae	OTU2695	86	0.00029	1
d__Bacteria	k__norank_d__Bacteria	p__Pseudomonadota	c__Gammaproteobacteria	o__unclassified_c__Gammaproteobacteria	f__unclassified_c__Gammaproteobacteria	g__unclassified_c__Gammaproteobacteria	s__unclassified_c__Gammaproteobacteria	OTU4125	2	6.76846e-6	0.16667
d__Bacteria	k__norank_d__Bacteria	p__Chloroflexota	c__OLB14	o__norank_c__OLB14	f__norank_c__OLB14	g__norank_c__OLB14	s__uncultured_bacterium_c__OLB14	OTU2217	189	0.00064	1
d__Bacteria	k__norank_d__Bacteria	p__Elusimicrobiota	c__Elusimicrobia	o__MVP-88	f__norank_o__MVP-88	g__norank_o__MVP-88	s__unclassified_g__norank_o__MVP-88	OTU1083	7	2.0E-5	0.16667
d__Bacteria	k__norank_d__Bacteria	p__Verrucomicrobiota	c__Verrucomicrobiia	o__Pedosphaerales	f__Pedosphaeraceae	g__Pedosphaera	s__uncultured_bacterium_g__Pedosphaera	OTU4221	24	8.0E-5	0.5
d__Bacteria	k__norank_d__Bacteria	p__Actinomycetota	c__Actinobacteria	o__Micrococcales	f__Microbacteriaceae	g__Agromyces	s__unclassified_g__Agromyces	OTU2629	192	0.00065	1
d__Bacteria	k__norank_d__Bacteria	p__Chloroflexota	c__P2-11E	o__norank_c__P2-11E	f__norank_c__P2-11E	g__norank_c__P2-11E	s__uncultured_bacterium_c__P2-11E	OTU1415	23	8.0E-5	0.83333
d__Bacteria	k__norank_d__Bacteria	p__RCP2-54	c__norank_p__RCP2-54	o__norank_p__RCP2-54	f__norank_p__RCP2-54	g__norank_p__RCP2-54	s__uncultured_Desulfuromonadales_bacterium_p__RCP2-54	OTU1512	176	0.0006	1
d__Bacteria	k__norank_d__Bacteria	p__Planctomycetota	c__Phycisphaerae	o__Phycisphaerales	f__Phycisphaeraceae	g__SM1A02	s__metagenome_g__SM1A02	OTU512	2	6.76846e-6	0.16667
d__Bacteria	k__norank_d__Bacteria	p__Pseudomonadota	c__Gammaproteobacteria	o__Lysobacterales	f__Lysobacteraceae	g__Pseudoxanthomonas	s__unclassified_g__Pseudoxanthomonas	OTU2714	13	4.0E-5	0.5
d__Bacteria	k__norank_d__Bacteria	p__Pseudomonadota	c__Gammaproteobacteria	o__Rickettsiellales	f__Rickettsiellaceae	g__norank_f__Rickettsiellaceae	s__uncultured_bacterium_f__Rickettsiellaceae	OTU1975	11	4.0E-5	0.33333
d__Bacteria	k__norank_d__Bacteria	p__Acidobacteriota	c__Blastocatellia	o__DS-100	f__norank_o__DS-100	g__norank_o__DS-100	s__uncultured_Acidobacteriales_bacterium_o__DS-100	OTU241	2	6.76846e-6	0.16667
d__Bacteria	k__norank_d__Bacteria	p__Pseudomonadota	c__Gammaproteobacteria	o__KF-JG30-C25	f__norank_o__KF-JG30-C25	g__norank_o__KF-JG30-C25	s__uncultured_bacterium_o__KF-JG30-C25	OTU3813	1	3.38423e-6	0.16667
d__Bacteria	k__norank_d__Bacteria	p__Acidobacteriota	c__Vicinamibacteria	o__Vicinamibacterales	f__norank_o__Vicinamibacterales	g__norank_o__Vicinamibacterales	s__unclassified_g__norank_o__Vicinamibacterales	OTU925	7	2.0E-5	0.66667
d__Bacteria	k__norank_d__Bacteria	p__Actinomycetota	c__Acidimicrobiia	o__Acidimicrobiales	f__Acidimicrobiaceae	g__norank_f__Acidimicrobiaceae	s__uncultured_Acidimicrobiia_bacterium_f__Acidimicrobiaceae	OTU1173	62	0.00021	1
d__Bacteria	k__norank_d__Bacteria	p__Chlamydiota	c__Chlamydiia	o__Chlamydiales	f__Parachlamydiaceae	g__unclassified_f__Parachlamydiaceae	s__unclassified_f__Parachlamydiaceae	OTU3786	9	3.0E-5	0.16667
d__Bacteria	k__norank_d__Bacteria	p__Chloroflexota	c__Chloroflexia	o__Kallotenuales	f__AKIW781	g__norank_f__AKIW781	s__uncultured_soil_bacterium_f__AKIW781	OTU962	4	1.0E-5	0.16667
d__Bacteria	k__norank_d__Bacteria	p__Dependentiae	c__Babeliae	o__Babeliales	f__Babeliaceae	g__norank_f__Babeliaceae	s__uncultured_bacterium_f__Babeliaceae	OTU3074	5	2.0E-5	0.33333
d__Bacteria	k__norank_d__Bacteria	p__Chloroflexota	c__TK10	o__norank_c__TK10	f__norank_c__TK10	g__norank_c__TK10	s__uncultured_bacterium_c__TK10	OTU206	24	8.0E-5	0.83333
d__Bacteria	k__norank_d__Bacteria	p__Cyanobacteriota	c__Vampirivibrionia	o__Vampirovibrionales	f__norank_o__Vampirovibrionales	g__norank_o__Vampirovibrionales	s__unclassified_g__norank_o__Vampirovibrionales	OTU3115	5	2.0E-5	0.33333
d__Bacteria	k__norank_d__Bacteria	p__Pseudomonadota	c__Gammaproteobacteria	o__Burkholderiales	f__Oxalobacteraceae	g__Noviherbaspirillum	s__unclassified_g__Noviherbaspirillum	OTU1293	122	0.00041	1
d__Bacteria	k__norank_d__Bacteria	p__Verrucomicrobiota	c__Verrucomicrobiia	o__Pedosphaerales	f__Pedosphaeraceae	g__norank_f__Pedosphaeraceae	s__unclassified_g__norank_f__Pedosphaeraceae	OTU453	1	3.38423e-6	0.16667
d__Bacteria	k__norank_d__Bacteria	p__Patescibacteria	c__norank_p__Patescibacteria	o__norank_p__Patescibacteria	f__norank_p__Patescibacteria	g__norank_p__Patescibacteria	s__uncultured_bacterium_p__Patescibacteria	OTU4108	2	6.76846e-6	0.16667
d__Bacteria	k__norank_d__Bacteria	p__Acidobacteriota	c__Subgroup_22	o__norank_c__Subgroup_22	f__norank_c__Subgroup_22	g__norank_c__Subgroup_22	s__uncultured_Acidobacteria_bacterium_c__Subgroup_22	OTU3027	79	0.00027	1
d__Bacteria	k__norank_d__Bacteria	p__Pseudomonadota	c__Gammaproteobacteria	o__Gammaproteobacteria_	f__norank_o__Gammaproteobacteria_	g__Candidatus_Ovatusbacter	s__uncultured_bacterium_g__Candidatus_Ovatusbacter	OTU152	2	6.76846e-6	0.16667
d__Bacteria	k__norank_d__Bacteria	p__Cyanobacteriota	c__Cyanobacteriia	o__Chloroplast	f__norank_o__Chloroplast	g__norank_o__Chloroplast	s__uncultured_eubacterium_WD215	OTU2596	4	1.0E-5	0.5
d__Bacteria	k__norank_d__Bacteria	p__Pseudomonadota	c__Alphaproteobacteria	o__Elsterales	f__Elsteraceae	g__norank_f__Elsteraceae	s__uncultured_bacterium_f__Elsteraceae	OTU3628	12	4.0E-5	0.16667
d__Bacteria	k__norank_d__Bacteria	p__Chlamydiota	c__Chlamydiia	o__Chlamydiales	f__Parachlamydiaceae	g__unclassified_f__Parachlamydiaceae	s__unclassified_f__Parachlamydiaceae	OTU2522	1	3.38423e-6	0.16667
d__Bacteria	k__norank_d__Bacteria	p__Actinomycetota	c__Actinobacteria	o__Frankiales	f__Nakamurellaceae	g__Nakamurella	s__Nakamurella_multipartita_DSM_44233	OTU1153	48	0.00016	0.83333
d__Bacteria	k__norank_d__Bacteria	p__Actinomycetota	c__Actinobacteria	o__Streptosporangiales	f__Thermomonosporaceae	g__Actinocorallia	s__Actinocorallia_cavernae	OTU590	15	5.0E-5	0.66667
d__Bacteria	k__norank_d__Bacteria	p__Gemmatimonadota	c__Gemmatimonadia	o__Gemmatimonadales	f__Gemmatimonadaceae	g__norank_f__Gemmatimonadaceae	s__uncultured_Gemmatimonas_sp._f__Gemmatimonadaceae	OTU1517	142	0.00048	0.83333
d__Bacteria	k__norank_d__Bacteria	p__Chloroflexota	c__Anaerolineae	o__Aggregatilineales	f__A4b	g__norank_f__A4b	s__metagenome_f__A4b	OTU1746	658	0.00223	1
d__Bacteria	k__norank_d__Bacteria	p__Verrucomicrobiota	c__Verrucomicrobiia	o__Pedosphaerales	f__Pedosphaeraceae	g__norank_f__Pedosphaeraceae	s__uncultured_bacterium_f__Pedosphaeraceae	OTU2073	8	3.0E-5	0.33333
d__Bacteria	k__norank_d__Bacteria	p__Planctomycetota	c__OM190	o__norank_c__OM190	f__norank_c__OM190	g__norank_c__OM190	s__uncultured_bacterium_c__OM190	OTU62	29	0.0001	1
d__Bacteria	k__norank_d__Bacteria	p__Chloroflexota	c__Anaerolineae	o__Aggregatilineales	f__A4b	g__norank_f__A4b	s__unclassified_g__norank_f__A4b	OTU2307	4	1.0E-5	0.16667
d__Bacteria	k__norank_d__Bacteria	p__Actinomycetota	c__Actinobacteria	o__Micromonosporales	f__Micromonosporaceae	g__Actinoplanes	s__Actinoplanes_derwentensis	OTU2237	4	1.0E-5	0.5
d__Bacteria	k__norank_d__Bacteria	p__Myxococcota	c__Polyangiia	o__Haliangiales	f__Haliangiaceae	g__norank_f__Haliangiaceae	s__uncultured_bacterium_f__Haliangiaceae	OTU402	5	2.0E-5	0.16667
d__Bacteria	k__norank_d__Bacteria	p__Pseudomonadota	c__Alphaproteobacteria	o__Azospirillales	f__Azospirillaceae	g__Skermanella	s__uncultured_bacterium_g__Skermanella	OTU1269	52	0.00018	1
d__Bacteria	k__norank_d__Bacteria	p__Verrucomicrobiota	c__Verrucomicrobiia	o__Pedosphaerales	f__Pedosphaeraceae	g__unclassified_f__Pedosphaeraceae	s__unclassified_f__Pedosphaeraceae	OTU3619	4	1.0E-5	0.16667
d__Bacteria	k__norank_d__Bacteria	p__Planctomycetota	c__Planctomycetes	o__Gemmatales	f__Gemmataceae	g__norank_f__Gemmataceae	s__unclassified_g__norank_f__Gemmataceae	OTU800	25	8.0E-5	0.66667
d__Bacteria	k__norank_d__Bacteria	p__Acidobacteriota	c__Vicinamibacteria	o__Vicinamibacterales	f__norank_o__Vicinamibacterales	g__norank_o__Vicinamibacterales	s__unclassified_g__norank_o__Vicinamibacterales	OTU946	19	6.0E-5	0.5
d__Bacteria	k__norank_d__Bacteria	p__Gemmatimonadota	c__Gemmatimonadia	o__Gemmatimonadales	f__Gemmatimonadaceae	g__norank_f__Gemmatimonadaceae	s__uncultured_bacterium_f__Gemmatimonadaceae	OTU1833	22	7.0E-5	0.66667
d__Bacteria	k__norank_d__Bacteria	p__Pseudomonadota	c__Gammaproteobacteria	o__Gammaproteobacteria_	f__norank_o__Gammaproteobacteria_	g__Candidatus_Berkiella	s__uncultured_bacterium_g__Candidatus_Berkiella	OTU43	2	6.76846e-6	0.16667
d__Bacteria	k__norank_d__Bacteria	p__Cyanobacteriota	c__Sericytochromatia	o__norank_c__Sericytochromatia	f__norank_c__Sericytochromatia	g__norank_c__Sericytochromatia	s__unclassified_g__norank_c__Sericytochromatia	OTU136	2	6.76846e-6	0.16667
d__Bacteria	k__norank_d__Bacteria	p__Actinomycetota	c__Acidimicrobiia	o__Acidimicrobiales	f__Acidimicrobiaceae	g__Acidiferrimicrobium	s__unclassified_g__Acidiferrimicrobium	OTU4409	75	0.00025	1
d__Bacteria	k__norank_d__Bacteria	p__Acidobacteriota	c__Acidobacteriae	o__Subgroup_12	f__norank_o__Subgroup_12	g__norank_o__Subgroup_12	s__uncultured_bacterium_o__Subgroup_12	OTU83	9	3.0E-5	0.16667
d__Bacteria	k__norank_d__Bacteria	p__Bacillota	c__Desulfitobacteriia	o__Desulfitobacteriales	f__Desulfitobacteriaceae	g__Desulfosporosinus	s__uncultured_bacterium_g__Desulfosporosinus	OTU3837	6	2.0E-5	0.66667
d__Bacteria	k__norank_d__Bacteria	p__Pseudomonadota	c__Gammaproteobacteria	o__Rickettsiellales	f__Rickettsiellaceae	g__Aquicella	s__unclassified_g__Aquicella	OTU1666	13	4.0E-5	0.5
d__Bacteria	k__norank_d__Bacteria	p__Acidobacteriota	c__Vicinamibacteria	o__Vicinamibacterales	f__norank_o__Vicinamibacterales	g__norank_o__Vicinamibacterales	s__unclassified_g__norank_o__Vicinamibacterales	OTU2854	42	0.00014	0.66667
d__Bacteria	k__norank_d__Bacteria	p__Chloroflexota	c__Chloroflexia	o__Chloroflexales	f__Roseiflexaceae	g__norank_f__Roseiflexaceae	s__uncultured_bacterium_f__Roseiflexaceae	OTU2314	9	3.0E-5	0.33333
d__Bacteria	k__norank_d__Bacteria	p__Acidobacteriota	c__Vicinamibacteria	o__Vicinamibacterales	f__norank_o__Vicinamibacterales	g__norank_o__Vicinamibacterales	s__unclassified_g__norank_o__Vicinamibacterales	OTU3070	46	0.00016	0.83333
d__Bacteria	k__norank_d__Bacteria	p__Actinomycetota	c__Actinobacteria	o__Pseudonocardiales	f__Pseudonocardiaceae	g__Actinophytocola	s__uncultured_bacterium_g__Actinophytocola	OTU1150	11	4.0E-5	0.5
d__Bacteria	k__norank_d__Bacteria	p__Pseudomonadota	c__Gammaproteobacteria	o__Pseudomonadales	f__Moraxellaceae	g__norank_f__Moraxellaceae	s__metagenome_f__Moraxellaceae	OTU3530	33	0.00011	1
d__Bacteria	k__norank_d__Bacteria	p__Actinomycetota	c__Acidimicrobiia	o__Acidimicrobiales	f__Acidimicrobiaceae	g__Acidiferrimicrobium	s__uncultured_bacterium_g__Acidiferrimicrobium	OTU1037	41	0.00014	1
d__Bacteria	k__norank_d__Bacteria	p__Pseudomonadota	c__Gammaproteobacteria	o__Lysobacterales	f__Rhodanobacteraceae	g__Tahibacter	s__uncultured_bacterium_g__Tahibacter	OTU2816	11	4.0E-5	0.5
d__Bacteria	k__norank_d__Bacteria	p__Myxococcota	c__Myxococcia	o__Myxococcales	f__Anaeromyxobacteraceae	g__Anaeromyxobacter	s__uncultured_bacterium_g__Anaeromyxobacter	OTU1894	11	4.0E-5	0.5
d__Bacteria	k__norank_d__Bacteria	p__Planctomycetota	c__Phycisphaerae	o__Tepidisphaerales	f__WD2101_soil_group	g__norank_f__WD2101_soil_group	s__uncultured_bacterium_f__WD2101_soil_group	OTU2963	19	6.0E-5	0.5
d__Bacteria	k__norank_d__Bacteria	p__Myxococcota	c__Polyangiia	o__Polyangiales	f__BIrii41	g__norank_f__BIrii41	s__uncultured_bacterium_f__BIrii41	OTU2786	34	0.00012	0.83333
d__Bacteria	k__norank_d__Bacteria	p__Thermodesulfobacteriota	c__Syntrophobacteria	o__Syntrophobacterales	f__Syntrophobacteraceae	g__unclassified_f__Syntrophobacteraceae	s__unclassified_f__Syntrophobacteraceae	OTU2618	12	4.0E-5	0.33333
d__Bacteria	k__norank_d__Bacteria	p__Bacteroidota	c__Bacteroidia	o__Sphingobacteriales	f__Sphingobacteriaceae	g__Solitalea	s__Solitalea_canadensis	OTU810	9	3.0E-5	0.5
d__Bacteria	k__norank_d__Bacteria	p__Patescibacteria	c__Parcubacteria	o__norank_c__Parcubacteria	f__norank_c__Parcubacteria	g__norank_c__Parcubacteria	s__uncultured_bacterium_c__Parcubacteria	OTU1707	6	2.0E-5	0.33333
d__Bacteria	k__norank_d__Bacteria	p__Acidobacteriota	c__Holophagae	o__Subgroup_7	f__norank_o__Subgroup_7	g__norank_o__Subgroup_7	s__unclassified_g__norank_o__Subgroup_7	OTU3649	19	6.0E-5	0.33333
d__Bacteria	k__norank_d__Bacteria	p__Acidobacteriota	c__Vicinamibacteria	o__Vicinamibacterales	f__norank_o__Vicinamibacterales	g__norank_o__Vicinamibacterales	s__unclassified_g__norank_o__Vicinamibacterales	OTU3412	167	0.00057	1
d__Bacteria	k__norank_d__Bacteria	p__Chloroflexota	c__unclassified_p__Chloroflexota	o__unclassified_p__Chloroflexota	f__unclassified_p__Chloroflexota	g__unclassified_p__Chloroflexota	s__unclassified_p__Chloroflexota	OTU1781	11	4.0E-5	0.33333
d__Bacteria	k__norank_d__Bacteria	p__Actinomycetota	c__Actinobacteria	o__Micrococcales	f__Microbacteriaceae	g__Agromyces	s__unclassified_g__Agromyces	OTU2753	124	0.00042	0.83333
d__Bacteria	k__norank_d__Bacteria	p__Planctomycetota	c__Planctomycetes	o__norank_c__Planctomycetes	f__norank_c__Planctomycetes	g__norank_c__Planctomycetes	s__uncultured_bacterium_c__Planctomycetes	OTU2613	33	0.00011	0.83333
d__Bacteria	k__norank_d__Bacteria	p__Chlamydiota	c__Chlamydiia	o__Chlamydiales	f__Criblamydiaceae	g__norank_f__Criblamydiaceae	s__uncultured_organism_f__Criblamydiaceae	OTU733	7	2.0E-5	0.33333
d__Bacteria	k__norank_d__Bacteria	p__Actinomycetota	c__Actinobacteria	o__Pseudonocardiales	f__Pseudonocardiaceae	g__Amycolatopsis	s__uncultured_bacterium_g__Amycolatopsis	OTU3492	4	1.0E-5	0.33333
d__Bacteria	k__norank_d__Bacteria	p__Planctomycetota	c__Planctomycetes	o__Gemmatales	f__Gemmataceae	g__norank_f__Gemmataceae	s__uncultured_bacterium_f__Gemmataceae	OTU2535	10	3.0E-5	0.33333
d__Bacteria	k__norank_d__Bacteria	p__Bacillota	c__Bacilli	o__Alicyclobacillales	f__Alicyclobacillaceae	g__Tumebacillus	s__unclassified_g__Tumebacillus	OTU1012	1129	0.00382	1
d__Bacteria	k__norank_d__Bacteria	p__Chloroflexota	c__Dehalococcoidia	o__S085	f__norank_o__S085	g__norank_o__S085	s__metagenome_o__S085	OTU128	3	1.0E-5	0.33333
d__Bacteria	k__norank_d__Bacteria	p__Pseudomonadota	c__Gammaproteobacteria	o__Burkholderiales	f__Comamonadaceae	g__Inhella	s__uncultured_bacterium_g__Inhella	OTU846	7	2.0E-5	0.5
d__Bacteria	k__norank_d__Bacteria	p__Actinomycetota	c__Actinobacteria	o__Propionibacteriales	f__Propionibacteriaceae	g__norank_f__Propionibacteriaceae	s__metagenome_f__Propionibacteriaceae	OTU180	24	8.0E-5	0.83333
d__Bacteria	k__norank_d__Bacteria	p__Acidobacteriota	c__Thermoanaerobaculia	o__Thermoanaerobaculales	f__Thermoanaerobaculaceae	g__Subgroup_10	s__unclassified_g__Subgroup_10	OTU210	5	2.0E-5	0.16667
d__Bacteria	k__norank_d__Bacteria	p__Pseudomonadota	c__Gammaproteobacteria	o__Rickettsiellales	f__Rickettsiellaceae	g__Aquicella	s__unclassified_g__Aquicella	OTU2440	20	7.0E-5	0.16667
d__Bacteria	k__norank_d__Bacteria	p__Chloroflexota	c__Ktedonobacteria	o__Ktedonobacterales	f__Ktedonobacteraceae	g__unclassified_f__Ktedonobacteraceae	s__unclassified_f__Ktedonobacteraceae	OTU930	19	6.0E-5	0.66667
d__Bacteria	k__norank_d__Bacteria	p__Planctomycetota	c__Planctomycetes	o__Gemmatales	f__Gemmataceae	g__norank_f__Gemmataceae	s__uncultured_bacterium_f__Gemmataceae	OTU2898	12	4.0E-5	0.33333
d__Bacteria	k__norank_d__Bacteria	p__Myxococcota	c__Polyangiia	o__Haliangiales	f__Haliangiaceae	g__unclassified_f__Haliangiaceae	s__unclassified_f__Haliangiaceae	OTU2711	1	3.38423e-6	0.16667
d__Bacteria	k__norank_d__Bacteria	p__Acidobacteriota	c__Vicinamibacteria	o__Vicinamibacterales	f__norank_o__Vicinamibacterales	g__norank_o__Vicinamibacterales	s__uncultured_Acidobacterium_sp._o__Vicinamibacterales	OTU1649	555	0.00188	1
d__Bacteria	k__norank_d__Bacteria	p__Chloroflexota	c__Ktedonobacteria	o__C0119	f__norank_o__C0119	g__norank_o__C0119	s__uncultured_bacterium_o__C0119	OTU3869	6	2.0E-5	0.33333
d__Bacteria	k__norank_d__Bacteria	p__Myxococcota	c__Polyangiia	o__Nannocystales	f__Nannocystaceae	g__norank_f__Nannocystaceae	s__unclassified_g__norank_f__Nannocystaceae	OTU1516	13	4.0E-5	0.66667
d__Bacteria	k__norank_d__Bacteria	p__Chloroflexota	c__Anaerolineae	o__Aggregatilineales	f__Aggregatilineaceae	g__norank_f__Aggregatilineaceae	s__unclassified_g__norank_f__Aggregatilineaceae	OTU1168	10	3.0E-5	0.16667
d__Bacteria	k__norank_d__Bacteria	p__Gemmatimonadota	c__Gemmatimonadia	o__Gemmatimonadales	f__Gemmatimonadaceae	g__norank_f__Gemmatimonadaceae	s__unclassified_g__norank_f__Gemmatimonadaceae	OTU3428	10	3.0E-5	0.33333
d__Bacteria	k__norank_d__Bacteria	p__Myxococcota	c__Polyangiia	o__Haliangiales	f__Haliangiaceae	g__norank_f__Haliangiaceae	s__unclassified_g__norank_f__Haliangiaceae	OTU4251	96	0.00032	0.83333
d__Bacteria	k__norank_d__Bacteria	p__Myxococcota	c__Myxococcia	o__Myxococcales	f__Myxococcaceae	g__norank_f__Myxococcaceae	s__uncultured_bacterium_f__Myxococcaceae	OTU1922	4	1.0E-5	0.16667
d__Bacteria	k__norank_d__Bacteria	p__Pseudomonadota	c__Alphaproteobacteria	o__Elsterales	f__unclassified_o__Elsterales	g__unclassified_o__Elsterales	s__unclassified_o__Elsterales	OTU4363	19	6.0E-5	0.66667
d__Bacteria	k__norank_d__Bacteria	p__Chlamydiota	c__Chlamydiia	o__Chlamydiales	f__Waddliaceae	g__Waddlia	s__unclassified_g__Waddlia	OTU1522	12	4.0E-5	0.33333
d__Bacteria	k__norank_d__Bacteria	p__Chloroflexota	c__Anaerolineae	o__Aggregatilineales	f__Aggregatilineaceae	g__norank_f__Aggregatilineaceae	s__uncultured_bacterium_f__Aggregatilineaceae	OTU1319	55	0.00019	0.83333
d__Bacteria	k__norank_d__Bacteria	p__Pseudomonadota	c__Gammaproteobacteria	o__Lysobacterales	f__Rhodanobacteraceae	g__Rhodanobacter	s__Rhodanobacter_sp._g__Rhodanobacter	OTU4126	55	0.00019	0.66667
d__Bacteria	k__norank_d__Bacteria	p__Pseudomonadota	c__Gammaproteobacteria	o__Lysobacterales	f__Lysobacteraceae	g__Lysobacter	s__uncultured_bacterium_g__Lysobacter	OTU1762	259	0.00088	1
d__Bacteria	k__norank_d__Bacteria	p__Pseudomonadota	c__Gammaproteobacteria	o__Burkholderiales	f__Oxalobacteraceae	g__unclassified_f__Oxalobacteraceae	s__unclassified_f__Oxalobacteraceae	OTU1117	5	2.0E-5	0.16667
d__Bacteria	k__norank_d__Bacteria	p__Acidobacteriota	c__Acidobacteriae	o__Solibacterales	f__Solibacteraceae	g__Candidatus_Solibacter	s__metagenome_g__Candidatus_Solibacter	OTU3909	60	0.0002	0.83333
d__Bacteria	k__norank_d__Bacteria	p__Patescibacteria	c__ABY1	o__Candidatus_Uhrbacteria	f__norank_o__Candidatus_Uhrbacteria	g__norank_o__Candidatus_Uhrbacteria	s__unclassified_g__norank_o__Candidatus_Uhrbacteria	OTU367	2	6.76846e-6	0.16667
d__Bacteria	k__norank_d__Bacteria	p__Pseudomonadota	c__Gammaproteobacteria	o__Rickettsiellales	f__Rickettsiellaceae	g__norank_f__Rickettsiellaceae	s__unclassified_g__norank_f__Rickettsiellaceae	OTU4011	13	4.0E-5	0.5
d__Bacteria	k__norank_d__Bacteria	p__Myxococcota	c__Myxococcia	o__Myxococcales	f__Myxococcaceae	g__norank_f__Myxococcaceae	s__unclassified_g__norank_f__Myxococcaceae	OTU2191	19	6.0E-5	0.83333
d__Bacteria	k__norank_d__Bacteria	p__Acidobacteriota	c__Vicinamibacteria	o__Subgroup_17	f__norank_o__Subgroup_17	g__norank_o__Subgroup_17	s__uncultured_Acidobacteriales_bacterium_o__Subgroup_17	OTU1423	6	2.0E-5	0.16667
d__Bacteria	k__norank_d__Bacteria	p__Chloroflexota	c__Chloroflexia	o__Thermomicrobiales	f__JG30-KF-CM45	g__norank_f__JG30-KF-CM45	s__uncultured_Thermomicrobia_bacterium_f__JG30-KF-CM45	OTU2359	77	0.00026	1
d__Bacteria	k__norank_d__Bacteria	p__Pseudomonadota	c__Gammaproteobacteria	o__Burkholderiales	f__unclassified_o__Burkholderiales	g__unclassified_o__Burkholderiales	s__unclassified_o__Burkholderiales	OTU2561	3	1.0E-5	0.33333
d__Bacteria	k__norank_d__Bacteria	p__Armatimonadota	c__Fimbriimonadia	o__Fimbriimonadales	f__Fimbriimonadaceae	g__norank_f__Fimbriimonadaceae	s__uncultured_bacterium_f__Fimbriimonadaceae	OTU2051	46	0.00016	0.83333
d__Bacteria	k__norank_d__Bacteria	p__Actinomycetota	c__MB-A2-108	o__norank_c__MB-A2-108	f__norank_c__MB-A2-108	g__norank_c__MB-A2-108	s__uncultured_actinobacterium_c__MB-A2-108	OTU1330	5	2.0E-5	0.33333
d__Bacteria	k__norank_d__Bacteria	p__Pseudomonadota	c__Gammaproteobacteria	o__Rickettsiellales	f__Rickettsiellaceae	g__norank_f__Rickettsiellaceae	s__unclassified_g__norank_f__Rickettsiellaceae	OTU2913	2	6.76846e-6	0.16667
d__Bacteria	k__norank_d__Bacteria	p__Bacteroidota	c__Bacteroidia	o__Chitinophagales	f__Chitinophagaceae	g__unclassified_f__Chitinophagaceae	s__unclassified_f__Chitinophagaceae	OTU1916	39	0.00013	0.66667
d__Bacteria	k__norank_d__Bacteria	p__Myxococcota	c__bacteriap25	o__norank_c__bacteriap25	f__norank_c__bacteriap25	g__norank_c__bacteriap25	s__Deltaproteobacteria_bacterium_RIFCSPLOWO2_02_FULL_40_36	OTU315	2	6.76846e-6	0.16667
d__Bacteria	k__norank_d__Bacteria	p__Myxococcota	c__Myxococcia	o__Myxococcales	f__Myxococcaceae	g__norank_f__Myxococcaceae	s__uncultured_bacterium_f__Myxococcaceae	OTU486	4	1.0E-5	0.16667
d__Bacteria	k__norank_d__Bacteria	p__Chloroflexota	c__Chloroflexia	o__Chloroflexales	f__Herpetosiphonaceae	g__Herpetosiphon	s__uncultured_Chloroflexi_bacterium_g__Herpetosiphon	OTU2762	9	3.0E-5	0.16667
d__Bacteria	k__norank_d__Bacteria	p__Dependentiae	c__Babeliae	o__Babeliales	f__Vermiphilaceae	g__norank_f__Vermiphilaceae	s__uncultured_bacterium_f__Vermiphilaceae	OTU1446	6	2.0E-5	0.5
d__Bacteria	k__norank_d__Bacteria	p__Verrucomicrobiota	c__Verrucomicrobiia	o__Opitutales	f__Puniceicoccaceae	g__unclassified_f__Puniceicoccaceae	s__unclassified_f__Puniceicoccaceae	OTU4294	3	1.0E-5	0.16667
d__Bacteria	k__norank_d__Bacteria	p__Chloroflexota	c__Anaerolineae	o__Anaerolineales	f__Anaerolineaceae	g__Anaerolinea	s__unclassified_g__Anaerolinea	OTU2670	25	8.0E-5	0.66667
d__Bacteria	k__norank_d__Bacteria	p__Planctomycetota	c__Phycisphaerae	o__Tepidisphaerales	f__WD2101_soil_group	g__norank_f__WD2101_soil_group	s__uncultured_planctomycete_f__WD2101_soil_group	OTU2775	9	3.0E-5	0.16667
d__Bacteria	k__norank_d__Bacteria	p__Patescibacteria	c__Saccharimonadia	o__Saccharimonadales	f__LWQ8	g__norank_f__LWQ8	s__uncultured_bacterium_f__LWQ8	OTU4432	21	7.0E-5	0.5
d__Bacteria	k__norank_d__Bacteria	p__Patescibacteria	c__unclassified_p__Patescibacteria	o__unclassified_p__Patescibacteria	f__unclassified_p__Patescibacteria	g__unclassified_p__Patescibacteria	s__unclassified_p__Patescibacteria	OTU44	6	2.0E-5	0.16667
d__Bacteria	k__norank_d__Bacteria	p__Armatimonadota	c__norank_p__Armatimonadota	o__norank_p__Armatimonadota	f__norank_p__Armatimonadota	g__norank_p__Armatimonadota	s__uncultured_bacterium_p__Armatimonadota	OTU4147	2	6.76846e-6	0.16667
d__Bacteria	k__norank_d__Bacteria	p__Planctomycetota	c__Phycisphaerae	o__Phycisphaerales	f__Phycisphaeraceae	g__SM1A02	s__unclassified_g__SM1A02	OTU3138	6	2.0E-5	0.5
d__Bacteria	k__norank_d__Bacteria	p__Acidobacteriota	c__Acidobacteriae	o__Bryobacterales	f__Bryobacteraceae	g__Bryobacter	s__uncultured_bacterium_g__Bryobacter	OTU4303	66	0.00022	1
d__Bacteria	k__norank_d__Bacteria	p__Actinomycetota	c__Actinobacteria	o__Propionibacteriales	f__Nocardioidaceae	g__Nocardioides	s__Nocardioides_sp._g__Nocardioides	OTU3358	10	3.0E-5	0.66667
d__Bacteria	k__norank_d__Bacteria	p__Entotheonellaeota	c__Entotheonellia	o__Entotheonellales	f__Entotheonellaceae	g__Candidatus_Entotheonella	s__uncultured_bacterium_g__Candidatus_Entotheonella	OTU3565	13	4.0E-5	0.33333
d__Bacteria	k__norank_d__Bacteria	p__Bacteroidota	c__Bacteroidia	o__Cytophagales	f__Microscillaceae	g__Chryseotalea	s__metagenome_g__Chryseotalea	OTU1915	44	0.00015	0.83333
d__Bacteria	k__norank_d__Bacteria	p__Gemmatimonadota	c__Gemmatimonadia	o__Gemmatimonadales	f__Gemmatimonadaceae	g__Gemmatimonas	s__uncultured_Gemmatimonadetes_bacterium_g__Gemmatimonas	OTU4395	278	0.00094	1
d__Bacteria	k__norank_d__Bacteria	p__Acidobacteriota	c__Holophagae	o__Subgroup_7	f__norank_o__Subgroup_7	g__norank_o__Subgroup_7	s__uncultured_Acidobacteria_bacterium_o__Subgroup_7	OTU2611	21	7.0E-5	0.66667
d__Bacteria	k__norank_d__Bacteria	p__Bacillota	c__Bacilli	o__Paenibacillales	f__Paenibacillaceae	g__Ammoniphilus	s__unclassified_g__Ammoniphilus	OTU35	14	5.0E-5	0.33333
d__Bacteria	k__norank_d__Bacteria	p__Patescibacteria	c__Saccharimonadia	o__Saccharimonadales	f__unclassified_o__Saccharimonadales	g__unclassified_o__Saccharimonadales	s__unclassified_o__Saccharimonadales	OTU4342	24	8.0E-5	0.33333
d__Bacteria	k__norank_d__Bacteria	p__Planctomycetota	c__Phycisphaerae	o__Phycisphaerales	f__Phycisphaeraceae	g__AKYG587	s__uncultured_bacterium_g__AKYG587	OTU1943	25	8.0E-5	0.83333
d__Bacteria	k__norank_d__Bacteria	p__Pseudomonadota	c__Alphaproteobacteria	o__Puniceispirillales	f__EF100-94H03	g__norank_f__EF100-94H03	s__uncultured_bacterium_f__EF100-94H03	OTU1497	4	1.0E-5	0.33333
d__Bacteria	k__norank_d__Bacteria	p__Bacteroidota	c__Bacteroidia	o__Cytophagales	f__Cytophagaceae	g__Cytophaga	s__uncultured_bacterium_g__Cytophaga	OTU2718	17	6.0E-5	0.66667
d__Bacteria	k__norank_d__Bacteria	p__Bacteroidota	c__Bacteroidia	o__Chitinophagales	f__Chitinophagaceae	g__unclassified_f__Chitinophagaceae	s__unclassified_f__Chitinophagaceae	OTU574	82	0.00028	0.83333
d__Bacteria	k__norank_d__Bacteria	p__Acidobacteriota	c__Vicinamibacteria	o__Vicinamibacterales	f__Vicinamibacteraceae	g__norank_f__Vicinamibacteraceae	s__unclassified_g__norank_f__Vicinamibacteraceae	OTU4068	30	0.0001	0.83333
d__Bacteria	k__norank_d__Bacteria	p__Acidobacteriota	c__Blastocatellia	o__11-24	f__norank_o__11-24	g__norank_o__11-24	s__uncultured_Acidobacteria_bacterium_o__11-24	OTU1507	6	2.0E-5	0.33333
d__Bacteria	k__norank_d__Bacteria	p__Bacteroidota	c__Bacteroidia	o__Sphingobacteriales	f__AKYH767	g__norank_f__AKYH767	s__uncultured_bacterium_f__AKYH767	OTU1692	8	3.0E-5	0.33333
d__Bacteria	k__norank_d__Bacteria	p__Myxococcota	c__Myxococcia	o__Myxococcales	f__Anaeromyxobacteraceae	g__Anaeromyxobacter	s__uncultured_bacterium_g__Anaeromyxobacter	OTU3128	23	8.0E-5	0.5
d__Bacteria	k__norank_d__Bacteria	p__Pseudomonadota	c__Alphaproteobacteria	o__Micavibrionales	f__norank_o__Micavibrionales	g__norank_o__Micavibrionales	s__unclassified_g__norank_o__Micavibrionales	OTU822	6	2.0E-5	0.16667
d__Bacteria	k__norank_d__Bacteria	p__Actinomycetota	c__Acidimicrobiia	o__Microtrichales	f__norank_o__Microtrichales	g__norank_o__Microtrichales	s__unclassified_g__norank_o__Microtrichales	OTU3316	20	7.0E-5	0.83333
d__Bacteria	k__norank_d__Bacteria	p__Bacillota	c__Bacilli	o__Alicyclobacillales	f__Alicyclobacillaceae	g__Tumebacillus	s__unclassified_g__Tumebacillus	OTU311	45	0.00015	0.33333
d__Bacteria	k__norank_d__Bacteria	p__Pseudomonadota	c__Alphaproteobacteria	o__Hyphomicrobiales	f__Beijerinckiaceae	g__Microvirga	s__uncultured_bacterium_g__Microvirga	OTU416	32	0.00011	0.83333
d__Bacteria	k__norank_d__Bacteria	p__Bacillota	c__Bacilli	o__Paenibacillales	f__Paenibacillaceae	g__Paenibacillus	s__Paenibacillus_panacisoli	OTU688	39	0.00013	1
d__Bacteria	k__norank_d__Bacteria	p__Gemmatimonadota	c__Gemmatimonadia	o__Gemmatimonadales	f__Gemmatimonadaceae	g__norank_f__Gemmatimonadaceae	s__Gemmatimonas_sp._WX54	OTU2538	8	3.0E-5	0.33333
d__Bacteria	k__norank_d__Bacteria	p__Actinomycetota	c__MB-A2-108	o__norank_c__MB-A2-108	f__norank_c__MB-A2-108	g__norank_c__MB-A2-108	s__metagenome_c__MB-A2-108	OTU1447	95	0.00032	1
d__Bacteria	k__norank_d__Bacteria	p__Pseudomonadota	c__Alphaproteobacteria	o__Caedibacterales	f__Caedibacteraceae	g__Candidatus_Nucleicultrix	s__unclassified_g__Candidatus_Nucleicultrix	OTU3756	7	2.0E-5	0.16667
d__Bacteria	k__norank_d__Bacteria	p__Pseudomonadota	c__Gammaproteobacteria	o__Pseudomonadales	f__Pseudomonadaceae	g__Pseudomonas	s__Pseudomonas_sp._DY-1	OTU2612	601	0.00203	1
d__Bacteria	k__norank_d__Bacteria	p__Pseudomonadota	c__Gammaproteobacteria	o__Lysobacterales	f__Lysobacteraceae	g__Arenimonas	s__uncultured_bacterium_g__Arenimonas	OTU2982	11	4.0E-5	0.66667
d__Bacteria	k__norank_d__Bacteria	p__Bdellovibrionota	c__Bdellovibrionia	o__Bdellovibrionales	f__Pseudobdellovibrionaceae	g__OM27_clade	s__unclassified_g__OM27_clade	OTU4211	4	1.0E-5	0.33333
d__Bacteria	k__norank_d__Bacteria	p__Methylomirabilota	c__Methylomirabilia	o__Rokubacteriales	f__WX65	g__norank_f__WX65	s__uncultured_bacterium_f__WX65	OTU2277	9	3.0E-5	0.16667
d__Bacteria	k__norank_d__Bacteria	p__Chloroflexota	c__Ktedonobacteria	o__Ktedonobacterales	f__Ktedonobacteraceae	g__BacC-u-018	s__uncultured_Ktedonobacter_sp._g__BacC-u-018	OTU928	16	5.0E-5	0.5
d__Bacteria	k__norank_d__Bacteria	p__Pseudomonadota	c__Gammaproteobacteria	o__Burkholderiales	f__Rhodocyclaceae	g__Uliginosibacterium	s__unclassified_g__Uliginosibacterium	OTU3569	8	3.0E-5	0.16667
d__Bacteria	k__norank_d__Bacteria	p__Pseudomonadota	c__Alphaproteobacteria	o__unclassified_c__Alphaproteobacteria	f__unclassified_c__Alphaproteobacteria	g__unclassified_c__Alphaproteobacteria	s__unclassified_c__Alphaproteobacteria	OTU3494	13	4.0E-5	0.66667
d__Bacteria	k__norank_d__Bacteria	p__Thermodesulfobacteriota	c__norank_p__Thermodesulfobacteriota	o__norank_p__Thermodesulfobacteriota	f__norank_p__Thermodesulfobacteriota	g__norank_p__Thermodesulfobacteriota	s__unclassified_g__norank_p__Thermodesulfobacteriota	OTU1717	73	0.00025	1
d__Bacteria	k__norank_d__Bacteria	p__Actinomycetota	c__Thermoleophilia	o__Solirubrobacterales	f__67-14	g__norank_f__67-14	s__unclassified_g__norank_f__67-14	OTU2231	113	0.00038	1
d__Bacteria	k__norank_d__Bacteria	p__Pseudomonadota	c__Alphaproteobacteria	o__unclassified_c__Alphaproteobacteria	f__unclassified_c__Alphaproteobacteria	g__unclassified_c__Alphaproteobacteria	s__unclassified_c__Alphaproteobacteria	OTU1530	55	0.00019	0.83333
d__Bacteria	k__norank_d__Bacteria	p__Planctomycetota	c__Planctomycetes	o__Gemmatales	f__Gemmataceae	g__norank_f__Gemmataceae	s__uncultured_bacterium_f__Gemmataceae	OTU2136	39	0.00013	0.16667
d__Bacteria	k__norank_d__Bacteria	p__Pseudomonadota	c__Alphaproteobacteria	o__Hyphomicrobiales	f__Hyphomicrobiales_	g__norank_f__Hyphomicrobiales_	s__uncultured_bacterium_f__Hyphomicrobiales_	OTU2033	75	0.00025	0.5
d__Bacteria	k__norank_d__Bacteria	p__Bacillota	c__Bacilli	o__Alicyclobacillales	f__Alicyclobacillaceae	g__Tumebacillus	s__unclassified_g__Tumebacillus	OTU2539	37	0.00013	0.66667
d__Bacteria	k__norank_d__Bacteria	p__Pseudomonadota	c__Gammaproteobacteria	o__Burkholderiales	f__TRA3-20	g__norank_f__TRA3-20	s__uncultured_beta_proteobacterium_f__TRA3-20	OTU2135	127	0.00043	1
d__Bacteria	k__norank_d__Bacteria	p__Chloroflexota	c__OLB14	o__norank_c__OLB14	f__norank_c__OLB14	g__norank_c__OLB14	s__metagenome_c__OLB14	OTU3294	14	5.0E-5	0.66667
d__Bacteria	k__norank_d__Bacteria	p__Pseudomonadota	c__Alphaproteobacteria	o__Rickettsiales	f__SM2D12	g__norank_f__SM2D12	s__metagenome_f__SM2D12	OTU4445	2	6.76846e-6	0.16667
d__Bacteria	k__norank_d__Bacteria	p__Dependentiae	c__Babeliae	o__Babeliales	f__Vermiphilaceae	g__norank_f__Vermiphilaceae	s__uncultured_bacterium_f__Vermiphilaceae	OTU1103	10	3.0E-5	0.33333
d__Bacteria	k__norank_d__Bacteria	p__Elusimicrobiota	c__Elusimicrobia	o__MVP-88	f__norank_o__MVP-88	g__norank_o__MVP-88	s__unclassified_g__norank_o__MVP-88	OTU394	2	6.76846e-6	0.16667
d__Bacteria	k__norank_d__Bacteria	p__Planctomycetota	c__Phycisphaerae	o__Tepidisphaerales	f__WD2101_soil_group	g__norank_f__WD2101_soil_group	s__uncultured_planctomycete_f__WD2101_soil_group	OTU2499	7	2.0E-5	0.5
d__Bacteria	k__norank_d__Bacteria	p__Bacteroidota	c__Bacteroidia	o__Cytophagales	f__Microscillaceae	g__unclassified_f__Microscillaceae	s__unclassified_f__Microscillaceae	OTU2579	41	0.00014	1
d__Bacteria	k__norank_d__Bacteria	p__Actinomycetota	c__Thermoleophilia	o__Gaiellales	f__unclassified_o__Gaiellales	g__unclassified_o__Gaiellales	s__unclassified_o__Gaiellales	OTU4057	33	0.00011	0.83333
d__Bacteria	k__norank_d__Bacteria	p__Patescibacteria	c__Parcubacteria	o__norank_c__Parcubacteria	f__norank_c__Parcubacteria	g__norank_c__Parcubacteria	s__uncultured_bacterium_c__Parcubacteria	OTU672	5	2.0E-5	0.16667
d__Bacteria	k__norank_d__Bacteria	p__Acidobacteriota	c__Subgroup_22	o__norank_c__Subgroup_22	f__norank_c__Subgroup_22	g__norank_c__Subgroup_22	s__uncultured_Acidobacteriales_bacterium_c__Subgroup_22	OTU1250	645	0.00218	0.5
d__Bacteria	k__norank_d__Bacteria	p__Chloroflexota	c__Anaerolineae	o__Aggregatilineales	f__Aggregatilineaceae	g__norank_f__Aggregatilineaceae	s__unclassified_g__norank_f__Aggregatilineaceae	OTU2285	270	0.00091	0.66667
d__Bacteria	k__norank_d__Bacteria	p__Pseudomonadota	c__Alphaproteobacteria	o__Dongiales	f__Dongiaceae	g__Dongia	s__uncultured_bacterium_g__Dongia	OTU1858	2273	0.00769	1
d__Bacteria	k__norank_d__Bacteria	p__Methylomirabilota	c__Methylomirabilia	o__Rokubacteriales	f__WX65	g__norank_f__WX65	s__uncultured_bacterium_f__WX65	OTU3044	60	0.0002	0.83333
d__Bacteria	k__norank_d__Bacteria	p__Myxococcota	c__bacteriap25	o__norank_c__bacteriap25	f__norank_c__bacteriap25	g__norank_c__bacteriap25	s__unclassified_g__norank_c__bacteriap25	OTU1347	186	0.00063	0.66667
d__Bacteria	k__norank_d__Bacteria	p__Pseudomonadota	c__Alphaproteobacteria	o__Hyphomicrobiales	f__Rhodomicrobiaceae	g__Rhodomicrobium	s__uncultured_bacterium_g__Rhodomicrobium	OTU185	43	0.00015	0.5
d__Bacteria	k__norank_d__Bacteria	p__Patescibacteria	c__Saccharimonadia	o__Saccharimonadales	f__LWQ8	g__norank_f__LWQ8	s__uncultured_bacterium_f__LWQ8	OTU3999	6	2.0E-5	0.16667
d__Bacteria	k__norank_d__Bacteria	p__NB1-j	c__norank_p__NB1-j	o__norank_p__NB1-j	f__norank_p__NB1-j	g__norank_p__NB1-j	s__metagenome_p__NB1-j	OTU3292	9	3.0E-5	0.5
d__Bacteria	k__norank_d__Bacteria	p__Myxococcota	c__Myxococcia	o__Myxococcales	f__Anaeromyxobacteraceae	g__Anaeromyxobacter	s__uncultured_bacterium_g__Anaeromyxobacter	OTU3554	84	0.00028	0.66667
d__Bacteria	k__norank_d__Bacteria	p__Gemmatimonadota	c__Gemmatimonadia	o__Gemmatimonadales	f__Gemmatimonadaceae	g__unclassified_f__Gemmatimonadaceae	s__unclassified_f__Gemmatimonadaceae	OTU4172	2	6.76846e-6	0.16667
d__Bacteria	k__norank_d__Bacteria	p__Myxococcota	c__bacteriap25	o__norank_c__bacteriap25	f__norank_c__bacteriap25	g__norank_c__bacteriap25	s__unclassified_g__norank_c__bacteriap25	OTU2765	53	0.00018	0.83333
d__Bacteria	k__norank_d__Bacteria	p__Pseudomonadota	c__Gammaproteobacteria	o__Lysobacterales	f__Lysobacteraceae	g__Pseudoxanthomonas	s__Pseudoxanthomonas_mexicana	OTU3068	7	2.0E-5	0.5
d__Bacteria	k__norank_d__Bacteria	p__Gemmatimonadota	c__Gemmatimonadia	o__Gemmatimonadales	f__Gemmatimonadaceae	g__Gemmatimonas	s__uncultured_Gemmatimonadetes_bacterium_g__Gemmatimonas	OTU4083	416	0.00141	0.66667
d__Bacteria	k__norank_d__Bacteria	p__Bacteroidota	c__Bacteroidia	o__Cytophagales	f__Microscillaceae	g__norank_f__Microscillaceae	s__uncultured_Ohtaekwangia_sp._f__Microscillaceae	OTU64	29	0.0001	0.33333
d__Bacteria	k__norank_d__Bacteria	p__Pseudomonadota	c__Alphaproteobacteria	o__Caulobacterales	f__Caulobacteraceae	g__Phenylobacterium	s__unclassified_g__Phenylobacterium	OTU3963	18	6.0E-5	1
d__Bacteria	k__norank_d__Bacteria	p__Acidobacteriota	c__Acidobacteriae	o__Subgroup_2	f__norank_o__Subgroup_2	g__norank_o__Subgroup_2	s__unclassified_g__norank_o__Subgroup_2	OTU2139	8	3.0E-5	0.33333
d__Bacteria	k__norank_d__Bacteria	p__Chloroflexota	c__Chloroflexia	o__Chloroflexales	f__Roseiflexaceae	g__norank_f__Roseiflexaceae	s__uncultured_bacterium_f__Roseiflexaceae	OTU2780	94	0.00032	0.83333
d__Bacteria	k__norank_d__Bacteria	p__Pseudomonadota	c__Gammaproteobacteria	o__norank_c__Gammaproteobacteria	f__norank_c__Gammaproteobacteria	g__norank_c__Gammaproteobacteria	s__unclassified_g__norank_c__Gammaproteobacteria	OTU1586	15	5.0E-5	0.66667
d__Bacteria	k__norank_d__Bacteria	p__Patescibacteria	c__Saccharimonadia	o__Saccharimonadales	f__WWH38	g__norank_f__WWH38	s__uncultured_bacterium_f__WWH38	OTU1022	88	0.0003	0.33333
d__Bacteria	k__norank_d__Bacteria	p__Latescibacterota	c__norank_p__Latescibacterota	o__norank_p__Latescibacterota	f__norank_p__Latescibacterota	g__norank_p__Latescibacterota	s__uncultured_bacterium_p__Latescibacterota	OTU76	19	6.0E-5	0.66667
d__Bacteria	k__norank_d__Bacteria	p__Gemmatimonadota	c__Gemmatimonadia	o__Gemmatimonadales	f__Gemmatimonadaceae	g__norank_f__Gemmatimonadaceae	s__uncultured_Gemmatimonadales_bacterium_f__Gemmatimonadaceae	OTU3122	61	0.00021	1
d__Bacteria	k__norank_d__Bacteria	p__Pseudomonadota	c__Alphaproteobacteria	o__Holosporales	f__Holosporaceae	g__norank_f__Holosporaceae	s__uncultured_bacterium_f__Holosporaceae	OTU214	13	4.0E-5	0.5
d__Bacteria	k__norank_d__Bacteria	p__Bacillota	c__Bacilli	o__Paenibacillales	f__Paenibacillaceae	g__Paenibacillus	s__unclassified_g__Paenibacillus	OTU2251	27	9.0E-5	0.66667
d__Bacteria	k__norank_d__Bacteria	p__Bacillota	c__Clostridia	o__Clostridiales	f__Clostridiaceae	g__Clostridium	s__unclassified_g__Clostridium	OTU3374	1	3.38423e-6	0.16667
d__Bacteria	k__norank_d__Bacteria	p__Elusimicrobiota	c__Lineage_IIa	o__norank_c__Lineage_IIa	f__norank_c__Lineage_IIa	g__norank_c__Lineage_IIa	s__uncultured_bacterium_c__Lineage_IIa	OTU3886	1	3.38423e-6	0.16667
d__Bacteria	k__norank_d__Bacteria	p__Pseudomonadota	c__Gammaproteobacteria	o__Rickettsiellales	f__Rickettsiellaceae	g__Aquicella	s__uncultured_bacterium_g__Aquicella	OTU2900	11	4.0E-5	0.33333
d__Bacteria	k__norank_d__Bacteria	p__Bacillota	c__Bacilli	o__Thermoactinomycetales	f__Thermoactinomycetaceae	g__Shimazuella	s__uncultured_bacterium_g__Shimazuella	OTU157	7	2.0E-5	0.33333
d__Bacteria	k__norank_d__Bacteria	p__Pseudomonadota	c__Alphaproteobacteria	o__Micavibrionales	f__norank_o__Micavibrionales	g__norank_o__Micavibrionales	s__metagenome_o__Micavibrionales	OTU4144	4	1.0E-5	0.16667
d__Bacteria	k__norank_d__Bacteria	p__Planctomycetota	c__Phycisphaerae	o__Tepidisphaerales	f__WD2101_soil_group	g__norank_f__WD2101_soil_group	s__uncultured_bacterium_f__WD2101_soil_group	OTU3379	8	3.0E-5	0.16667
d__Bacteria	k__norank_d__Bacteria	p__Actinomycetota	c__Actinobacteria	o__Micrococcales	f__Micrococcaceae	g__Arthrobacter	s__unclassified_g__Arthrobacter	OTU2912	3	1.0E-5	0.16667
d__Bacteria	k__norank_d__Bacteria	p__Acidobacteriota	c__Holophagae	o__Subgroup_7	f__norank_o__Subgroup_7	g__norank_o__Subgroup_7	s__unclassified_g__norank_o__Subgroup_7	OTU4461	4	1.0E-5	0.33333
d__Bacteria	k__norank_d__Bacteria	p__Bacillota	c__Bacilli	o__Bacillales	f__Bacillaceae	g__Priestia	s__Bacillus_sp._(in:_Bacteria)_g__Priestia	OTU74	338	0.00114	1
d__Bacteria	k__norank_d__Bacteria	p__Bacillota	c__Bacilli	o__Paenibacillales	f__Paenibacillaceae	g__Paenibacillus	s__unclassified_g__Paenibacillus	OTU245	29	0.0001	0.66667
d__Bacteria	k__norank_d__Bacteria	p__Actinomycetota	c__Actinobacteria	o__0319-7L14	f__norank_o__0319-7L14	g__norank_o__0319-7L14	s__unclassified_g__norank_o__0319-7L14	OTU1525	30	0.0001	0.66667
d__Bacteria	k__norank_d__Bacteria	p__Chloroflexota	c__TK10	o__norank_c__TK10	f__norank_c__TK10	g__norank_c__TK10	s__unclassified_g__norank_c__TK10	OTU278	2	6.76846e-6	0.16667
d__Bacteria	k__norank_d__Bacteria	p__Bacteroidota	c__Bacteroidia	o__Chitinophagales	f__Chitinophagaceae	g__Puia	s__uncultured_bacterium_g__Puia	OTU4084	7	2.0E-5	0.33333
d__Bacteria	k__norank_d__Bacteria	p__Myxococcota	c__Polyangiia	o__Haliangiales	f__Haliangiaceae	g__norank_f__Haliangiaceae	s__unclassified_g__norank_f__Haliangiaceae	OTU1713	2	6.76846e-6	0.16667
d__Bacteria	k__norank_d__Bacteria	p__Pseudomonadota	c__Gammaproteobacteria	o__Burkholderiales	f__Methylophilaceae	g__unclassified_f__Methylophilaceae	s__unclassified_f__Methylophilaceae	OTU2061	2	6.76846e-6	0.33333
d__Bacteria	k__norank_d__Bacteria	p__Pseudomonadota	c__Alphaproteobacteria	o__Rhodobacterales	f__Paracoccaceae	g__Amaricoccus	s__uncultured_bacterium_g__Amaricoccus	OTU3066	114	0.00039	1
d__Bacteria	k__norank_d__Bacteria	p__Patescibacteria	c__Saccharimonadia	o__Saccharimonadales	f__unclassified_o__Saccharimonadales	g__unclassified_o__Saccharimonadales	s__unclassified_o__Saccharimonadales	OTU651	3	1.0E-5	0.16667
d__Bacteria	k__norank_d__Bacteria	p__Cyanobacteriota	c__Vampirivibrionia	o__Obscuribacterales	f__Obscuribacteraceae	g__norank_f__Obscuribacteraceae	s__uncultured_bacterium_f__Obscuribacteraceae	OTU1616	6	2.0E-5	0.16667
d__Bacteria	k__norank_d__Bacteria	p__Chloroflexota	c__KD4-96	o__norank_c__KD4-96	f__norank_c__KD4-96	g__norank_c__KD4-96	s__uncultured_bacterium_c__KD4-96	OTU2417	37	0.00013	0.83333
d__Bacteria	k__norank_d__Bacteria	p__Acidobacteriota	c__Vicinamibacteria	o__Vicinamibacterales	f__Vicinamibacteraceae	g__norank_f__Vicinamibacteraceae	s__unclassified_g__norank_f__Vicinamibacteraceae	OTU2709	13	4.0E-5	0.5
d__Bacteria	k__norank_d__Bacteria	p__Acidobacteriota	c__Blastocatellia	o__DS-100	f__norank_o__DS-100	g__norank_o__DS-100	s__uncultured_bacterium_o__DS-100	OTU2506	33	0.00011	0.66667
d__Bacteria	k__norank_d__Bacteria	p__Chloroflexota	c__Chloroflexia	o__Thermomicrobiales	f__JG30-KF-CM45	g__norank_f__JG30-KF-CM45	s__uncultured_Thermomicrobia_bacterium_f__JG30-KF-CM45	OTU980	8	3.0E-5	0.83333
d__Bacteria	k__norank_d__Bacteria	p__Bacillota	c__Bacilli	o__Alicyclobacillales	f__Alicyclobacillaceae	g__Effusibacillus	s__uncultured_bacterium_g__Effusibacillus	OTU667	4	1.0E-5	0.16667
d__Bacteria	k__norank_d__Bacteria	p__Pseudomonadota	c__Gammaproteobacteria	o__Burkholderiales	f__Methylophilaceae	g__unclassified_f__Methylophilaceae	s__unclassified_f__Methylophilaceae	OTU761	80	0.00027	0.33333
d__Bacteria	k__norank_d__Bacteria	p__Patescibacteria	c__Saccharimonadia	o__Saccharimonadales	f__unclassified_o__Saccharimonadales	g__unclassified_o__Saccharimonadales	s__unclassified_o__Saccharimonadales	OTU4340	4	1.0E-5	0.16667
d__Bacteria	k__norank_d__Bacteria	p__Pseudomonadota	c__Gammaproteobacteria	o__Coxiellales	f__Coxiellaceae	g__Coxiella	s__unclassified_g__Coxiella	OTU375	3	1.0E-5	0.16667
d__Bacteria	k__norank_d__Bacteria	p__Gemmatimonadota	c__Gemmatimonadia	o__Gemmatimonadales	f__Gemmatimonadaceae	g__norank_f__Gemmatimonadaceae	s__unclassified_g__norank_f__Gemmatimonadaceae	OTU3145	23	8.0E-5	0.66667
d__Bacteria	k__norank_d__Bacteria	p__Pseudomonadota	c__Gammaproteobacteria	o__unclassified_c__Gammaproteobacteria	f__unclassified_c__Gammaproteobacteria	g__unclassified_c__Gammaproteobacteria	s__unclassified_c__Gammaproteobacteria	OTU730	5	2.0E-5	0.16667
d__Bacteria	k__norank_d__Bacteria	p__Pseudomonadota	c__Alphaproteobacteria	o__norank_c__Alphaproteobacteria	f__norank_c__Alphaproteobacteria	g__norank_c__Alphaproteobacteria	s__metagenome_c__Alphaproteobacteria	OTU2323	15	5.0E-5	0.66667
d__Bacteria	k__norank_d__Bacteria	p__Pseudomonadota	c__Alphaproteobacteria	o__Defluviicoccales	f__norank_o__Defluviicoccales	g__norank_o__Defluviicoccales	s__unclassified_g__norank_o__Defluviicoccales	OTU1295	41	0.00014	0.83333
d__Bacteria	k__norank_d__Bacteria	p__Acidobacteriota	c__Acidobacteriae	o__Bryobacterales	f__Bryobacteraceae	g__Bryobacter	s__unclassified_g__Bryobacter	OTU3293	8	3.0E-5	0.66667
d__Bacteria	k__norank_d__Bacteria	p__Chloroflexota	c__Anaerolineae	o__Caldilineales	f__Caldilineaceae	g__norank_f__Caldilineaceae	s__uncultured_bacterium_f__Caldilineaceae	OTU3030	12	4.0E-5	0.33333
d__Bacteria	k__norank_d__Bacteria	p__Chloroflexota	c__Chloroflexia	o__Thermomicrobiales	f__JG30-KF-CM45	g__norank_f__JG30-KF-CM45	s__uncultured_bacterium_f__JG30-KF-CM45	OTU2079	113	0.00038	1
d__Bacteria	k__norank_d__Bacteria	p__Acidobacteriota	c__Vicinamibacteria	o__Vicinamibacterales	f__Vicinamibacteraceae	g__norank_f__Vicinamibacteraceae	s__unclassified_g__norank_f__Vicinamibacteraceae	OTU802	91	0.00031	1
d__Bacteria	k__norank_d__Bacteria	p__Patescibacteria	c__Saccharimonadia	o__Saccharimonadales	f__YM_S32_TM7_50_20	g__norank_f__YM_S32_TM7_50_20	s__uncultured_bacterium_f__YM_S32_TM7_50_20	OTU1725	102	0.00035	1
d__Bacteria	k__norank_d__Bacteria	p__Planctomycetota	c__Planctomycetes	o__Gemmatales	f__Gemmataceae	g__norank_f__Gemmataceae	s__uncultured_bacterium_f__Gemmataceae	OTU2550	7	2.0E-5	0.33333
d__Bacteria	k__norank_d__Bacteria	p__Chlamydiota	c__Chlamydiia	o__Chlamydiales	f__Parachlamydiaceae	g__Neochlamydia	s__uncultured_Chlamydiales_bacterium_g__Neochlamydia	OTU3069	21	7.0E-5	0.83333
d__Bacteria	k__norank_d__Bacteria	p__Verrucomicrobiota	c__Verrucomicrobiia	o__Pedosphaerales	f__Pedosphaeraceae	g__norank_f__Pedosphaeraceae	s__unclassified_g__norank_f__Pedosphaeraceae	OTU1299	36	0.00012	1
d__Bacteria	k__norank_d__Bacteria	p__Elusimicrobiota	c__Lineage_IIb	o__norank_c__Lineage_IIb	f__norank_c__Lineage_IIb	g__norank_c__Lineage_IIb	s__uncultured_bacterium_c__Lineage_IIb	OTU2223	9	3.0E-5	0.5
d__Bacteria	k__norank_d__Bacteria	p__Dependentiae	c__Babeliae	o__Babeliales	f__unclassified_o__Babeliales	g__unclassified_o__Babeliales	s__unclassified_o__Babeliales	OTU1805	5	2.0E-5	0.33333
d__Bacteria	k__norank_d__Bacteria	p__Actinomycetota	c__Actinobacteria	o__Pseudonocardiales	f__Pseudonocardiaceae	g__Saccharopolyspora	s__uncultured_bacterium_g__Saccharopolyspora	OTU3788	5	2.0E-5	0.33333
d__Bacteria	k__norank_d__Bacteria	p__Actinomycetota	c__Acidimicrobiia	o__Microtrichales	f__Microtrichaceae	g__norank_f__Microtrichaceae	s__unclassified_g__norank_f__Microtrichaceae	OTU2647	27	9.0E-5	0.83333
d__Bacteria	k__norank_d__Bacteria	p__Dependentiae	c__Babeliae	o__Babeliales	f__unclassified_o__Babeliales	g__unclassified_o__Babeliales	s__unclassified_o__Babeliales	OTU4301	3	1.0E-5	0.33333
d__Bacteria	k__norank_d__Bacteria	p__Pseudomonadota	c__Alphaproteobacteria	o__norank_c__Alphaproteobacteria	f__norank_c__Alphaproteobacteria	g__norank_c__Alphaproteobacteria	s__uncultured_Rhodobacteraceae_bacterium_c__Alphaproteobacteria	OTU57	15	5.0E-5	0.5
d__Bacteria	k__norank_d__Bacteria	p__Elusimicrobiota	c__Lineage_IIb	o__norank_c__Lineage_IIb	f__norank_c__Lineage_IIb	g__norank_c__Lineage_IIb	s__uncultured_bacterium_c__Lineage_IIb	OTU1860	16	5.0E-5	0.66667
d__Bacteria	k__norank_d__Bacteria	p__Bacillota	c__Bacilli	o__Paenibacillales	f__Paenibacillaceae	g__Paenibacillus	s__unclassified_g__Paenibacillus	OTU3978	6	2.0E-5	0.33333
d__Bacteria	k__norank_d__Bacteria	p__Acidobacteriota	c__Vicinamibacteria	o__Vicinamibacterales	f__norank_o__Vicinamibacterales	g__norank_o__Vicinamibacterales	s__unclassified_g__norank_o__Vicinamibacterales	OTU498	52	0.00018	1
d__Bacteria	k__norank_d__Bacteria	p__Chloroflexota	c__Ktedonobacteria	o__Ktedonobacterales	f__JG30-KF-AS9	g__norank_f__JG30-KF-AS9	s__unclassified_g__norank_f__JG30-KF-AS9	OTU619	2	6.76846e-6	0.16667
d__Bacteria	k__norank_d__Bacteria	p__Actinomycetota	c__Actinobacteria	o__unclassified_c__Actinobacteria	f__unclassified_c__Actinobacteria	g__unclassified_c__Actinobacteria	s__unclassified_c__Actinobacteria	OTU366	1	3.38423e-6	0.16667
d__Bacteria	k__norank_d__Bacteria	p__Planctomycetota	c__OM190	o__norank_c__OM190	f__norank_c__OM190	g__norank_c__OM190	s__uncultured_Planctomycetales_bacterium_c__OM190	OTU130	6	2.0E-5	0.5
d__Bacteria	k__norank_d__Bacteria	p__Bacteroidota	c__Bacteroidia	o__Cytophagales	f__Microscillaceae	g__Chryseotalea	s__unclassified_g__Chryseotalea	OTU1538	46	0.00016	0.66667
d__Bacteria	k__norank_d__Bacteria	p__Actinomycetota	c__Actinobacteria	o__Micromonosporales	f__Micromonosporaceae	g__Dactylosporangium	s__uncultured_bacterium_g__Dactylosporangium	OTU2429	77	0.00026	1
d__Bacteria	k__norank_d__Bacteria	p__Pseudomonadota	c__Alphaproteobacteria	o__Hyphomicrobiales	f__Hyphomicrobiales_	g__norank_f__Hyphomicrobiales_	s__metagenome_f__Hyphomicrobiales_	OTU2031	48	0.00016	1
d__Bacteria	k__norank_d__Bacteria	p__Acidobacteriota	c__AT-s3-28	o__norank_c__AT-s3-28	f__norank_c__AT-s3-28	g__norank_c__AT-s3-28	s__unclassified_g__norank_c__AT-s3-28	OTU2320	17	6.0E-5	0.5
d__Bacteria	k__norank_d__Bacteria	p__Patescibacteria	c__Parcubacteria	o__Candidatus_Liptonbacteria	f__norank_o__Candidatus_Liptonbacteria	g__norank_o__Candidatus_Liptonbacteria	s__unclassified_g__norank_o__Candidatus_Liptonbacteria	OTU2272	4	1.0E-5	0.16667
d__Bacteria	k__norank_d__Bacteria	p__Chloroflexota	c__Anaerolineae	o__Aggregatilineales	f__Aggregatilineaceae	g__norank_f__Aggregatilineaceae	s__unclassified_g__norank_f__Aggregatilineaceae	OTU3713	13	4.0E-5	0.33333
d__Bacteria	k__norank_d__Bacteria	p__Bacteroidota	c__Bacteroidia	o__Cytophagales	f__Microscillaceae	g__norank_f__Microscillaceae	s__uncultured_bacterium_f__Microscillaceae	OTU1510	30	0.0001	0.83333
d__Bacteria	k__norank_d__Bacteria	p__Chlamydiota	c__Chlamydiia	o__Chlamydiales	f__Parachlamydiaceae	g__Neochlamydia	s__metagenome_g__Neochlamydia	OTU906	8	3.0E-5	0.16667
d__Bacteria	k__norank_d__Bacteria	p__Chloroflexota	c__Ktedonobacteria	o__Ktedonobacterales	f__Ktedonobacteraceae	g__unclassified_f__Ktedonobacteraceae	s__unclassified_f__Ktedonobacteraceae	OTU1004	9	3.0E-5	0.16667
d__Bacteria	k__norank_d__Bacteria	p__Chlamydiota	c__Chlamydiia	o__Chlamydiales	f__Parachlamydiaceae	g__Candidatus_Protochlamydia	s__metagenome_g__Candidatus_Protochlamydia	OTU2310	7	2.0E-5	0.16667
d__Bacteria	k__norank_d__Bacteria	p__Chlamydiota	c__Chlamydiia	o__Chlamydiales	f__cvE6	g__norank_f__cvE6	s__uncultured_bacterium_f__cvE6	OTU832	8	3.0E-5	0.16667
d__Bacteria	k__norank_d__Bacteria	p__Pseudomonadota	c__Gammaproteobacteria	o__Burkholderiales	f__SC-I-84	g__norank_f__SC-I-84	s__unclassified_g__norank_f__SC-I-84	OTU204	7	2.0E-5	0.33333
d__Bacteria	k__norank_d__Bacteria	p__Thermodesulfobacteriota	c__norank_p__Thermodesulfobacteriota	o__norank_p__Thermodesulfobacteriota	f__norank_p__Thermodesulfobacteriota	g__norank_p__Thermodesulfobacteriota	s__unclassified_g__norank_p__Thermodesulfobacteriota	OTU2631	7	2.0E-5	0.83333
d__Bacteria	k__norank_d__Bacteria	p__Chloroflexota	c__Ktedonobacteria	o__Ktedonobacterales	f__Ktedonobacteraceae	g__Thermosporothrix	s__uncultured_bacterium_g__Thermosporothrix	OTU1480	5	2.0E-5	0.33333
d__Bacteria	k__norank_d__Bacteria	p__Actinomycetota	c__Actinobacteria	o__0319-7L14	f__norank_o__0319-7L14	g__norank_o__0319-7L14	s__uncultured_bacterium_o__0319-7L14	OTU4	4	1.0E-5	0.16667
d__Bacteria	k__norank_d__Bacteria	p__Chloroflexota	c__Anaerolineae	o__Caldilineales	f__Caldilineaceae	g__norank_f__Caldilineaceae	s__unclassified_g__norank_f__Caldilineaceae	OTU414	8	3.0E-5	0.66667
d__Bacteria	k__norank_d__Bacteria	p__Myxococcota	c__Myxococcia	o__Myxococcales	f__Myxococcaceae	g__norank_f__Myxococcaceae	s__unclassified_g__norank_f__Myxococcaceae	OTU3484	2	6.76846e-6	0.16667
d__Bacteria	k__norank_d__Bacteria	p__Chloroflexota	c__Anaerolineae	o__Aggregatilineales	f__A4b	g__norank_f__A4b	s__uncultured_bacterium_f__A4b	OTU2216	130	0.00044	0.66667
d__Bacteria	k__norank_d__Bacteria	p__Planctomycetota	c__Phycisphaerae	o__Tepidisphaerales	f__WD2101_soil_group	g__norank_f__WD2101_soil_group	s__uncultured_bacterium_f__WD2101_soil_group	OTU4325	11	4.0E-5	0.66667
d__Bacteria	k__norank_d__Bacteria	p__Patescibacteria	c__Parcubacteria	o__Candidatus_Yanofskybacteria	f__norank_o__Candidatus_Yanofskybacteria	g__norank_o__Candidatus_Yanofskybacteria	s__unclassified_g__norank_o__Candidatus_Yanofskybacteria	OTU3612	10	3.0E-5	0.33333
d__Bacteria	k__norank_d__Bacteria	p__Acidobacteriota	c__Vicinamibacteria	o__Vicinamibacterales	f__norank_o__Vicinamibacterales	g__norank_o__Vicinamibacterales	s__unclassified_g__norank_o__Vicinamibacterales	OTU2894	20	7.0E-5	0.83333
d__Bacteria	k__norank_d__Bacteria	p__Pseudomonadota	c__Alphaproteobacteria	o__Rickettsiales	f__AB1	g__norank_f__AB1	s__uncultured_proteobacterium_f__AB1	OTU940	6	2.0E-5	0.66667
d__Bacteria	k__norank_d__Bacteria	p__Myxococcota	c__Myxococcia	o__Myxococcales	f__Myxococcaceae	g__P3OB-42	s__unclassified_g__P3OB-42	OTU4175	12	4.0E-5	0.66667
d__Bacteria	k__norank_d__Bacteria	p__Thermodesulfobacteriota	c__Desulfuromonadia	o__Geobacterales	f__Geobacteraceae	g__Geobacter	s__uncultured_bacterium_g__Geobacter	OTU3184	98	0.00033	0.5
d__Bacteria	k__norank_d__Bacteria	p__Acidobacteriota	c__Thermoanaerobaculia	o__Thermoanaerobaculales	f__Thermoanaerobaculaceae	g__Subgroup_10	s__unclassified_g__Subgroup_10	OTU2608	18	6.0E-5	0.33333
d__Bacteria	k__norank_d__Bacteria	p__Myxococcota	c__bacteriap25	o__norank_c__bacteriap25	f__norank_c__bacteriap25	g__norank_c__bacteriap25	s__uncultured_Syntrophobacterales_bacterium_c__bacteriap25	OTU2581	29	0.0001	0.66667
d__Bacteria	k__norank_d__Bacteria	p__Pseudomonadota	c__Gammaproteobacteria	o__Burkholderiales	f__Gallionellaceae	g__Sideroxydans	s__unclassified_g__Sideroxydans	OTU2959	9	3.0E-5	0.5
d__Bacteria	k__norank_d__Bacteria	p__Bdellovibrionota	c__Bdellovibrionia	o__Bdellovibrionales	f__Pseudobdellovibrionaceae	g__Bdellovibrio	s__uncultured_bacterium_g__Bdellovibrio	OTU942	11	4.0E-5	0.66667
d__Bacteria	k__norank_d__Bacteria	p__Bacillota	c__Bacilli	o__Paenibacillales	f__Paenibacillaceae	g__Paenibacillus	s__unclassified_g__Paenibacillus	OTU2797	6	2.0E-5	0.83333
d__Bacteria	k__norank_d__Bacteria	p__Actinomycetota	c__Acidimicrobiia	o__Acidimicrobiales	f__Acidimicrobiaceae	g__unclassified_f__Acidimicrobiaceae	s__unclassified_f__Acidimicrobiaceae	OTU3570	75	0.00025	1
d__Bacteria	k__norank_d__Bacteria	p__Pseudomonadota	c__Alphaproteobacteria	o__Reyranellales	f__Reyranellaceae	g__Reyranella	s__unclassified_g__Reyranella	OTU3104	1114	0.00377	1
d__Bacteria	k__norank_d__Bacteria	p__Bdellovibrionota	c__Bdellovibrionia	o__Bdellovibrionales	f__Pseudobdellovibrionaceae	g__norank_f__Pseudobdellovibrionaceae	s__uncultured_bacterium_f__Pseudobdellovibrionaceae	OTU4061	28	9.0E-5	1
d__Bacteria	k__norank_d__Bacteria	p__Actinomycetota	c__Thermoleophilia	o__Solirubrobacterales	f__67-14	g__norank_f__67-14	s__unclassified_g__norank_f__67-14	OTU1390	48	0.00016	1
d__Bacteria	k__norank_d__Bacteria	p__Myxococcota	c__Polyangiia	o__Polyangiales	f__Polyangiaceae	g__Sorangium	s__uncultured_bacterium_g__Sorangium	OTU321	6	2.0E-5	0.33333
d__Bacteria	k__norank_d__Bacteria	p__Actinomycetota	c__Acidimicrobiia	o__Microtrichales	f__Iamiaceae	g__Aquihabitans	s__metagenome_g__Aquihabitans	OTU2809	1	3.38423e-6	0.16667
d__Bacteria	k__norank_d__Bacteria	p__Pseudomonadota	c__Gammaproteobacteria	o__Burkholderiales	f__unclassified_o__Burkholderiales	g__unclassified_o__Burkholderiales	s__unclassified_o__Burkholderiales	OTU3179	2	6.76846e-6	0.16667
d__Bacteria	k__norank_d__Bacteria	p__NB1-j	c__norank_p__NB1-j	o__norank_p__NB1-j	f__norank_p__NB1-j	g__norank_p__NB1-j	s__uncultured_Desulfoglaeba_sp.	OTU2382	20	7.0E-5	0.66667
d__Bacteria	k__norank_d__Bacteria	p__Thermodesulfobacteriota	c__Desulfuromonadia	o__Geobacterales	f__Geobacteraceae	g__unclassified_f__Geobacteraceae	s__unclassified_f__Geobacteraceae	OTU3390	23	8.0E-5	0.66667
d__Bacteria	k__norank_d__Bacteria	p__Actinomycetota	c__Acidimicrobiia	o__Acidimicrobiales	f__Acidimicrobiaceae	g__Acidiferrimicrobium	s__uncultured_Acidimicrobiia_bacterium_g__Acidiferrimicrobium	OTU645	90	0.0003	1
d__Bacteria	k__norank_d__Bacteria	p__Planctomycetota	c__Phycisphaerae	o__Phycisphaerales	f__Phycisphaeraceae	g__norank_f__Phycisphaeraceae	s__uncultured_bacterium_f__Phycisphaeraceae	OTU4428	6	2.0E-5	0.5
d__Bacteria	k__norank_d__Bacteria	p__Planctomycetota	c__Phycisphaerae	o__Tepidisphaerales	f__CPla-3_termite_group	g__norank_f__CPla-3_termite_group	s__metagenome_f__CPla-3_termite_group	OTU3774	3	1.0E-5	0.16667
d__Bacteria	k__norank_d__Bacteria	p__Pseudomonadota	c__Alphaproteobacteria	o__norank_c__Alphaproteobacteria	f__norank_c__Alphaproteobacteria	g__norank_c__Alphaproteobacteria	s__unclassified_g__norank_c__Alphaproteobacteria	OTU1843	20	7.0E-5	0.83333
d__Bacteria	k__norank_d__Bacteria	p__Pseudomonadota	c__Gammaproteobacteria	o__Burkholderiales	f__Nitrosomonadaceae	g__MND1	s__unclassified_g__MND1	OTU100	13	4.0E-5	0.66667
d__Bacteria	k__norank_d__Bacteria	p__Actinomycetota	c__Thermoleophilia	o__Solirubrobacterales	f__Solirubrobacteraceae	g__Solirubrobacter	s__uncultured_bacterium_g__Solirubrobacter	OTU246	4	1.0E-5	0.16667
d__Bacteria	k__norank_d__Bacteria	p__Verrucomicrobiota	c__Verrucomicrobiia	o__S-BQ2-57_soil_group	f__norank_o__S-BQ2-57_soil_group	g__norank_o__S-BQ2-57_soil_group	s__uncultured_bacterium_o__S-BQ2-57_soil_group	OTU458	8	3.0E-5	0.16667
d__Bacteria	k__norank_d__Bacteria	p__Verrucomicrobiota	c__Verrucomicrobiia	o__Pedosphaerales	f__Pedosphaeraceae	g__norank_f__Pedosphaeraceae	s__metagenome_f__Pedosphaeraceae	OTU235	12	4.0E-5	0.5
d__Bacteria	k__norank_d__Bacteria	p__Pseudomonadota	c__Gammaproteobacteria	o__Coxiellales	f__Coxiellaceae	g__Coxiella	s__uncultured_bacterium_g__Coxiella	OTU2610	3	1.0E-5	0.16667
d__Bacteria	k__norank_d__Bacteria	p__Pseudomonadota	c__Gammaproteobacteria	o__Rickettsiellales	f__Rickettsiellaceae	g__Aquicella	s__uncultured_bacterium_g__Aquicella	OTU579	25	8.0E-5	0.16667
d__Bacteria	k__norank_d__Bacteria	p__Myxococcota	c__Polyangiia	o__Haliangiales	f__Haliangiaceae	g__norank_f__Haliangiaceae	s__unclassified_g__norank_f__Haliangiaceae	OTU55	3	1.0E-5	0.33333
d__Bacteria	k__norank_d__Bacteria	p__Pseudomonadota	c__Gammaproteobacteria	o__unclassified_c__Gammaproteobacteria	f__unclassified_c__Gammaproteobacteria	g__unclassified_c__Gammaproteobacteria	s__unclassified_c__Gammaproteobacteria	OTU768	4	1.0E-5	0.33333
d__Bacteria	k__norank_d__Bacteria	p__Planctomycetota	c__Phycisphaerae	o__Tepidisphaerales	f__WD2101_soil_group	g__norank_f__WD2101_soil_group	s__uncultured_bacterium_f__WD2101_soil_group	OTU3287	16	5.0E-5	0.66667
d__Bacteria	k__norank_d__Bacteria	p__Cyanobacteriota	c__Sericytochromatia	o__norank_c__Sericytochromatia	f__norank_c__Sericytochromatia	g__norank_c__Sericytochromatia	s__unclassified_g__norank_c__Sericytochromatia	OTU2920	16	5.0E-5	0.83333
d__Bacteria	k__norank_d__Bacteria	p__Actinomycetota	c__Acidimicrobiia	o__unclassified_c__Acidimicrobiia	f__unclassified_c__Acidimicrobiia	g__unclassified_c__Acidimicrobiia	s__unclassified_c__Acidimicrobiia	OTU26	9	3.0E-5	0.5
d__Bacteria	k__norank_d__Bacteria	p__Myxococcota	c__Polyangiia	o__Haliangiales	f__Haliangiaceae	g__norank_f__Haliangiaceae	s__uncultured_bacterium_f__Haliangiaceae	OTU2296	8	3.0E-5	0.5
d__Bacteria	k__norank_d__Bacteria	p__Pseudomonadota	c__Gammaproteobacteria	o__Burkholderiales	f__SC-I-84	g__norank_f__SC-I-84	s__metagenome_f__SC-I-84	OTU2301	12	4.0E-5	0.5
d__Bacteria	k__norank_d__Bacteria	p__Chloroflexota	c__Anaerolineae	o__Aggregatilineales	f__Aggregatilineaceae	g__norank_f__Aggregatilineaceae	s__unclassified_g__norank_f__Aggregatilineaceae	OTU4109	31	0.0001	0.33333
d__Bacteria	k__norank_d__Bacteria	p__Myxococcota	c__Polyangiia	o__Haliangiales	f__Haliangiaceae	g__norank_f__Haliangiaceae	s__unclassified_g__norank_f__Haliangiaceae	OTU4151	11	4.0E-5	0.33333
d__Bacteria	k__norank_d__Bacteria	p__Chloroflexota	c__Anaerolineae	o__Aggregatilineales	f__A4b	g__norank_f__A4b	s__uncultured_bacterium_f__A4b	OTU2929	3	1.0E-5	0.16667
d__Bacteria	k__norank_d__Bacteria	p__Bacillota	c__Bacilli	o__Paenibacillales	f__Paenibacillaceae	g__Paenibacillus	s__unclassified_g__Paenibacillus	OTU1050	12	4.0E-5	0.5
d__Bacteria	k__norank_d__Bacteria	p__Cyanobacteriota	c__Cyanobacteriia	o__Cyanobacteriales	f__Coleofasciculaceae	g__Microcoleus_PCC-7113	s__Microcoleus_sp._PCC_7113	OTU4348	7	2.0E-5	0.33333
d__Bacteria	k__norank_d__Bacteria	p__Chlamydiota	c__Chlamydiia	o__Chlamydiales	f__Parachlamydiaceae	g__Candidatus_Metachlamydia	s__Candidatus_Metachlamydia_lacustris	OTU958	6	2.0E-5	0.5
d__Bacteria	k__norank_d__Bacteria	p__Actinomycetota	c__Acidimicrobiia	o__Acidimicrobiales	f__Acidimicrobiaceae	g__norank_f__Acidimicrobiaceae	s__uncultured_forest_soil_bacterium_f__Acidimicrobiaceae	OTU4506	20	7.0E-5	0.33333
d__Bacteria	k__norank_d__Bacteria	p__Chloroflexota	c__Chloroflexia	o__Thermomicrobiales	f__JG30-KF-CM45	g__norank_f__JG30-KF-CM45	s__uncultured_Chloroflexi_bacterium_f__JG30-KF-CM45	OTU3483	6	2.0E-5	0.5
d__Bacteria	k__norank_d__Bacteria	p__Pseudomonadota	c__Alphaproteobacteria	o__Elsterales	f__norank_o__Elsterales	g__norank_o__Elsterales	s__uncultured_bacterium_o__Elsterales	OTU3415	26	9.0E-5	0.66667
d__Bacteria	k__norank_d__Bacteria	p__Cyanobacteriota	c__Cyanobacteriia	o__Chloroplast	f__norank_o__Chloroplast	g__norank_o__Chloroplast	s__unclassified_g__norank_o__Chloroplast	OTU2743	9	3.0E-5	0.66667
d__Bacteria	k__norank_d__Bacteria	p__Pseudomonadota	c__Gammaproteobacteria	o__Burkholderiales	f__SC-I-84	g__norank_f__SC-I-84	s__uncultured_bacterium_f__SC-I-84	OTU639	5	2.0E-5	0.33333
d__Bacteria	k__norank_d__Bacteria	p__Planctomycetota	c__OM190	o__norank_c__OM190	f__norank_c__OM190	g__norank_c__OM190	s__uncultured_bacterium_c__OM190	OTU2529	14	5.0E-5	0.66667
d__Bacteria	k__norank_d__Bacteria	p__Bacillota	c__Bacilli	o__Paenibacillales	f__Paenibacillaceae	g__Paenibacillus	s__unclassified_g__Paenibacillus	OTU1046	10	3.0E-5	0.16667
d__Bacteria	k__norank_d__Bacteria	p__Candidatus_Kryptonia	c__Kryptonia	o__Kryptoniales	f__BSV26	g__norank_f__BSV26	s__uncultured_bacterium_f__BSV26	OTU1543	18	6.0E-5	0.66667
d__Bacteria	k__norank_d__Bacteria	p__Acidobacteriota	c__Blastocatellia	o__Blastocatellales	f__Blastocatellaceae	g__JGI_0001001-H03	s__uncultured_bacterium_g__JGI_0001001-H03	OTU2325	305	0.00103	1
d__Bacteria	k__norank_d__Bacteria	p__Bdellovibrionota	c__Oligoflexia	o__0319-6G20	f__norank_o__0319-6G20	g__norank_o__0319-6G20	s__uncultured_Syntrophobacteraceae_bacterium_o__0319-6G20	OTU1760	4	1.0E-5	0.33333
d__Bacteria	k__norank_d__Bacteria	p__Chloroflexota	c__Anaerolineae	o__Aggregatilineales	f__Aggregatilineaceae	g__norank_f__Aggregatilineaceae	s__uncultured_bacterium_f__Aggregatilineaceae	OTU1780	121	0.00041	1
d__Bacteria	k__norank_d__Bacteria	p__Acidobacteriota	c__Subgroup_22	o__norank_c__Subgroup_22	f__norank_c__Subgroup_22	g__norank_c__Subgroup_22	s__unclassified_g__norank_c__Subgroup_22	OTU2770	3	1.0E-5	0.16667
d__Bacteria	k__norank_d__Bacteria	p__Chloroflexota	c__KD4-96	o__norank_c__KD4-96	f__norank_c__KD4-96	g__norank_c__KD4-96	s__uncultured_bacterium_c__KD4-96	OTU635	169	0.00057	1
d__Bacteria	k__norank_d__Bacteria	p__Planctomycetota	c__Phycisphaerae	o__Phycisphaerales	f__Phycisphaeraceae	g__SM1A02	s__unclassified_g__SM1A02	OTU2047	5	2.0E-5	0.33333
d__Bacteria	k__norank_d__Bacteria	p__Acidobacteriota	c__Acidobacteriae	o__Terriglobales	f__norank_o__Terriglobales	g__norank_o__Terriglobales	s__uncultured_bacterium_o__Terriglobales	OTU1998	9	3.0E-5	0.16667
d__Bacteria	k__norank_d__Bacteria	p__Chlamydiota	c__Chlamydiia	o__Chlamydiales	f__Parachlamydiaceae	g__unclassified_f__Parachlamydiaceae	s__unclassified_f__Parachlamydiaceae	OTU4368	11	4.0E-5	0.5
d__Bacteria	k__norank_d__Bacteria	p__Thermodesulfobacteriota	c__norank_p__Thermodesulfobacteriota	o__norank_p__Thermodesulfobacteriota	f__norank_p__Thermodesulfobacteriota	g__norank_p__Thermodesulfobacteriota	s__unclassified_g__norank_p__Thermodesulfobacteriota	OTU1832	30	0.0001	1
d__Bacteria	k__norank_d__Bacteria	p__Acidobacteriota	c__Subgroup_18	o__norank_c__Subgroup_18	f__norank_c__Subgroup_18	g__norank_c__Subgroup_18	s__uncultured_bacterium_c__Subgroup_18	OTU1697	78	0.00026	1
d__Bacteria	k__norank_d__Bacteria	p__Chloroflexota	c__Chloroflexia	o__Chloroflexales	f__Roseiflexaceae	g__norank_f__Roseiflexaceae	s__unclassified_g__norank_f__Roseiflexaceae	OTU2220	115	0.00039	1
d__Bacteria	k__norank_d__Bacteria	p__Pseudomonadota	c__Alphaproteobacteria	o__Acetobacterales	f__Acetobacteraceae	g__Roseomonas	s__unclassified_g__Roseomonas	OTU3328	21	7.0E-5	1
d__Bacteria	k__norank_d__Bacteria	p__Myxococcota	c__Polyangiia	o__Polyangiales	f__Sandaracinaceae	g__Sandaracinus	s__uncultured_bacterium_g__Sandaracinus	OTU2360	3	1.0E-5	0.16667
d__Bacteria	k__norank_d__Bacteria	p__Chloroflexota	c__Anaerolineae	o__Aggregatilineales	f__Aggregatilineaceae	g__norank_f__Aggregatilineaceae	s__uncultured_bacterium_f__Aggregatilineaceae	OTU3345	12	4.0E-5	0.5
d__Bacteria	k__norank_d__Bacteria	p__Elusimicrobiota	c__Elusimicrobia	o__Lineage_IV	f__norank_o__Lineage_IV	g__norank_o__Lineage_IV	s__uncultured_bacterium_o__Lineage_IV	OTU666	5	2.0E-5	0.16667
d__Bacteria	k__norank_d__Bacteria	p__Chloroflexota	c__Anaerolineae	o__Aggregatilineales	f__Aggregatilineaceae	g__norank_f__Aggregatilineaceae	s__uncultured_bacterium_f__Aggregatilineaceae	OTU1096	5	2.0E-5	0.16667
d__Bacteria	k__norank_d__Bacteria	p__Pseudomonadota	c__Alphaproteobacteria	o__unclassified_c__Alphaproteobacteria	f__unclassified_c__Alphaproteobacteria	g__unclassified_c__Alphaproteobacteria	s__unclassified_c__Alphaproteobacteria	OTU1086	104	0.00035	0.83333
d__Bacteria	k__norank_d__Bacteria	p__Bacteroidota	c__Bacteroidia	o__Cytophagales	f__Hymenobacteraceae	g__Hymenobacter	s__uncultured_bacterium_g__Hymenobacter	OTU817	6	2.0E-5	0.16667
d__Bacteria	k__norank_d__Bacteria	p__Chloroflexota	c__Anaerolineae	o__Aggregatilineales	f__norank_o__Aggregatilineales	g__norank_o__Aggregatilineales	s__uncultured_bacterium_o__Aggregatilineales	OTU2182	37	0.00013	0.66667
d__Bacteria	k__norank_d__Bacteria	p__Bdellovibrionota	c__Oligoflexia	o__0319-6G20	f__norank_o__0319-6G20	g__norank_o__0319-6G20	s__uncultured_bacterium_o__0319-6G20	OTU365	5	2.0E-5	0.33333
d__Bacteria	k__norank_d__Bacteria	p__Planctomycetota	c__Planctomycetes	o__Gemmatales	f__Gemmataceae	g__norank_f__Gemmataceae	s__uncultured_bacterium_f__Gemmataceae	OTU560	6	2.0E-5	0.33333
d__Bacteria	k__norank_d__Bacteria	p__Pseudomonadota	c__Gammaproteobacteria	o__Salinisphaerales	f__Nevskiaceae	g__Panacagrimonas	s__uncultured_bacterium_g__Panacagrimonas	OTU1244	6	2.0E-5	0.33333
d__Bacteria	k__norank_d__Bacteria	p__Chloroflexota	c__Chloroflexia	o__Thermomicrobiales	f__JG30-KF-CM45	g__norank_f__JG30-KF-CM45	s__uncultured_Chloroflexi_bacterium_f__JG30-KF-CM45	OTU3485	13	4.0E-5	0.66667
d__Bacteria	k__norank_d__Bacteria	p__Pseudomonadota	c__Alphaproteobacteria	o__Rhodobacterales	f__Paracoccaceae	g__Amaricoccus	s__unclassified_g__Amaricoccus	OTU786	7	2.0E-5	0.5
d__Bacteria	k__norank_d__Bacteria	p__Pseudomonadota	c__Gammaproteobacteria	o__Rickettsiellales	f__Rickettsiellaceae	g__Aquicella	s__uncultured_bacterium_g__Aquicella	OTU3263	3	1.0E-5	0.16667
d__Bacteria	k__norank_d__Bacteria	p__Acidobacteriota	c__Vicinamibacteria	o__Vicinamibacterales	f__norank_o__Vicinamibacterales	g__norank_o__Vicinamibacterales	s__uncultured_Acidobacteria_bacterium_o__Vicinamibacterales	OTU3812	5	2.0E-5	0.66667
d__Bacteria	k__norank_d__Bacteria	p__Actinomycetota	c__Thermoleophilia	o__Gaiellales	f__norank_o__Gaiellales	g__norank_o__Gaiellales	s__uncultured_bacterium_o__Gaiellales	OTU1114	62	0.00021	0.83333
d__Bacteria	k__norank_d__Bacteria	p__Bacillota	c__Clostridia	o__Clostridiales	f__Clostridiaceae	g__Clostridium	s__unclassified_g__Clostridium	OTU1448	19	6.0E-5	0.83333
d__Bacteria	k__norank_d__Bacteria	p__Chloroflexota	c__Ktedonobacteria	o__Ktedonobacterales	f__Ktedonobacteraceae	g__FCPS473	s__unclassified_g__FCPS473	OTU1094	8	3.0E-5	0.16667
d__Bacteria	k__norank_d__Bacteria	p__Chloroflexota	c__Chloroflexia	o__Thermomicrobiales	f__JG30-KF-CM45	g__norank_f__JG30-KF-CM45	s__uncultured_bacterium_f__JG30-KF-CM45	OTU3783	20	7.0E-5	0.33333
d__Bacteria	k__norank_d__Bacteria	p__Chloroflexota	c__Ktedonobacteria	o__Ktedonobacterales	f__Ktedonobacteraceae	g__norank_f__Ktedonobacteraceae	s__unclassified_g__norank_f__Ktedonobacteraceae	OTU1090	7	2.0E-5	0.16667
d__Bacteria	k__norank_d__Bacteria	p__Chlamydiota	c__Chlamydiia	o__Chlamydiales	f__unclassified_o__Chlamydiales	g__unclassified_o__Chlamydiales	s__unclassified_o__Chlamydiales	OTU1816	7	2.0E-5	0.33333
d__Bacteria	k__norank_d__Bacteria	p__Actinomycetota	c__Actinobacteria	o__Propionibacteriales	f__Nocardioidaceae	g__Marmoricola	s__Marmoricola_sp._g__Marmoricola	OTU1465	169	0.00057	1
d__Bacteria	k__norank_d__Bacteria	p__Planctomycetota	c__Phycisphaerae	o__Phycisphaerales	f__Phycisphaeraceae	g__SM1A02	s__unclassified_g__SM1A02	OTU831	5	2.0E-5	0.16667
d__Bacteria	k__norank_d__Bacteria	p__Pseudomonadota	c__Gammaproteobacteria	o__Arenicellales	f__Arenicellaceae	g__norank_f__Arenicellaceae	s__uncultured_gamma_proteobacterium_f__Arenicellaceae	OTU653	4	1.0E-5	0.16667
d__Bacteria	k__norank_d__Bacteria	p__Verrucomicrobiota	c__Verrucomicrobiia	o__Pedosphaerales	f__Pedosphaeraceae	g__norank_f__Pedosphaeraceae	s__unclassified_g__norank_f__Pedosphaeraceae	OTU1565	4	1.0E-5	0.33333
d__Bacteria	k__norank_d__Bacteria	p__Chloroflexota	c__Ktedonobacteria	o__Ktedonobacterales	f__JG30-KF-AS9	g__norank_f__JG30-KF-AS9	s__uncultured_bacterium_f__JG30-KF-AS9	OTU3848	10	3.0E-5	0.33333
d__Bacteria	k__norank_d__Bacteria	p__Pseudomonadota	c__Gammaproteobacteria	o__Burkholderiales	f__Rhodocyclaceae	g__Propionivibrio	s__unclassified_g__Propionivibrio	OTU3502	7	2.0E-5	0.16667
d__Bacteria	k__norank_d__Bacteria	p__Elusimicrobiota	c__Elusimicrobia	o__MVP-88	f__norank_o__MVP-88	g__norank_o__MVP-88	s__uncultured_bacterium_o__MVP-88	OTU1369	5	2.0E-5	0.33333
d__Bacteria	k__norank_d__Bacteria	p__Chloroflexota	c__Dehalococcoidia	o__S085	f__norank_o__S085	g__norank_o__S085	s__uncultured_bacterium_o__S085	OTU1896	99	0.00034	0.5
d__Bacteria	k__norank_d__Bacteria	p__Actinomycetota	c__MB-A2-108	o__norank_c__MB-A2-108	f__norank_c__MB-A2-108	g__norank_c__MB-A2-108	s__unclassified_g__norank_c__MB-A2-108	OTU3559	2	6.76846e-6	0.16667
d__Bacteria	k__norank_d__Bacteria	p__Pseudomonadota	c__Gammaproteobacteria	o__Burkholderiales	f__Comamonadaceae	g__unclassified_f__Comamonadaceae	s__unclassified_f__Comamonadaceae	OTU284	11	4.0E-5	0.33333
d__Bacteria	k__norank_d__Bacteria	p__Acidobacteriota	c__Acidobacteriae	o__Subgroup_15	f__norank_o__Subgroup_15	g__norank_o__Subgroup_15	s__unclassified_g__norank_o__Subgroup_15	OTU4306	8	3.0E-5	0.33333
d__Bacteria	k__norank_d__Bacteria	p__Acidobacteriota	c__Vicinamibacteria	o__Vicinamibacterales	f__Vicinamibacteraceae	g__norank_f__Vicinamibacteraceae	s__uncultured_Acidobacteriales_bacterium_f__Vicinamibacteraceae	OTU2114	414	0.0014	1
d__Bacteria	k__norank_d__Bacteria	p__Pseudomonadota	c__Gammaproteobacteria	o__Burkholderiales	f__SC-I-84	g__norank_f__SC-I-84	s__uncultured_bacterium_f__SC-I-84	OTU296	41	0.00014	0.83333
d__Bacteria	k__norank_d__Bacteria	p__Planctomycetota	c__Planctomycetes	o__Gemmatales	f__Gemmataceae	g__norank_f__Gemmataceae	s__uncultured_bacterium_f__Gemmataceae	OTU1842	10	3.0E-5	0.66667
d__Bacteria	k__norank_d__Bacteria	p__Cyanobacteriota	c__Cyanobacteriia	o__Chloroplast	f__norank_o__Chloroplast	g__norank_o__Chloroplast	s__unclassified_g__norank_o__Chloroplast	OTU2187	113	0.00038	1
d__Bacteria	k__norank_d__Bacteria	p__Acidobacteriota	c__Subgroup_22	o__norank_c__Subgroup_22	f__norank_c__Subgroup_22	g__norank_c__Subgroup_22	s__unclassified_g__norank_c__Subgroup_22	OTU1513	165	0.00056	1
d__Bacteria	k__norank_d__Bacteria	p__Chloroflexota	c__Anaerolineae	o__Aggregatilineales	f__Aggregatilineaceae	g__norank_f__Aggregatilineaceae	s__wastewater_metagenome_f__Aggregatilineaceae	OTU2398	188	0.00064	0.83333
d__Bacteria	k__norank_d__Bacteria	p__Pseudomonadota	c__Alphaproteobacteria	o__Hyphomicrobiales	f__Hyphomicrobiales_	g__Bauldia	s__metagenome_g__Bauldia	OTU3695	69	0.00023	1
d__Bacteria	k__norank_d__Bacteria	p__Planctomycetota	c__Phycisphaerae	o__Phycisphaerales	f__AKAU3564_sediment_group	g__norank_f__AKAU3564_sediment_group	s__uncultured_bacterium_f__AKAU3564_sediment_group	OTU902	5	2.0E-5	0.33333
d__Bacteria	k__norank_d__Bacteria	p__Thermodesulfobacteriota	c__norank_p__Thermodesulfobacteriota	o__norank_p__Thermodesulfobacteriota	f__norank_p__Thermodesulfobacteriota	g__norank_p__Thermodesulfobacteriota	s__uncultured_Myxococcales_bacterium_p__Thermodesulfobacteriota	OTU1758	9	3.0E-5	0.16667
d__Bacteria	k__norank_d__Bacteria	p__Latescibacterota	c__norank_p__Latescibacterota	o__norank_p__Latescibacterota	f__norank_p__Latescibacterota	g__norank_p__Latescibacterota	s__uncultured_Pelobacter_sp._p__Latescibacterota	OTU797	17	6.0E-5	0.33333
d__Bacteria	k__norank_d__Bacteria	p__Actinomycetota	c__Actinobacteria	o__Micromonosporales	f__Micromonosporaceae	g__Catellatospora	s__Catellatospora_citrea	OTU29	64	0.00022	1
d__Bacteria	k__norank_d__Bacteria	p__Planctomycetota	c__Planctomycetes	o__Gemmatales	f__Gemmataceae	g__norank_f__Gemmataceae	s__unclassified_g__norank_f__Gemmataceae	OTU562	2	6.76846e-6	0.16667
d__Bacteria	k__norank_d__Bacteria	p__Chloroflexota	c__KD4-96	o__norank_c__KD4-96	f__norank_c__KD4-96	g__norank_c__KD4-96	s__uncultured_bacterium_c__KD4-96	OTU3090	23	8.0E-5	1
d__Bacteria	k__norank_d__Bacteria	p__Pseudomonadota	c__Gammaproteobacteria	o__Gammaproteobacteria_	f__norank_o__Gammaproteobacteria_	g__Candidatus_Ovatusbacter	s__uncultured_bacterium_g__Candidatus_Ovatusbacter	OTU3716	2	6.76846e-6	0.16667
d__Bacteria	k__norank_d__Bacteria	p__Chlamydiota	c__Chlamydiia	o__Chlamydiales	f__Parachlamydiaceae	g__Neochlamydia	s__uncultured_Chlamydiales_bacterium_g__Neochlamydia	OTU2274	56	0.00019	0.83333
d__Bacteria	k__norank_d__Bacteria	p__Cyanobacteriota	c__Sericytochromatia	o__norank_c__Sericytochromatia	f__norank_c__Sericytochromatia	g__norank_c__Sericytochromatia	s__unclassified_g__norank_c__Sericytochromatia	OTU2676	3	1.0E-5	0.16667
d__Bacteria	k__norank_d__Bacteria	p__Acidobacteriota	c__Vicinamibacteria	o__Vicinamibacterales	f__norank_o__Vicinamibacterales	g__norank_o__Vicinamibacterales	s__uncultured_bacterium_o__Vicinamibacterales	OTU3306	16	5.0E-5	0.33333
d__Bacteria	k__norank_d__Bacteria	p__Actinomycetota	c__MB-A2-108	o__norank_c__MB-A2-108	f__norank_c__MB-A2-108	g__norank_c__MB-A2-108	s__unclassified_g__norank_c__MB-A2-108	OTU896	6	2.0E-5	0.5
d__Bacteria	k__norank_d__Bacteria	p__Bdellovibrionota	c__Oligoflexia	o__0319-6G20	f__norank_o__0319-6G20	g__norank_o__0319-6G20	s__unclassified_g__norank_o__0319-6G20	OTU4220	15	5.0E-5	0.83333
d__Bacteria	k__norank_d__Bacteria	p__Pseudomonadota	c__Gammaproteobacteria	o__Burkholderiales	f__Nitrosomonadaceae	g__MND1	s__unclassified_g__MND1	OTU692	213	0.00072	1
d__Bacteria	k__norank_d__Bacteria	p__Latescibacterota	c__norank_p__Latescibacterota	o__norank_p__Latescibacterota	f__norank_p__Latescibacterota	g__norank_p__Latescibacterota	s__unclassified_g__norank_p__Latescibacterota	OTU3701	3	1.0E-5	0.16667
d__Bacteria	k__norank_d__Bacteria	p__Acidobacteriota	c__Acidobacteriae	o__unclassified_c__Acidobacteriae	f__unclassified_c__Acidobacteriae	g__unclassified_c__Acidobacteriae	s__unclassified_c__Acidobacteriae	OTU737	4	1.0E-5	0.33333
d__Bacteria	k__norank_d__Bacteria	p__Myxococcota	c__Polyangiia	o__Haliangiales	f__Haliangiaceae	g__norank_f__Haliangiaceae	s__unclassified_g__norank_f__Haliangiaceae	OTU911	5	2.0E-5	0.16667
d__Bacteria	k__norank_d__Bacteria	p__Elusimicrobiota	c__Elusimicrobia	o__MVP-88	f__norank_o__MVP-88	g__norank_o__MVP-88	s__uncultured_bacterium_o__MVP-88	OTU3645	3	1.0E-5	0.16667
d__Bacteria	k__norank_d__Bacteria	p__Acidobacteriota	c__Subgroup_25	o__norank_c__Subgroup_25	f__norank_c__Subgroup_25	g__norank_c__Subgroup_25	s__uncultured_bacterium_c__Subgroup_25	OTU1977	15	5.0E-5	0.33333
d__Bacteria	k__norank_d__Bacteria	p__Elusimicrobiota	c__Lineage_IIa	o__norank_c__Lineage_IIa	f__norank_c__Lineage_IIa	g__norank_c__Lineage_IIa	s__uncultured_bacterium_c__Lineage_IIa	OTU4346	4	1.0E-5	0.33333
d__Bacteria	k__norank_d__Bacteria	p__Bacillota	c__Clostridia	o__Oscillospirales	f__Oscillospiraceae	g__unclassified_f__Oscillospiraceae	s__unclassified_f__Oscillospiraceae	OTU764	17	6.0E-5	0.83333
d__Bacteria	k__norank_d__Bacteria	p__Pseudomonadota	c__Gammaproteobacteria	o__Burkholderiales	f__Nitrosomonadaceae	g__mle1-7	s__uncultured_soil_bacterium_g__mle1-7	OTU2299	42	0.00014	1
d__Bacteria	k__norank_d__Bacteria	p__Acidobacteriota	c__Vicinamibacteria	o__Vicinamibacterales	f__Vicinamibacteraceae	g__norank_f__Vicinamibacteraceae	s__unclassified_g__norank_f__Vicinamibacteraceae	OTU336	19	6.0E-5	0.33333
d__Bacteria	k__norank_d__Bacteria	p__Patescibacteria	c__Parcubacteria	o__Candidatus_Kaiserbacteria	f__norank_o__Candidatus_Kaiserbacteria	g__norank_o__Candidatus_Kaiserbacteria	s__uncultured_Parcubacteria_group_bacterium_o__Candidatus_Kaiserbacteria	OTU912	7	2.0E-5	0.16667
d__Bacteria	k__norank_d__Bacteria	p__Actinomycetota	c__Actinobacteria	o__Propionibacteriales	f__Nocardioidaceae	g__Kribbella	s__Kribbella_karoonensis	OTU2161	144	0.00049	1
d__Bacteria	k__norank_d__Bacteria	p__Planctomycetota	c__Planctomycetes	o__Gemmatales	f__Gemmataceae	g__norank_f__Gemmataceae	s__uncultured_bacterium_f__Gemmataceae	OTU960	5	2.0E-5	0.33333
d__Bacteria	k__norank_d__Bacteria	p__Pseudomonadota	c__Alphaproteobacteria	o__Elsterales	f__norank_o__Elsterales	g__norank_o__Elsterales	s__unclassified_g__norank_o__Elsterales	OTU1145	32	0.00011	0.66667
d__Bacteria	k__norank_d__Bacteria	p__Verrucomicrobiota	c__Verrucomicrobiia	o__UA11	f__norank_o__UA11	g__norank_o__UA11	s__uncultured_bacterium_o__UA11	OTU2958	6	2.0E-5	0.16667
d__Bacteria	k__norank_d__Bacteria	p__Chloroflexota	c__Anaerolineae	o__Aggregatilineales	f__A4b	g__norank_f__A4b	s__uncultured_bacterium_f__A4b	OTU2934	5	2.0E-5	0.16667
d__Bacteria	k__norank_d__Bacteria	p__Bdellovibrionota	c__Oligoflexia	o__Oligoflexales	f__Oligoflexaceae	g__Oligoflexus	s__uncultured_bacterium_g__Oligoflexus	OTU3804	3	1.0E-5	0.33333
d__Bacteria	k__norank_d__Bacteria	p__Bacillota	c__Clostridia	o__Peptostreptococcales-Tissierellales	f__Natronincolaceae	g__Alkaliphilus	s__unclassified_g__Alkaliphilus	OTU4265	5	2.0E-5	0.33333
d__Bacteria	k__norank_d__Bacteria	p__norank_d__Bacteria	c__norank_d__Bacteria	o__norank_d__Bacteria	f__norank_d__Bacteria	g__norank_d__Bacteria	s__unclassified_g__norank_d__Bacteria	OTU2598	16	5.0E-5	0.66667
d__Bacteria	k__norank_d__Bacteria	p__Myxococcota	c__bacteriap25	o__norank_c__bacteriap25	f__norank_c__bacteriap25	g__norank_c__bacteriap25	s__unclassified_g__norank_c__bacteriap25	OTU1597	6	2.0E-5	0.5
d__Bacteria	k__norank_d__Bacteria	p__RCP2-54	c__norank_p__RCP2-54	o__norank_p__RCP2-54	f__norank_p__RCP2-54	g__norank_p__RCP2-54	s__uncultured_delta_proteobacterium_p__RCP2-54	OTU4102	28	9.0E-5	0.5
d__Bacteria	k__norank_d__Bacteria	p__Acidobacteriota	c__Vicinamibacteria	o__Vicinamibacterales	f__Vicinamibacteraceae	g__norank_f__Vicinamibacteraceae	s__uncultured_Acidobacteria_bacterium_f__Vicinamibacteraceae	OTU1335	192	0.00065	1
d__Bacteria	k__norank_d__Bacteria	p__Chloroflexota	c__Anaerolineae	o__Aggregatilineales	f__norank_o__Aggregatilineales	g__norank_o__Aggregatilineales	s__uncultured_soil_bacterium_o__Aggregatilineales	OTU478	57	0.00019	0.16667
d__Bacteria	k__norank_d__Bacteria	p__Acidobacteriota	c__Vicinamibacteria	o__Vicinamibacterales	f__Vicinamibacteraceae	g__norank_f__Vicinamibacteraceae	s__unclassified_g__norank_f__Vicinamibacteraceae	OTU2302	11	4.0E-5	0.16667
d__Bacteria	k__norank_d__Bacteria	p__Pseudomonadota	c__Gammaproteobacteria	o__Burkholderiales	f__Comamonadaceae	g__Roseateles	s__Mitsuaria_chitosanitabida	OTU2860	22	7.0E-5	1
d__Bacteria	k__norank_d__Bacteria	p__Myxococcota	c__Myxococcia	o__Myxococcales	f__Anaeromyxobacteraceae	g__Anaeromyxobacter	s__uncultured_bacterium_g__Anaeromyxobacter	OTU1576	14	5.0E-5	0.5
d__Bacteria	k__norank_d__Bacteria	p__Pseudomonadota	c__Gammaproteobacteria	o__unclassified_c__Gammaproteobacteria	f__unclassified_c__Gammaproteobacteria	g__unclassified_c__Gammaproteobacteria	s__unclassified_c__Gammaproteobacteria	OTU2371	12	4.0E-5	0.16667
d__Bacteria	k__norank_d__Bacteria	p__Pseudomonadota	c__Gammaproteobacteria	o__Pseudomonadales	f__Moraxellaceae	g__norank_f__Moraxellaceae	s__uncultured_gamma_proteobacterium_f__Moraxellaceae	OTU2722	13	4.0E-5	0.33333
d__Bacteria	k__norank_d__Bacteria	p__Pseudomonadota	c__Gammaproteobacteria	o__Burkholderiales	f__Burkholderiaceae	g__Cupriavidus	s__Cupriavidus_necator_g__Cupriavidus	OTU2407	1256	0.00425	1
d__Bacteria	k__norank_d__Bacteria	p__Chloroflexota	c__Ktedonobacteria	o__C0119	f__norank_o__C0119	g__norank_o__C0119	s__uncultured_soil_bacterium_o__C0119	OTU2469	17	6.0E-5	0.66667
d__Bacteria	k__norank_d__Bacteria	p__Planctomycetota	c__BD7-11	o__norank_c__BD7-11	f__norank_c__BD7-11	g__norank_c__BD7-11	s__uncultured_planctomycete_c__BD7-11	OTU1854	1	3.38423e-6	0.16667
d__Bacteria	k__norank_d__Bacteria	p__Bacteroidota	c__Bacteroidia	o__Cytophagales	f__Microscillaceae	g__Ohtaekwangia	s__uncultured_soil_bacterium_g__Ohtaekwangia	OTU3327	33	0.00011	0.33333
d__Bacteria	k__norank_d__Bacteria	p__Actinomycetota	c__Actinobacteria	o__Streptosporangiales	f__Thermomonosporaceae	g__Actinoallomurus	s__Actinoallomurus_sp.	OTU728	48	0.00016	1
d__Bacteria	k__norank_d__Bacteria	p__Dependentiae	c__Babeliae	o__Babeliales	f__Vermiphilaceae	g__norank_f__Vermiphilaceae	s__uncultured_bacterium_f__Vermiphilaceae	OTU502	6	2.0E-5	0.16667
d__Bacteria	k__norank_d__Bacteria	p__Pseudomonadota	c__Alphaproteobacteria	o__Hyphomicrobiales	f__Rhizobiaceae	g__Pseudaminobacter	s__uncultured_bacterium_g__Pseudaminobacter	OTU3977	10	3.0E-5	0.5
d__Bacteria	k__norank_d__Bacteria	p__Gemmatimonadota	c__Gemmatimonadia	o__Gemmatimonadales	f__Gemmatimonadaceae	g__norank_f__Gemmatimonadaceae	s__uncultured_prokaryote_f__Gemmatimonadaceae	OTU3325	33	0.00011	0.66667
d__Bacteria	k__norank_d__Bacteria	p__Patescibacteria	c__Dojkabacteria	o__norank_c__Dojkabacteria	f__norank_c__Dojkabacteria	g__norank_c__Dojkabacteria	s__uncultured_bacterium_c__Dojkabacteria	OTU982	3	1.0E-5	0.16667
d__Bacteria	k__norank_d__Bacteria	p__Pseudomonadota	c__Gammaproteobacteria	o__Burkholderiales	f__SC-I-84	g__norank_f__SC-I-84	s__unclassified_g__norank_f__SC-I-84	OTU3553	658	0.00223	1
d__Bacteria	k__norank_d__Bacteria	p__Pseudomonadota	c__Gammaproteobacteria	o__Burkholderiales	f__Rhodocyclaceae	g__Dechloromonas	s__metagenome_g__Dechloromonas	OTU4024	6	2.0E-5	0.33333
d__Bacteria	k__norank_d__Bacteria	p__Actinomycetota	c__Acidimicrobiia	o__Acidimicrobiales	f__Acidimicrobiaceae	g__Acidiferrimicrobium	s__unclassified_g__Acidiferrimicrobium	OTU2818	17	6.0E-5	0.5
d__Bacteria	k__norank_d__Bacteria	p__Gemmatimonadota	c__Gemmatimonadia	o__Gemmatimonadales	f__Gemmatimonadaceae	g__norank_f__Gemmatimonadaceae	s__uncultured_prokaryote_f__Gemmatimonadaceae	OTU897	4	1.0E-5	0.5
d__Bacteria	k__norank_d__Bacteria	p__Chloroflexota	c__Anaerolineae	o__Aggregatilineales	f__A4b	g__norank_f__A4b	s__unclassified_g__norank_f__A4b	OTU11	24	8.0E-5	1
d__Bacteria	k__norank_d__Bacteria	p__Chloroflexota	c__Anaerolineae	o__RBG-13-54-9	f__norank_o__RBG-13-54-9	g__norank_o__RBG-13-54-9	s__uncultured_soil_bacterium_o__RBG-13-54-9	OTU884	23	8.0E-5	0.66667
d__Bacteria	k__norank_d__Bacteria	p__Chloroflexota	c__Anaerolineae	o__Aggregatilineales	f__Aggregatilineaceae	g__norank_f__Aggregatilineaceae	s__uncultured_bacterium_f__Aggregatilineaceae	OTU2689	6	2.0E-5	0.16667
d__Bacteria	k__norank_d__Bacteria	p__Bdellovibrionota	c__Oligoflexia	o__0319-6G20	f__norank_o__0319-6G20	g__norank_o__0319-6G20	s__unclassified_g__norank_o__0319-6G20	OTU685	30	0.0001	0.16667
d__Bacteria	k__norank_d__Bacteria	p__Bacteroidota	c__Bacteroidia	o__Sphingobacteriales	f__Sphingobacteriaceae	g__Mucilaginibacter	s__unclassified_g__Mucilaginibacter	OTU4129	36	0.00012	0.33333
d__Bacteria	k__norank_d__Bacteria	p__Patescibacteria	c__Berkelbacteria	o__norank_c__Berkelbacteria	f__norank_c__Berkelbacteria	g__norank_c__Berkelbacteria	s__uncultured_bacterium_c__Berkelbacteria	OTU952	2	6.76846e-6	0.33333
d__Bacteria	k__norank_d__Bacteria	p__Chloroflexota	c__Anaerolineae	o__Aggregatilineales	f__norank_o__Aggregatilineales	g__norank_o__Aggregatilineales	s__uncultured_soil_bacterium_o__Aggregatilineales	OTU317	7	2.0E-5	0.16667
d__Bacteria	k__norank_d__Bacteria	p__Chloroflexota	c__Anaerolineae	o__Anaerolineales	f__Anaerolineaceae	g__norank_f__Anaerolineaceae	s__unclassified_g__norank_f__Anaerolineaceae	OTU2644	11	4.0E-5	0.33333
d__Bacteria	k__norank_d__Bacteria	p__Gemmatimonadota	c__Gemmatimonadia	o__Gemmatimonadales	f__Gemmatimonadaceae	g__Gemmatimonas	s__unclassified_g__Gemmatimonas	OTU3839	3	1.0E-5	0.16667
d__Bacteria	k__norank_d__Bacteria	p__Planctomycetota	c__Planctomycetes	o__Pirellulales	f__Pirellulaceae	g__norank_f__Pirellulaceae	s__unclassified_g__norank_f__Pirellulaceae	OTU2844	3	1.0E-5	0.16667
d__Bacteria	k__norank_d__Bacteria	p__Planctomycetota	c__BD7-11	o__norank_c__BD7-11	f__norank_c__BD7-11	g__norank_c__BD7-11	s__uncultured_bacterium_c__BD7-11	OTU1919	17	6.0E-5	0.66667
d__Bacteria	k__norank_d__Bacteria	p__Acidobacteriota	c__Acidobacteriae	o__Subgroup_2	f__norank_o__Subgroup_2	g__norank_o__Subgroup_2	s__unclassified_g__norank_o__Subgroup_2	OTU648	29	0.0001	0.66667
d__Bacteria	k__norank_d__Bacteria	p__Pseudomonadota	c__Alphaproteobacteria	o__Hyphomicrobiales	f__Xanthobacteraceae	g__Bradyrhizobium	s__Bradyrhizobium_elkanii_g__Bradyrhizobium	OTU2404	4985	0.01687	1
d__Bacteria	k__norank_d__Bacteria	p__Acidobacteriota	c__Vicinamibacteria	o__Subgroup_17	f__norank_o__Subgroup_17	g__norank_o__Subgroup_17	s__uncultured_Acidobacteriales_bacterium_o__Subgroup_17	OTU986	388	0.00131	0.83333
d__Bacteria	k__norank_d__Bacteria	p__Pseudomonadota	c__Gammaproteobacteria	o__Lysobacterales	f__Rhodanobacteraceae	g__unclassified_f__Rhodanobacteraceae	s__unclassified_f__Rhodanobacteraceae	OTU2841	4	1.0E-5	0.33333
d__Bacteria	k__norank_d__Bacteria	p__Planctomycetota	c__Phycisphaerae	o__Tepidisphaerales	f__WD2101_soil_group	g__norank_f__WD2101_soil_group	s__uncultured_bacterium_f__WD2101_soil_group	OTU2659	15	5.0E-5	0.83333
d__Bacteria	k__norank_d__Bacteria	p__Acidobacteriota	c__Acidobacteriae	o__Bryobacterales	f__Bryobacteraceae	g__Bryobacter	s__unclassified_g__Bryobacter	OTU3641	5	2.0E-5	0.33333
d__Bacteria	k__norank_d__Bacteria	p__Verrucomicrobiota	c__Verrucomicrobiia	o__Chthoniobacterales	f__Chthoniobacteraceae	g__Chthoniobacter	s__unclassified_g__Chthoniobacter	OTU3776	4	1.0E-5	0.16667
d__Bacteria	k__norank_d__Bacteria	p__Pseudomonadota	c__Gammaproteobacteria	o__Lysobacterales	f__Rhodanobacteraceae	g__Mizugakiibacter	s__unclassified_g__Mizugakiibacter	OTU3754	6	2.0E-5	0.16667
d__Bacteria	k__norank_d__Bacteria	p__Elusimicrobiota	c__Elusimicrobia	o__Lineage_IV	f__norank_o__Lineage_IV	g__norank_o__Lineage_IV	s__uncultured_bacterium_o__Lineage_IV	OTU1807	3	1.0E-5	0.16667
d__Bacteria	k__norank_d__Bacteria	p__Pseudomonadota	c__Gammaproteobacteria	o__unclassified_c__Gammaproteobacteria	f__unclassified_c__Gammaproteobacteria	g__unclassified_c__Gammaproteobacteria	s__unclassified_c__Gammaproteobacteria	OTU2954	6	2.0E-5	0.33333
d__Bacteria	k__norank_d__Bacteria	p__Patescibacteria	c__Parcubacteria	o__norank_c__Parcubacteria	f__norank_c__Parcubacteria	g__norank_c__Parcubacteria	s__uncultured_bacterium_c__Parcubacteria	OTU195	2	6.76846e-6	0.16667
d__Bacteria	k__norank_d__Bacteria	p__Pseudomonadota	c__Alphaproteobacteria	o__norank_c__Alphaproteobacteria	f__norank_c__Alphaproteobacteria	g__norank_c__Alphaproteobacteria	s__unclassified_g__norank_c__Alphaproteobacteria	OTU1870	155	0.00052	1
d__Bacteria	k__norank_d__Bacteria	p__Myxococcota	c__Myxococcia	o__Myxococcales	f__Myxococcaceae	g__norank_f__Myxococcaceae	s__uncultured_bacterium_f__Myxococcaceae	OTU108	3	1.0E-5	0.16667
d__Bacteria	k__norank_d__Bacteria	p__Gemmatimonadota	c__Gemmatimonadia	o__Gemmatimonadales	f__Gemmatimonadaceae	g__norank_f__Gemmatimonadaceae	s__unclassified_g__norank_f__Gemmatimonadaceae	OTU2194	110	0.00037	0.66667
d__Bacteria	k__norank_d__Bacteria	p__Gemmatimonadota	c__Gemmatimonadia	o__Gemmatimonadales	f__Gemmatimonadaceae	g__norank_f__Gemmatimonadaceae	s__uncultured_bacterium_f__Gemmatimonadaceae	OTU3381	21	7.0E-5	0.66667
d__Bacteria	k__norank_d__Bacteria	p__Gemmatimonadota	c__BD2-11_terrestrial_group	o__norank_c__BD2-11_terrestrial_group	f__norank_c__BD2-11_terrestrial_group	g__norank_c__BD2-11_terrestrial_group	s__uncultured_soil_bacterium_c__BD2-11_terrestrial_group	OTU359	3	1.0E-5	0.16667
d__Bacteria	k__norank_d__Bacteria	p__Pseudomonadota	c__Gammaproteobacteria	o__Burkholderiales	f__Methylophilaceae	g__unclassified_f__Methylophilaceae	s__unclassified_f__Methylophilaceae	OTU2283	114	0.00039	1
d__Bacteria	k__norank_d__Bacteria	p__Patescibacteria	c__Saccharimonadia	o__Saccharimonadales	f__LWQ8	g__norank_f__LWQ8	s__uncultured_bacterium_f__LWQ8	OTU908	8	3.0E-5	0.33333
d__Bacteria	k__norank_d__Bacteria	p__Bacillota	c__Clostridia	o__Oscillospirales	f__Oscillospiraceae	g__Ruminiclostridium	s__uncultured_bacterium_g__Ruminiclostridium	OTU549	2	6.76846e-6	0.16667
d__Bacteria	k__norank_d__Bacteria	p__Patescibacteria	c__Saccharimonadia	o__Saccharimonadales	f__norank_o__Saccharimonadales	g__norank_o__Saccharimonadales	s__uncultured_bacterium_o__Saccharimonadales	OTU1140	10	3.0E-5	0.5
d__Bacteria	k__norank_d__Bacteria	p__Pseudomonadota	c__Gammaproteobacteria	o__Salinisphaerales	f__Nevskiaceae	g__Polycyclovorans	s__uncultured_bacterium_g__Polycyclovorans	OTU1574	153	0.00052	0.83333
d__Bacteria	k__norank_d__Bacteria	p__Bdellovibrionota	c__Bdellovibrionia	o__Bdellovibrionales	f__Pseudobdellovibrionaceae	g__OM27_clade	s__uncultured_bacterium_g__OM27_clade	OTU4509	27	9.0E-5	0.83333
d__Bacteria	k__norank_d__Bacteria	p__Pseudomonadota	c__Alphaproteobacteria	o__Micropepsales	f__Micropepsaceae	g__norank_f__Micropepsaceae	s__metagenome_f__Micropepsaceae	OTU4104	225	0.00076	1
d__Bacteria	k__norank_d__Bacteria	p__Patescibacteria	c__Saccharimonadia	o__Saccharimonadales	f__unclassified_o__Saccharimonadales	g__unclassified_o__Saccharimonadales	s__unclassified_o__Saccharimonadales	OTU3818	3	1.0E-5	0.16667
d__Bacteria	k__norank_d__Bacteria	p__Chloroflexota	c__Ktedonobacteria	o__Ktedonobacterales	f__JG30-KF-AS9	g__norank_f__JG30-KF-AS9	s__uncultured_bacterium_f__JG30-KF-AS9	OTU4392	94	0.00032	0.33333
d__Bacteria	k__norank_d__Bacteria	p__Pseudomonadota	c__Alphaproteobacteria	o__Rhodospirillales	f__norank_o__Rhodospirillales	g__norank_o__Rhodospirillales	s__uncultured_organism_o__Rhodospirillales	OTU294	3	1.0E-5	0.16667
d__Bacteria	k__norank_d__Bacteria	p__Chloroflexota	c__Dehalococcoidia	o__S085	f__norank_o__S085	g__norank_o__S085	s__metagenome_o__S085	OTU3161	87	0.00029	1
d__Bacteria	k__norank_d__Bacteria	p__Bdellovibrionota	c__Oligoflexia	o__Oligoflexales	f__Oligoflexaceae	g__norank_f__Oligoflexaceae	s__uncultured_bacterium_f__Oligoflexaceae	OTU3903	2	6.76846e-6	0.16667
d__Bacteria	k__norank_d__Bacteria	p__Bacteroidota	c__Bacteroidia	o__Cytophagales	f__Microscillaceae	g__Ohtaekwangia	s__uncultured_bacterium_g__Ohtaekwangia	OTU2804	10	3.0E-5	0.5
d__Bacteria	k__norank_d__Bacteria	p__Pseudomonadota	c__Alphaproteobacteria	o__Acetobacterales	f__Acetobacteraceae	g__norank_f__Acetobacteraceae	s__unclassified_g__norank_f__Acetobacteraceae	OTU2003	190	0.00064	1
d__Bacteria	k__norank_d__Bacteria	p__Chloroflexota	c__OLB14	o__norank_c__OLB14	f__norank_c__OLB14	g__norank_c__OLB14	s__unclassified_g__norank_c__OLB14	OTU4447	35	0.00012	0.66667
d__Bacteria	k__norank_d__Bacteria	p__Pseudomonadota	c__Alphaproteobacteria	o__Caulobacterales	f__Caulobacteraceae	g__Phenylobacterium	s__unclassified_g__Phenylobacterium	OTU3708	21	7.0E-5	0.66667
d__Bacteria	k__norank_d__Bacteria	p__Chlamydiota	c__Chlamydiia	o__Chlamydiales	f__Simkaniaceae	g__norank_f__Simkaniaceae	s__unclassified_g__norank_f__Simkaniaceae	OTU1223	7	2.0E-5	0.5
d__Bacteria	k__norank_d__Bacteria	p__Myxococcota	c__Myxococcia	o__Myxococcales	f__Myxococcaceae	g__norank_f__Myxococcaceae	s__uncultured_bacterium_f__Myxococcaceae	OTU6	245	0.00083	1
d__Bacteria	k__norank_d__Bacteria	p__Acidobacteriota	c__Acidobacteriae	o__Bryobacterales	f__Bryobacteraceae	g__Bryobacter	s__uncultured_bacterium_g__Bryobacter	OTU2517	17	6.0E-5	0.66667
d__Bacteria	k__norank_d__Bacteria	p__Acidobacteriota	c__Subgroup_22	o__norank_c__Subgroup_22	f__norank_c__Subgroup_22	g__norank_c__Subgroup_22	s__uncultured_Acidobacteriales_bacterium_c__Subgroup_22	OTU2121	28	9.0E-5	0.83333
d__Bacteria	k__norank_d__Bacteria	p__Pseudomonadota	c__Gammaproteobacteria	o__Burkholderiales	f__Nitrosomonadaceae	g__Ellin6067	s__uncultured_bacterium_g__Ellin6067	OTU2386	44	0.00015	1
d__Bacteria	k__norank_d__Bacteria	p__Armatimonadota	c__Chthonomonadia	o__Chthonomonadales	f__Chthonomonadaceae	g__Chthonomonas	s__uncultured_bacterium_g__Chthonomonas	OTU2684	6	2.0E-5	0.5
d__Bacteria	k__norank_d__Bacteria	p__Pseudomonadota	c__Gammaproteobacteria	o__Legionellales	f__Legionellaceae	g__Legionella	s__uncultured_bacterium_g__Legionella	OTU1009	2	6.76846e-6	0.16667
d__Bacteria	k__norank_d__Bacteria	p__Chlamydiota	c__Chlamydiia	o__Chlamydiales	f__Parachlamydiaceae	g__Neochlamydia	s__uncultured_bacterium_g__Neochlamydia	OTU1583	13	4.0E-5	0.16667
d__Bacteria	k__norank_d__Bacteria	p__Pseudomonadota	c__Gammaproteobacteria	o__Acidiferrobacterales	f__Acidiferrobacteraceae	g__Sulfurifustis	s__uncultured_bacterium_g__Sulfurifustis	OTU2691	23	8.0E-5	0.5
d__Bacteria	k__norank_d__Bacteria	p__Pseudomonadota	c__Gammaproteobacteria	o__Burkholderiales	f__Nitrosomonadaceae	g__Nitrosospira	s__uncultured_bacterium_g__Nitrosospira	OTU2760	133	0.00045	1
d__Bacteria	k__norank_d__Bacteria	p__Gemmatimonadota	c__S0134_terrestrial_group	o__norank_c__S0134_terrestrial_group	f__norank_c__S0134_terrestrial_group	g__norank_c__S0134_terrestrial_group	s__unclassified_g__norank_c__S0134_terrestrial_group	OTU140	10	3.0E-5	0.5
d__Bacteria	k__norank_d__Bacteria	p__Myxococcota	c__Polyangiia	o__Haliangiales	f__Haliangiaceae	g__norank_f__Haliangiaceae	s__uncultured_Myxococcales_bacterium_f__Haliangiaceae	OTU190	8	3.0E-5	0.33333
d__Bacteria	k__norank_d__Bacteria	p__Pseudomonadota	c__Gammaproteobacteria	o__Rickettsiellales	f__Rickettsiellaceae	g__norank_f__Rickettsiellaceae	s__unclassified_g__norank_f__Rickettsiellaceae	OTU923	5	2.0E-5	0.16667
d__Bacteria	k__norank_d__Bacteria	p__Actinomycetota	c__Thermoleophilia	o__Gaiellales	f__norank_o__Gaiellales	g__norank_o__Gaiellales	s__unclassified_g__norank_o__Gaiellales	OTU3832	3	1.0E-5	0.33333
d__Bacteria	k__norank_d__Bacteria	p__Elusimicrobiota	c__Lineage_IIc	o__norank_c__Lineage_IIc	f__norank_c__Lineage_IIc	g__norank_c__Lineage_IIc	s__unclassified_g__norank_c__Lineage_IIc	OTU596	8	3.0E-5	0.16667
d__Bacteria	k__norank_d__Bacteria	p__Pseudomonadota	c__Gammaproteobacteria	o__PLTA13	f__norank_o__PLTA13	g__norank_o__PLTA13	s__uncultured_Sinobacteraceae_bacterium_o__PLTA13	OTU2707	6	2.0E-5	0.5
d__Bacteria	k__norank_d__Bacteria	p__Bdellovibrionota	c__Oligoflexia	o__0319-6G20	f__norank_o__0319-6G20	g__norank_o__0319-6G20	s__marine_metagenome_o__0319-6G20	OTU1490	22	7.0E-5	0.83333
d__Bacteria	k__norank_d__Bacteria	p__Armatimonadota	c__Chthonomonadia	o__Chthonomonadales	f__Chthonomonadaceae	g__Chthonomonas	s__unclassified_g__Chthonomonas	OTU3731	12	4.0E-5	0.33333
d__Bacteria	k__norank_d__Bacteria	p__Pseudomonadota	c__unclassified_p__Pseudomonadota	o__unclassified_p__Pseudomonadota	f__unclassified_p__Pseudomonadota	g__unclassified_p__Pseudomonadota	s__unclassified_p__Pseudomonadota	OTU4017	3	1.0E-5	0.16667
d__Bacteria	k__norank_d__Bacteria	p__Chloroflexota	c__Ktedonobacteria	o__Ktedonobacterales	f__JG30-KF-AS9	g__norank_f__JG30-KF-AS9	s__uncultured_bacterium_f__JG30-KF-AS9	OTU4077	19	6.0E-5	0.33333
d__Bacteria	k__norank_d__Bacteria	p__Acidobacteriota	c__Holophagae	o__Subgroup_7	f__norank_o__Subgroup_7	g__norank_o__Subgroup_7	s__uncultured_bacterium_o__Subgroup_7	OTU87	4	1.0E-5	0.33333
d__Bacteria	k__norank_d__Bacteria	p__Chlamydiota	c__Chlamydiia	o__Chlamydiales	f__cvE6	g__norank_f__cvE6	s__uncultured_bacterium_f__cvE6	OTU2340	5	2.0E-5	0.16667
d__Bacteria	k__norank_d__Bacteria	p__Actinomycetota	c__Acidimicrobiia	o__Acidimicrobiales	f__Acidimicrobiaceae	g__Acidiferrimicrobium	s__uncultured_Ferrimicrobium_sp._g__Acidiferrimicrobium	OTU1023	178	0.0006	1
d__Bacteria	k__norank_d__Bacteria	p__Actinomycetota	c__Thermoleophilia	o__Gaiellales	f__norank_o__Gaiellales	g__norank_o__Gaiellales	s__uncultured_Rubrobacterales_bacterium_o__Gaiellales	OTU1615	80	0.00027	1
d__Bacteria	k__norank_d__Bacteria	p__Planctomycetota	c__OM190	o__norank_c__OM190	f__norank_c__OM190	g__norank_c__OM190	s__uncultured_bacterium_c__OM190	OTU3249	14	5.0E-5	1
d__Bacteria	k__norank_d__Bacteria	p__Bacteroidota	c__Bacteroidia	o__Chitinophagales	f__Chitinophagaceae	g__unclassified_f__Chitinophagaceae	s__unclassified_f__Chitinophagaceae	OTU2917	59	0.0002	0.83333
d__Bacteria	k__norank_d__Bacteria	p__Elusimicrobiota	c__Elusimicrobia	o__MVP-88	f__norank_o__MVP-88	g__norank_o__MVP-88	s__uncultured_bacterium_o__MVP-88	OTU1208	23	8.0E-5	0.5
d__Bacteria	k__norank_d__Bacteria	p__Elusimicrobiota	c__Lineage_IIa	o__norank_c__Lineage_IIa	f__norank_c__Lineage_IIa	g__norank_c__Lineage_IIa	s__unclassified_g__norank_c__Lineage_IIa	OTU298	4	1.0E-5	0.16667
d__Bacteria	k__norank_d__Bacteria	p__Pseudomonadota	c__Gammaproteobacteria	o__Legionellales	f__Legionellaceae	g__Legionella	s__uncultured_bacterium_g__Legionella	OTU1006	23	8.0E-5	0.83333
d__Bacteria	k__norank_d__Bacteria	p__Pseudomonadota	c__Gammaproteobacteria	o__Rickettsiellales	f__Rickettsiellaceae	g__norank_f__Rickettsiellaceae	s__uncultured_bacterium_f__Rickettsiellaceae	OTU3872	12	4.0E-5	0.66667
d__Bacteria	k__norank_d__Bacteria	p__Dependentiae	c__Babeliae	o__Babeliales	f__Vermiphilaceae	g__norank_f__Vermiphilaceae	s__unclassified_g__norank_f__Vermiphilaceae	OTU924	21	7.0E-5	0.5
d__Bacteria	k__norank_d__Bacteria	p__Pseudomonadota	c__Gammaproteobacteria	o__Lysobacterales	f__Rhodanobacteraceae	g__Dyella	s__uncultured_Dyella_sp.	OTU3995	41	0.00014	0.5
d__Bacteria	k__norank_d__Bacteria	p__Bacillota	c__Bacilli	o__Paenibacillales	f__Paenibacillaceae	g__Paenibacillus	s__Paenibacillus_daejeonensis	OTU2291	47	0.00016	1
d__Bacteria	k__norank_d__Bacteria	p__Chloroflexota	c__Ktedonobacteria	o__C0119	f__norank_o__C0119	g__norank_o__C0119	s__uncultured_bacterium_o__C0119	OTU2353	5	2.0E-5	0.16667
d__Bacteria	k__norank_d__Bacteria	p__Pseudomonadota	c__Gammaproteobacteria	o__Burkholderiales	f__Oxalobacteraceae	g__unclassified_f__Oxalobacteraceae	s__unclassified_f__Oxalobacteraceae	OTU4423	12	4.0E-5	0.66667
d__Bacteria	k__norank_d__Bacteria	p__Chlamydiota	c__Chlamydiia	o__Chlamydiales	f__Parachlamydiaceae	g__unclassified_f__Parachlamydiaceae	s__unclassified_f__Parachlamydiaceae	OTU1873	2	6.76846e-6	0.16667
d__Bacteria	k__norank_d__Bacteria	p__Chloroflexota	c__Ktedonobacteria	o__C0119	f__norank_o__C0119	g__norank_o__C0119	s__uncultured_bacterium_o__C0119	OTU168	6	2.0E-5	0.16667
d__Bacteria	k__norank_d__Bacteria	p__Chlamydiota	c__Chlamydiia	o__Chlamydiales	f__Parachlamydiaceae	g__norank_f__Parachlamydiaceae	s__metagenome_f__Parachlamydiaceae	OTU1489	7	2.0E-5	0.33333
d__Bacteria	k__norank_d__Bacteria	p__Actinomycetota	c__Actinobacteria	o__Mycobacteriales	f__Mycobacteriaceae	g__Mycobacterium	s__unclassified_g__Mycobacterium	OTU1555	6	2.0E-5	0.5
d__Bacteria	k__norank_d__Bacteria	p__Pseudomonadota	c__Alphaproteobacteria	o__Elsterales	f__norank_o__Elsterales	g__norank_o__Elsterales	s__unclassified_g__norank_o__Elsterales	OTU3928	7	2.0E-5	0.33333
d__Bacteria	k__norank_d__Bacteria	p__Chloroflexota	c__Ktedonobacteria	o__C0119	f__norank_o__C0119	g__norank_o__C0119	s__unclassified_g__norank_o__C0119	OTU2120	7	2.0E-5	0.5
d__Bacteria	k__norank_d__Bacteria	p__Chloroflexota	c__OLB14	o__norank_c__OLB14	f__norank_c__OLB14	g__norank_c__OLB14	s__uncultured_bacterium_c__OLB14	OTU2668	72	0.00024	0.66667
d__Bacteria	k__norank_d__Bacteria	p__Pseudomonadota	c__Gammaproteobacteria	o__Gammaproteobacteria_	f__norank_o__Gammaproteobacteria_	g__Acidibacter	s__uncultured_bacterium_g__Acidibacter	OTU4501	562	0.0019	1
d__Bacteria	k__norank_d__Bacteria	p__Actinomycetota	c__Actinobacteria	o__Streptosporangiales	f__Thermomonosporaceae	g__Actinomadura	s__unclassified_g__Actinomadura	OTU762	23	8.0E-5	0.5
d__Bacteria	k__norank_d__Bacteria	p__Planctomycetota	c__Planctomycetes	o__Gemmatales	f__Gemmataceae	g__norank_f__Gemmataceae	s__unclassified_g__norank_f__Gemmataceae	OTU3800	3	1.0E-5	0.33333
d__Bacteria	k__norank_d__Bacteria	p__NB1-j	c__norank_p__NB1-j	o__norank_p__NB1-j	f__norank_p__NB1-j	g__norank_p__NB1-j	s__unclassified_g__norank_p__NB1-j	OTU4171	32	0.00011	0.66667
d__Bacteria	k__norank_d__Bacteria	p__Chloroflexota	c__JG30-KF-CM66	o__norank_c__JG30-KF-CM66	f__norank_c__JG30-KF-CM66	g__norank_c__JG30-KF-CM66	s__uncultured_bacterium_c__JG30-KF-CM66	OTU612	2	6.76846e-6	0.16667
d__Bacteria	k__norank_d__Bacteria	p__Actinomycetota	c__Actinobacteria	o__Micrococcales	f__Intrasporangiaceae	g__Terrabacter	s__Terrabacter_sp.	OTU1658	870	0.00294	1
d__Bacteria	k__norank_d__Bacteria	p__Myxococcota	c__Polyangiia	o__Polyangiales	f__BIrii41	g__norank_f__BIrii41	s__unclassified_g__norank_f__BIrii41	OTU1486	9	3.0E-5	0.66667
d__Bacteria	k__norank_d__Bacteria	p__Chloroflexota	c__Ktedonobacteria	o__C0119	f__norank_o__C0119	g__norank_o__C0119	s__uncultured_bacterium_o__C0119	OTU297	4	1.0E-5	0.66667
d__Bacteria	k__norank_d__Bacteria	p__Verrucomicrobiota	c__Verrucomicrobiia	o__Pedosphaerales	f__Pedosphaeraceae	g__norank_f__Pedosphaeraceae	s__uncultured_bacterium_f__Pedosphaeraceae	OTU1806	13	4.0E-5	0.16667
d__Bacteria	k__norank_d__Bacteria	p__Actinomycetota	c__Acidimicrobiia	o__Acidimicrobiales	f__Acidimicrobiaceae	g__Acidiferrimicrobium	s__uncultured_Ferrimicrobium_sp._g__Acidiferrimicrobium	OTU3600	54	0.00018	1
d__Bacteria	k__norank_d__Bacteria	p__Pseudomonadota	c__Gammaproteobacteria	o__Lysobacterales	f__Rhodanobacteraceae	g__Dokdonella	s__uncultured_Dokdonella_sp._g__Dokdonella	OTU1457	45	0.00015	0.66667
d__Bacteria	k__norank_d__Bacteria	p__Planctomycetota	c__Planctomycetes	o__Gemmatales	f__Gemmataceae	g__norank_f__Gemmataceae	s__unclassified_g__norank_f__Gemmataceae	OTU1409	10	3.0E-5	0.66667
d__Bacteria	k__norank_d__Bacteria	p__Verrucomicrobiota	c__Verrucomicrobiia	o__Pedosphaerales	f__Pedosphaeraceae	g__norank_f__Pedosphaeraceae	s__uncultured_subdivision_3_bacterium_f__Pedosphaeraceae	OTU3472	53	0.00018	0.66667
d__Bacteria	k__norank_d__Bacteria	p__Actinomycetota	c__Actinobacteria	o__0319-7L14	f__norank_o__0319-7L14	g__norank_o__0319-7L14	s__uncultured_bacterium_o__0319-7L14	OTU4397	4	1.0E-5	0.16667
d__Bacteria	k__norank_d__Bacteria	p__Acidobacteriota	c__Acidobacteriae	o__Subgroup_2	f__norank_o__Subgroup_2	g__norank_o__Subgroup_2	s__unclassified_g__norank_o__Subgroup_2	OTU1051	38	0.00013	0.5
d__Bacteria	k__norank_d__Bacteria	p__Pseudomonadota	c__Gammaproteobacteria	o__Lysobacterales	f__Lysobacteraceae	g__Pseudoxanthomonas	s__Pseudoxanthomonas_mexicana	OTU2515	15	5.0E-5	0.5
d__Bacteria	k__norank_d__Bacteria	p__Chloroflexota	c__Anaerolineae	o__Aggregatilineales	f__norank_o__Aggregatilineales	g__norank_o__Aggregatilineales	s__unclassified_g__norank_o__Aggregatilineales	OTU2243	106	0.00036	1
d__Bacteria	k__norank_d__Bacteria	p__Bacteroidota	c__Bacteroidia	o__Cytophagales	f__Microscillaceae	g__Chryseotalea	s__uncultured_bacterium_g__Chryseotalea	OTU1850	67	0.00023	1
d__Bacteria	k__norank_d__Bacteria	p__Pseudomonadota	c__Gammaproteobacteria	o__Rickettsiellales	f__Rickettsiellaceae	g__norank_f__Rickettsiellaceae	s__unclassified_g__norank_f__Rickettsiellaceae	OTU3908	6	2.0E-5	0.33333
d__Bacteria	k__norank_d__Bacteria	p__Acidobacteriota	c__Vicinamibacteria	o__Subgroup_17	f__norank_o__Subgroup_17	g__norank_o__Subgroup_17	s__metagenome_o__Subgroup_17	OTU2219	23	8.0E-5	0.66667
d__Bacteria	k__norank_d__Bacteria	p__Cyanobacteriota	c__Cyanobacteriia	o__Cyanobacteriales	f__Phormidiaceae	g__Tychonema_CCAP_1459-11B	s__unclassified_g__Tychonema_CCAP_1459-11B	OTU3577	39	0.00013	0.16667
d__Bacteria	k__norank_d__Bacteria	p__Patescibacteria	c__Parcubacteria	o__norank_c__Parcubacteria	f__norank_c__Parcubacteria	g__norank_c__Parcubacteria	s__uncultured_bacterium_c__Parcubacteria	OTU691	4	1.0E-5	0.16667
d__Bacteria	k__norank_d__Bacteria	p__Chloroflexota	c__TK10	o__norank_c__TK10	f__norank_c__TK10	g__norank_c__TK10	s__uncultured_bacterium_c__TK10	OTU9	9	3.0E-5	0.5
d__Bacteria	k__norank_d__Bacteria	p__Dependentiae	c__Babeliae	o__Babeliales	f__Vermiphilaceae	g__norank_f__Vermiphilaceae	s__uncultured_bacterium_f__Vermiphilaceae	OTU3738	36	0.00012	0.5
d__Bacteria	k__norank_d__Bacteria	p__Patescibacteria	c__Saccharimonadia	o__Saccharimonadales	f__LWQ8	g__norank_f__LWQ8	s__unclassified_g__norank_f__LWQ8	OTU240	12	4.0E-5	0.5
d__Bacteria	k__norank_d__Bacteria	p__Myxococcota	c__Polyangiia	o__Haliangiales	f__Haliangiaceae	g__norank_f__Haliangiaceae	s__uncultured_bacterium_f__Haliangiaceae	OTU601	3	1.0E-5	0.16667
d__Bacteria	k__norank_d__Bacteria	p__Myxococcota	c__bacteriap25	o__norank_c__bacteriap25	f__norank_c__bacteriap25	g__norank_c__bacteriap25	s__unclassified_g__norank_c__bacteriap25	OTU3028	15	5.0E-5	0.5
d__Bacteria	k__norank_d__Bacteria	p__Chlamydiota	c__Chlamydiia	o__Chlamydiales	f__Parachlamydiaceae	g__Neochlamydia	s__unclassified_g__Neochlamydia	OTU1263	5	2.0E-5	0.16667
d__Bacteria	k__norank_d__Bacteria	p__Acidobacteriota	c__Blastocatellia	o__11-24	f__norank_o__11-24	g__norank_o__11-24	s__uncultured_Acidobacteriales_bacterium_o__11-24	OTU1981	51	0.00017	0.66667
d__Bacteria	k__norank_d__Bacteria	p__Chloroflexota	c__Ktedonobacteria	o__Ktedonobacterales	f__Ktedonobacteraceae	g__Ktedonobacter	s__unclassified_g__Ktedonobacter	OTU1770	113	0.00038	0.83333
d__Bacteria	k__norank_d__Bacteria	p__Myxococcota	c__Polyangiia	o__Polyangiales	f__Sandaracinaceae	g__norank_f__Sandaracinaceae	s__uncultured_soil_bacterium_f__Sandaracinaceae	OTU614	51	0.00017	0.83333
d__Bacteria	k__norank_d__Bacteria	p__Armatimonadota	c__norank_p__Armatimonadota	o__norank_p__Armatimonadota	f__norank_p__Armatimonadota	g__norank_p__Armatimonadota	s__uncultured_bacterium_p__Armatimonadota	OTU3897	5	2.0E-5	0.33333
d__Bacteria	k__norank_d__Bacteria	p__Bdellovibrionota	c__Oligoflexia	o__Oligoflexales	f__Oligoflexaceae	g__Oligoflexus	s__unclassified_g__Oligoflexus	OTU3744	45	0.00015	0.5
d__Bacteria	k__norank_d__Bacteria	p__Patescibacteria	c__Saccharimonadia	o__Saccharimonadales	f__LWQ8	g__norank_f__LWQ8	s__unclassified_g__norank_f__LWQ8	OTU3595	8	3.0E-5	0.5
d__Bacteria	k__norank_d__Bacteria	p__Pseudomonadota	c__Gammaproteobacteria	o__norank_c__Gammaproteobacteria	f__norank_c__Gammaproteobacteria	g__norank_c__Gammaproteobacteria	s__symbiont_of_Cochliopodium_minus	OTU2389	13	4.0E-5	0.66667
d__Bacteria	k__norank_d__Bacteria	p__Myxococcota	c__Polyangiia	o__Polyangiales	f__Sandaracinaceae	g__norank_f__Sandaracinaceae	s__uncultured_Polyangiaceae_bacterium_f__Sandaracinaceae	OTU268	20	7.0E-5	0.83333
d__Bacteria	k__norank_d__Bacteria	p__Planctomycetota	c__Phycisphaerae	o__Tepidisphaerales	f__WD2101_soil_group	g__norank_f__WD2101_soil_group	s__uncultured_bacterium_f__WD2101_soil_group	OTU3216	18	6.0E-5	0.66667
d__Bacteria	k__norank_d__Bacteria	p__Thermodesulfobacteriota	c__Desulfuromonadia	o__Geobacterales	f__Geobacteraceae	g__unclassified_f__Geobacteraceae	s__unclassified_f__Geobacteraceae	OTU3298	19	6.0E-5	0.16667
d__Bacteria	k__norank_d__Bacteria	p__Chloroflexota	c__JG30-KF-CM66	o__norank_c__JG30-KF-CM66	f__norank_c__JG30-KF-CM66	g__norank_c__JG30-KF-CM66	s__unclassified_g__norank_c__JG30-KF-CM66	OTU623	20	7.0E-5	0.66667
d__Bacteria	k__norank_d__Bacteria	p__Bdellovibrionota	c__Bdellovibrionia	o__Bdellovibrionales	f__Pseudobdellovibrionaceae	g__norank_f__Pseudobdellovibrionaceae	s__uncultured_bacterium_f__Pseudobdellovibrionaceae	OTU4394	3	1.0E-5	0.16667
d__Bacteria	k__norank_d__Bacteria	p__Thermodesulfobacteriota	c__Desulfuromonadia	o__Geobacterales	f__Geobacteraceae	g__norank_f__Geobacteraceae	s__unclassified_g__norank_f__Geobacteraceae	OTU3125	21	7.0E-5	0.33333
d__Bacteria	k__norank_d__Bacteria	p__Myxococcota	c__Myxococcia	o__Myxococcales	f__Anaeromyxobacteraceae	g__Anaeromyxobacter	s__unclassified_g__Anaeromyxobacter	OTU756	4	1.0E-5	0.16667
d__Bacteria	k__norank_d__Bacteria	p__Acidobacteriota	c__Blastocatellia	o__Pyrinomonadales	f__Pyrinomonadaceae	g__RB41	s__uncultured_bacterium_g__RB41	OTU1859	83	0.00028	0.83333
d__Bacteria	k__norank_d__Bacteria	p__Bacillota	c__Bacilli	o__Bacillales	f__Bacillaceae	g__Shouchella	s__unclassified_g__Shouchella	OTU442	26	9.0E-5	0.83333
d__Bacteria	k__norank_d__Bacteria	p__Acidobacteriota	c__Vicinamibacteria	o__Vicinamibacterales	f__norank_o__Vicinamibacterales	g__norank_o__Vicinamibacterales	s__unclassified_g__norank_o__Vicinamibacterales	OTU2099	71	0.00024	0.83333
d__Bacteria	k__norank_d__Bacteria	p__Pseudomonadota	c__Gammaproteobacteria	o__Burkholderiales	f__Rhodocyclaceae	g__Azospira	s__uncultured_Rhodocyclaceae_bacterium_g__Azospira	OTU2569	79	0.00027	0.33333
d__Bacteria	k__norank_d__Bacteria	p__Actinomycetota	c__Actinobacteria	o__Micromonosporales	f__Micromonosporaceae	g__Allorhizocola	s__uncultured_bacterium_g__Allorhizocola	OTU176	9	3.0E-5	0.16667
d__Bacteria	k__norank_d__Bacteria	p__Myxococcota	c__Myxococcia	o__Myxococcales	f__Myxococcaceae	g__P3OB-42	s__uncultured_bacterium_g__P3OB-42	OTU1254	18	6.0E-5	0.5
d__Bacteria	k__norank_d__Bacteria	p__Bacillota	c__Bacilli	o__Alicyclobacillales	f__Alicyclobacillaceae	g__Tumebacillus	s__uncultured_bacterium_g__Tumebacillus	OTU219	149	0.0005	1
d__Bacteria	k__norank_d__Bacteria	p__Chloroflexota	c__Ktedonobacteria	o__C0119	f__norank_o__C0119	g__norank_o__C0119	s__uncultured_soil_bacterium_o__C0119	OTU328	22	7.0E-5	0.16667
d__Bacteria	k__norank_d__Bacteria	p__Pseudomonadota	c__Gammaproteobacteria	o__Burkholderiales	f__Rhodocyclaceae	g__Aromatoleum	s__uncultured_bacterium_g__Aromatoleum	OTU3971	97	0.00033	0.66667
d__Bacteria	k__norank_d__Bacteria	p__Actinomycetota	c__Thermoleophilia	o__Gaiellales	f__norank_o__Gaiellales	g__norank_o__Gaiellales	s__bacterium_Ellin6515	OTU4351	29	0.0001	0.66667
d__Bacteria	k__norank_d__Bacteria	p__Chloroflexota	c__Ktedonobacteria	o__Ktedonobacterales	f__Ktedonobacteraceae	g__FCPS473	s__uncultured_bacterium_g__FCPS473	OTU2758	7	2.0E-5	0.5
d__Bacteria	k__norank_d__Bacteria	p__Acidobacteriota	c__Vicinamibacteria	o__Vicinamibacterales	f__Vicinamibacteraceae	g__norank_f__Vicinamibacteraceae	s__unclassified_g__norank_f__Vicinamibacteraceae	OTU3404	15	5.0E-5	0.5
d__Bacteria	k__norank_d__Bacteria	p__Verrucomicrobiota	c__Verrucomicrobiia	o__Chthoniobacterales	f__Chthoniobacteraceae	g__LD29	s__uncultured_Xiphinematobacteriaceae_bacterium_g__LD29	OTU207	3	1.0E-5	0.16667
d__Bacteria	k__norank_d__Bacteria	p__Planctomycetota	c__Phycisphaerae	o__Phycisphaerales	f__Phycisphaeraceae	g__SM1A02	s__unclassified_g__SM1A02	OTU3094	4	1.0E-5	0.16667
d__Bacteria	k__norank_d__Bacteria	p__Pseudomonadota	c__Alphaproteobacteria	o__Micropepsales	f__Micropepsaceae	g__norank_f__Micropepsaceae	s__uncultured_bacterium_f__Micropepsaceae	OTU3456	205	0.00069	0.5
d__Bacteria	k__norank_d__Bacteria	p__Myxococcota	c__Polyangiia	o__Haliangiales	f__Haliangiaceae	g__norank_f__Haliangiaceae	s__unclassified_g__norank_f__Haliangiaceae	OTU1560	45	0.00015	1
d__Bacteria	k__norank_d__Bacteria	p__Patescibacteria	c__unclassified_p__Patescibacteria	o__unclassified_p__Patescibacteria	f__unclassified_p__Patescibacteria	g__unclassified_p__Patescibacteria	s__unclassified_p__Patescibacteria	OTU3893	2	6.76846e-6	0.16667
d__Bacteria	k__norank_d__Bacteria	p__Bdellovibrionota	c__Oligoflexia	o__0319-6G20	f__norank_o__0319-6G20	g__norank_o__0319-6G20	s__uncultured_bacterium_o__0319-6G20	OTU30	5	2.0E-5	0.33333
d__Bacteria	k__norank_d__Bacteria	p__unclassified_k__norank_d__Bacteria	c__unclassified_k__norank_d__Bacteria	o__unclassified_k__norank_d__Bacteria	f__unclassified_k__norank_d__Bacteria	g__unclassified_k__norank_d__Bacteria	s__unclassified_k__norank_d__Bacteria	OTU4154	89	0.0003	0.33333
d__Bacteria	k__norank_d__Bacteria	p__Bacillota	c__Bacilli	o__Alicyclobacillales	f__Alicyclobacillaceae	g__Tumebacillus	s__uncultured_bacterium_g__Tumebacillus	OTU2351	57	0.00019	0.83333
d__Bacteria	k__norank_d__Bacteria	p__Planctomycetota	c__Pla3_lineage	o__norank_c__Pla3_lineage	f__norank_c__Pla3_lineage	g__norank_c__Pla3_lineage	s__unclassified_g__norank_c__Pla3_lineage	OTU2337	31	0.0001	0.16667
d__Bacteria	k__norank_d__Bacteria	p__Bacteroidota	c__Bacteroidia	o__Cytophagales	f__Microscillaceae	g__norank_f__Microscillaceae	s__unclassified_g__norank_f__Microscillaceae	OTU2145	13	4.0E-5	0.5
d__Bacteria	k__norank_d__Bacteria	p__Verrucomicrobiota	c__Verrucomicrobiia	o__Chthoniobacterales	f__Terrimicrobiaceae	g__Terrimicrobium	s__uncultured_bacterium_g__Terrimicrobium	OTU3236	3	1.0E-5	0.16667
d__Bacteria	k__norank_d__Bacteria	p__Chloroflexota	c__Ktedonobacteria	o__Ktedonobacterales	f__JG30-KF-AS9	g__norank_f__JG30-KF-AS9	s__uncultured_bacterium_f__JG30-KF-AS9	OTU3730	64	0.00022	0.33333
d__Bacteria	k__norank_d__Bacteria	p__Myxococcota	c__Myxococcia	o__Myxococcales	f__Anaeromyxobacteraceae	g__Anaeromyxobacter	s__uncultured_bacterium_SJA-5	OTU2669	24	8.0E-5	0.66667
d__Bacteria	k__norank_d__Bacteria	p__Pseudomonadota	c__Gammaproteobacteria	o__Rickettsiellales	f__Rickettsiellaceae	g__norank_f__Rickettsiellaceae	s__unclassified_g__norank_f__Rickettsiellaceae	OTU919	7	2.0E-5	0.33333
d__Bacteria	k__norank_d__Bacteria	p__Chlamydiota	c__Chlamydiia	o__Chlamydiales	f__Parachlamydiaceae	g__unclassified_f__Parachlamydiaceae	s__unclassified_f__Parachlamydiaceae	OTU1877	4	1.0E-5	0.16667
d__Bacteria	k__norank_d__Bacteria	p__Myxococcota	c__Polyangiia	o__Polyangiales	f__Sandaracinaceae	g__norank_f__Sandaracinaceae	s__metagenome_f__Sandaracinaceae	OTU38	9	3.0E-5	0.66667
d__Bacteria	k__norank_d__Bacteria	p__Patescibacteria	c__Saccharimonadia	o__Saccharimonadales	f__YM_S32_TM7_50_20	g__norank_f__YM_S32_TM7_50_20	s__uncultured_bacterium_f__YM_S32_TM7_50_20	OTU2563	10	3.0E-5	0.33333
d__Bacteria	k__norank_d__Bacteria	p__Chlamydiota	c__Chlamydiia	o__Chlamydiales	f__Simkaniaceae	g__norank_f__Simkaniaceae	s__unclassified_g__norank_f__Simkaniaceae	OTU2457	3	1.0E-5	0.16667
d__Bacteria	k__norank_d__Bacteria	p__Verrucomicrobiota	c__Verrucomicrobiia	o__Pedosphaerales	f__Pedosphaeraceae	g__norank_f__Pedosphaeraceae	s__uncultured_bacterium_f__Pedosphaeraceae	OTU1550	40	0.00014	0.66667
d__Bacteria	k__norank_d__Bacteria	p__Bacillota	c__Bacilli	o__Bacillales	f__Bacillaceae	g__Lederbergia	s__uncultured_compost_bacterium_g__Lederbergia	OTU4106	14	5.0E-5	0.5
d__Bacteria	k__norank_d__Bacteria	p__Pseudomonadota	c__Gammaproteobacteria	o__Burkholderiales	f__Chromobacteriaceae	g__unclassified_f__Chromobacteriaceae	s__unclassified_f__Chromobacteriaceae	OTU998	36	0.00012	0.5
d__Bacteria	k__norank_d__Bacteria	p__Chloroflexota	c__TK10	o__norank_c__TK10	f__norank_c__TK10	g__norank_c__TK10	s__uncultured_bacterium_c__TK10	OTU2491	37	0.00013	0.83333
d__Bacteria	k__norank_d__Bacteria	p__Pseudomonadota	c__Gammaproteobacteria	o__Legionellales	f__Legionellaceae	g__Legionella	s__uncultured_bacterium_g__Legionella	OTU3242	2	6.76846e-6	0.16667
d__Bacteria	k__norank_d__Bacteria	p__Pseudomonadota	c__Gammaproteobacteria	o__Rickettsiellales	f__Rickettsiellaceae	g__norank_f__Rickettsiellaceae	s__unclassified_g__norank_f__Rickettsiellaceae	OTU621	10	3.0E-5	0.16667
d__Bacteria	k__norank_d__Bacteria	p__Acidobacteriota	c__Subgroup_22	o__norank_c__Subgroup_22	f__norank_c__Subgroup_22	g__norank_c__Subgroup_22	s__uncultured_bacterium_c__Subgroup_22	OTU1648	234	0.00079	1
d__Bacteria	k__norank_d__Bacteria	p__Planctomycetota	c__Phycisphaerae	o__Phycisphaerales	f__Phycisphaeraceae	g__AKYG587	s__uncultured_bacterium_g__AKYG587	OTU4006	34	0.00012	0.83333
d__Bacteria	k__norank_d__Bacteria	p__Thermodesulfobacteriota	c__norank_p__Thermodesulfobacteriota	o__norank_p__Thermodesulfobacteriota	f__norank_p__Thermodesulfobacteriota	g__norank_p__Thermodesulfobacteriota	s__uncultured_proteobacterium_p__Thermodesulfobacteriota	OTU2081	83	0.00028	1
d__Bacteria	k__norank_d__Bacteria	p__Chloroflexota	c__Anaerolineae	o__Ardenticatenales	f__norank_o__Ardenticatenales	g__norank_o__Ardenticatenales	s__unclassified_g__norank_o__Ardenticatenales	OTU2397	38	0.00013	0.83333
d__Bacteria	k__norank_d__Bacteria	p__Nitrospirota	c__Nitrospiria	o__Nitrospirales	f__Nitrospiraceae	g__Nitrospira	s__unclassified_g__Nitrospira	OTU1982	1166	0.00395	1
d__Bacteria	k__norank_d__Bacteria	p__Bacteroidota	c__Bacteroidia	o__Cytophagales	f__Cytophagaceae	g__Sporocytophaga	s__uncultured_bacterium_g__Sporocytophaga	OTU2189	9	3.0E-5	0.83333
d__Bacteria	k__norank_d__Bacteria	p__Chloroflexota	c__Anaerolineae	o__Aggregatilineales	f__A4b	g__norank_f__A4b	s__unclassified_g__norank_f__A4b	OTU2260	31	0.0001	0.83333
d__Bacteria	k__norank_d__Bacteria	p__Candidatus_Kapabacteria	c__Kapabacteria	o__Kapabacteriales	f__norank_o__Kapabacteriales	g__norank_o__Kapabacteriales	s__uncultured_bacterium_KF-JG30-B11	OTU3541	14	5.0E-5	0.5
d__Bacteria	k__norank_d__Bacteria	p__Acidobacteriota	c__Acidobacteriae	o__Bryobacterales	f__Bryobacteraceae	g__Bryobacter	s__uncultured_Acidobacteria_bacterium_g__Bryobacter	OTU1326	951	0.00322	1
d__Bacteria	k__norank_d__Bacteria	p__Gemmatimonadota	c__Gemmatimonadia	o__Gemmatimonadales	f__Gemmatimonadaceae	g__Gemmatimonas	s__uncultured_Gemmatimonadetes_bacterium_g__Gemmatimonas	OTU2879	7	2.0E-5	0.5
d__Bacteria	k__norank_d__Bacteria	p__Thermodesulfobacteriota	c__norank_p__Thermodesulfobacteriota	o__norank_p__Thermodesulfobacteriota	f__norank_p__Thermodesulfobacteriota	g__norank_p__Thermodesulfobacteriota	s__unclassified_g__norank_p__Thermodesulfobacteriota	OTU1364	42	0.00014	0.66667
d__Bacteria	k__norank_d__Bacteria	p__Pseudomonadota	c__Gammaproteobacteria	o__Rickettsiellales	f__Rickettsiellaceae	g__norank_f__Rickettsiellaceae	s__unclassified_g__norank_f__Rickettsiellaceae	OTU4485	9	3.0E-5	0.16667
d__Bacteria	k__norank_d__Bacteria	p__Actinomycetota	c__Thermoleophilia	o__norank_c__Thermoleophilia	f__norank_c__Thermoleophilia	g__norank_c__Thermoleophilia	s__uncultured_bacterium_c__Thermoleophilia	OTU1188	85	0.00029	0.83333
d__Bacteria	k__norank_d__Bacteria	p__Bacteroidota	c__Bacteroidia	o__Cytophagales	f__Microscillaceae	g__Ohtaekwangia	s__uncultured_Bacteroidetes_bacterium_g__Ohtaekwangia	OTU3501	22	7.0E-5	0.83333
d__Bacteria	k__norank_d__Bacteria	p__Verrucomicrobiota	c__Verrucomicrobiia	o__Pedosphaerales	f__Pedosphaeraceae	g__Ellin517	s__uncultured_bacterium_g__Ellin517	OTU892	13	4.0E-5	0.66667
d__Bacteria	k__norank_d__Bacteria	p__Chlamydiota	c__Chlamydiia	o__Chlamydiales	f__Simkaniaceae	g__Ga0074140	s__Chlamydiae_bacterium_Ga0074140	OTU4479	24	8.0E-5	0.33333
d__Bacteria	k__norank_d__Bacteria	p__Bacteroidota	c__Bacteroidia	o__Sphingobacteriales	f__AKYH767	g__norank_f__AKYH767	s__uncultured_bacterium_f__AKYH767	OTU2489	3	1.0E-5	0.33333
d__Bacteria	k__norank_d__Bacteria	p__Pseudomonadota	c__Alphaproteobacteria	o__norank_c__Alphaproteobacteria	f__norank_c__Alphaproteobacteria	g__norank_c__Alphaproteobacteria	s__uncultured_Bradyrhizobiaceae_bacterium_c__Alphaproteobacteria	OTU1187	39	0.00013	0.83333
d__Bacteria	k__norank_d__Bacteria	p__Chloroflexota	c__Chloroflexia	o__Thermomicrobiales	f__JG30-KF-CM45	g__norank_f__JG30-KF-CM45	s__unclassified_g__norank_f__JG30-KF-CM45	OTU1470	5	2.0E-5	0.5
d__Bacteria	k__norank_d__Bacteria	p__Pseudomonadota	c__Gammaproteobacteria	o__Rickettsiellales	f__Rickettsiellaceae	g__Aquicella	s__unclassified_g__Aquicella	OTU4450	8	3.0E-5	0.16667
d__Bacteria	k__norank_d__Bacteria	p__Pseudomonadota	c__Gammaproteobacteria	o__Burkholderiales	f__SC-I-84	g__norank_f__SC-I-84	s__unclassified_g__norank_f__SC-I-84	OTU143	26	9.0E-5	0.66667
d__Bacteria	k__norank_d__Bacteria	p__Chloroflexota	c__Chloroflexia	o__Thermomicrobiales	f__JG30-KF-CM45	g__norank_f__JG30-KF-CM45	s__unclassified_g__norank_f__JG30-KF-CM45	OTU1395	90	0.0003	0.83333
d__Bacteria	k__norank_d__Bacteria	p__Acidobacteriota	c__Vicinamibacteria	o__Vicinamibacterales	f__Vicinamibacteraceae	g__Vicinamibacter	s__uncultured_bacterium_g__Vicinamibacter	OTU3211	84	0.00028	0.83333
d__Bacteria	k__norank_d__Bacteria	p__Pseudomonadota	c__Gammaproteobacteria	o__PLTA13	f__norank_o__PLTA13	g__norank_o__PLTA13	s__metagenome_o__PLTA13	OTU3493	13	4.0E-5	0.16667
d__Bacteria	k__norank_d__Bacteria	p__Chloroflexota	c__Ktedonobacteria	o__Ktedonobacterales	f__Ktedonobacteraceae	g__G12-WMSP1	s__unclassified_g__G12-WMSP1	OTU971	10	3.0E-5	0.16667
d__Bacteria	k__norank_d__Bacteria	p__Chloroflexota	c__Anaerolineae	o__Aggregatilineales	f__Aggregatilineaceae	g__norank_f__Aggregatilineaceae	s__uncultured_bacterium_f__Aggregatilineaceae	OTU4468	48	0.00016	0.66667
d__Bacteria	k__norank_d__Bacteria	p__Chloroflexota	c__Ktedonobacteria	o__Ktedonobacterales	f__Ktedonobacteraceae	g__unclassified_f__Ktedonobacteraceae	s__unclassified_f__Ktedonobacteraceae	OTU3914	8	3.0E-5	0.33333
d__Bacteria	k__norank_d__Bacteria	p__Patescibacteria	c__ABY1	o__Candidatus_Kerfeldbacteria	f__norank_o__Candidatus_Kerfeldbacteria	g__norank_o__Candidatus_Kerfeldbacteria	s__unclassified_g__norank_o__Candidatus_Kerfeldbacteria	OTU281	21	7.0E-5	0.33333
d__Bacteria	k__norank_d__Bacteria	p__Pseudomonadota	c__Alphaproteobacteria	o__unclassified_c__Alphaproteobacteria	f__unclassified_c__Alphaproteobacteria	g__unclassified_c__Alphaproteobacteria	s__unclassified_c__Alphaproteobacteria	OTU1872	16	5.0E-5	0.66667
d__Bacteria	k__norank_d__Bacteria	p__Pseudomonadota	c__Gammaproteobacteria	o__Gammaproteobacteria_	f__norank_o__Gammaproteobacteria_	g__Acidibacter	s__uncultured_bacterium_g__Acidibacter	OTU88	131	0.00044	1
d__Bacteria	k__norank_d__Bacteria	p__Verrucomicrobiota	c__Verrucomicrobiia	o__Pedosphaerales	f__Pedosphaeraceae	g__norank_f__Pedosphaeraceae	s__uncultured_soil_bacterium_f__Pedosphaeraceae	OTU3772	20	7.0E-5	0.66667
d__Bacteria	k__norank_d__Bacteria	p__unclassified_k__norank_d__Bacteria	c__unclassified_k__norank_d__Bacteria	o__unclassified_k__norank_d__Bacteria	f__unclassified_k__norank_d__Bacteria	g__unclassified_k__norank_d__Bacteria	s__unclassified_k__norank_d__Bacteria	OTU2827	3	1.0E-5	0.16667
d__Bacteria	k__norank_d__Bacteria	p__Chloroflexota	c__Chloroflexia	o__Chloroflexales	f__Chloroflexaceae	g__Candidatus_Chloroploca	s__unclassified_g__Candidatus_Chloroploca	OTU1686	9	3.0E-5	0.5
d__Bacteria	k__norank_d__Bacteria	p__Bacteroidota	c__Bacteroidia	o__Cytophagales	f__Hymenobacteraceae	g__Adhaeribacter	s__uncultured_soil_bacterium_g__Adhaeribacter	OTU3424	142	0.00048	1
d__Bacteria	k__norank_d__Bacteria	p__Bacteroidota	c__Bacteroidia	o__Chitinophagales	f__Chitinophagaceae	g__Ferruginibacter	s__uncultured_bacterium_g__Ferruginibacter	OTU2941	13	4.0E-5	0.66667
d__Bacteria	k__norank_d__Bacteria	p__Fibrobacterota	c__Fibrobacteria	o__Fibrobacterales	f__Fibrobacteraceae	g__possible_genus_04	s__uncultured_bacterium_g__possible_genus_04	OTU4391	6	2.0E-5	0.33333
d__Bacteria	k__norank_d__Bacteria	p__Chloroflexota	c__Chloroflexia	o__Chloroflexales	f__Roseiflexaceae	g__norank_f__Roseiflexaceae	s__uncultured_Chloroflexi_bacterium_f__Roseiflexaceae	OTU1802	3	1.0E-5	0.16667
d__Bacteria	k__norank_d__Bacteria	p__Verrucomicrobiota	c__Verrucomicrobiia	o__Pedosphaerales	f__Pedosphaeraceae	g__ADurb.Bin063-1	s__uncultured_bacterium_g__ADurb.Bin063-1	OTU1341	58	0.0002	1
d__Bacteria	k__norank_d__Bacteria	p__Actinomycetota	c__Actinobacteria	o__Frankiales	f__Acidothermaceae	g__Acidothermus	s__uncultured_actinobacterium_g__Acidothermus	OTU3441	317	0.00107	0.83333
d__Bacteria	k__norank_d__Bacteria	p__Chloroflexota	c__Ktedonobacteria	o__Ktedonobacterales	f__JG30-KF-AS9	g__norank_f__JG30-KF-AS9	s__uncultured_bacterium_f__JG30-KF-AS9	OTU1350	189	0.00064	1
d__Bacteria	k__norank_d__Bacteria	p__Chlamydiota	c__Chlamydiia	o__Chlamydiales	f__unclassified_o__Chlamydiales	g__unclassified_o__Chlamydiales	s__unclassified_o__Chlamydiales	OTU2381	6	2.0E-5	0.33333
d__Bacteria	k__norank_d__Bacteria	p__Chloroflexota	c__Anaerolineae	o__Aggregatilineales	f__norank_o__Aggregatilineales	g__norank_o__Aggregatilineales	s__uncultured_soil_bacterium_o__Aggregatilineales	OTU2677	4	1.0E-5	0.16667
d__Bacteria	k__norank_d__Bacteria	p__Pseudomonadota	c__Alphaproteobacteria	o__Elsterales	f__norank_o__Elsterales	g__norank_o__Elsterales	s__uncultured_bacterium_o__Elsterales	OTU3885	13	4.0E-5	0.66667
d__Bacteria	k__norank_d__Bacteria	p__Patescibacteria	c__Saccharimonadia	o__Saccharimonadales	f__LWQ8	g__norank_f__LWQ8	s__uncultured_bacterium_f__LWQ8	OTU4184	15	5.0E-5	0.33333
d__Bacteria	k__norank_d__Bacteria	p__Acidobacteriota	c__Acidobacteriae	o__PAUC26f	f__norank_o__PAUC26f	g__norank_o__PAUC26f	s__uncultured_bacterium_o__PAUC26f	OTU3486	5	2.0E-5	0.33333
d__Bacteria	k__norank_d__Bacteria	p__Pseudomonadota	c__Gammaproteobacteria	o__Burkholderiales	f__Alcaligenaceae	g__unclassified_f__Alcaligenaceae	s__unclassified_f__Alcaligenaceae	OTU4255	62	0.00021	0.33333
d__Bacteria	k__norank_d__Bacteria	p__Acidobacteriota	c__Vicinamibacteria	o__Subgroup_17	f__norank_o__Subgroup_17	g__norank_o__Subgroup_17	s__uncultured_bacterium_o__Subgroup_17	OTU1521	29	0.0001	0.66667
d__Bacteria	k__norank_d__Bacteria	p__Acidobacteriota	c__Vicinamibacteria	o__Vicinamibacterales	f__unclassified_o__Vicinamibacterales	g__unclassified_o__Vicinamibacterales	s__unclassified_o__Vicinamibacterales	OTU3508	2	6.76846e-6	0.16667
d__Bacteria	k__norank_d__Bacteria	p__SAR324_clade(Marine_group_B)	c__norank_p__SAR324_clade(Marine_group_B)	o__norank_p__SAR324_clade(Marine_group_B)	f__norank_p__SAR324_clade(Marine_group_B)	g__norank_p__SAR324_clade(Marine_group_B)	s__unclassified_g__norank_p__SAR324_clade(Marine_group_B)	OTU260	6	2.0E-5	0.33333
d__Bacteria	k__norank_d__Bacteria	p__Chloroflexota	c__Chloroflexia	o__Thermomicrobiales	f__JG30-KF-CM45	g__norank_f__JG30-KF-CM45	s__uncultured_Chloroflexi_bacterium_f__JG30-KF-CM45	OTU96	5	2.0E-5	0.33333
d__Bacteria	k__norank_d__Bacteria	p__Gemmatimonadota	c__Gemmatimonadia	o__Gemmatimonadales	f__Gemmatimonadaceae	g__norank_f__Gemmatimonadaceae	s__uncultured_Gemmatimonadales_bacterium_f__Gemmatimonadaceae	OTU16	31	0.0001	1
d__Bacteria	k__norank_d__Bacteria	p__Acidobacteriota	c__Holophagae	o__Subgroup_7	f__norank_o__Subgroup_7	g__norank_o__Subgroup_7	s__unclassified_g__norank_o__Subgroup_7	OTU3337	22	7.0E-5	0.66667
d__Bacteria	k__norank_d__Bacteria	p__Bacteroidota	c__Bacteroidia	o__Cytophagales	f__Microscillaceae	g__Ohtaekwangia	s__unclassified_g__Ohtaekwangia	OTU3267	9	3.0E-5	0.5
d__Bacteria	k__norank_d__Bacteria	p__Pseudomonadota	c__Gammaproteobacteria	o__Rickettsiellales	f__Rickettsiellaceae	g__Aquicella	s__unclassified_g__Aquicella	OTU2783	6	2.0E-5	0.33333
d__Bacteria	k__norank_d__Bacteria	p__Pseudomonadota	c__Gammaproteobacteria	o__Legionellales	f__Legionellaceae	g__Legionella	s__unclassified_g__Legionella	OTU1890	3	1.0E-5	0.16667
d__Bacteria	k__norank_d__Bacteria	p__Bacillota	c__Bacilli	o__Mycoplasmatales	f__Mycoplasmataceae	g__type_III	s__uncultured_Mollicutes_bacterium_g__type_III	OTU1554	3	1.0E-5	0.16667
d__Bacteria	k__norank_d__Bacteria	p__Chloroflexota	c__Chloroflexia	o__Thermomicrobiales	f__JG30-KF-CM45	g__norank_f__JG30-KF-CM45	s__unclassified_g__norank_f__JG30-KF-CM45	OTU1394	28	9.0E-5	0.66667
d__Bacteria	k__norank_d__Bacteria	p__Acidobacteriota	c__Vicinamibacteria	o__Vicinamibacterales	f__norank_o__Vicinamibacterales	g__norank_o__Vicinamibacterales	s__unclassified_g__norank_o__Vicinamibacterales	OTU1270	68	0.00023	1
d__Bacteria	k__norank_d__Bacteria	p__Actinomycetota	c__Acidimicrobiia	o__Acidimicrobiales	f__Acidimicrobiaceae	g__Acidiferrimicrobium	s__unclassified_g__Acidiferrimicrobium	OTU4414	68	0.00023	0.66667
d__Bacteria	k__norank_d__Bacteria	p__Acidobacteriota	c__Vicinamibacteria	o__Vicinamibacterales	f__norank_o__Vicinamibacterales	g__norank_o__Vicinamibacterales	s__uncultured_Acidobacteriaceae_bacterium_o__Vicinamibacterales	OTU3112	54	0.00018	1
d__Bacteria	k__norank_d__Bacteria	p__Bdellovibrionota	c__Bdellovibrionia	o__Bdellovibrionales	f__Pseudobdellovibrionaceae	g__norank_f__Pseudobdellovibrionaceae	s__unclassified_g__norank_f__Pseudobdellovibrionaceae	OTU3773	3	1.0E-5	0.16667
d__Bacteria	k__norank_d__Bacteria	p__Bacillota	c__Clostridia	o__Oscillospirales	f__Oscillospiraceae	g__unclassified_f__Oscillospiraceae	s__unclassified_f__Oscillospiraceae	OTU2838	3	1.0E-5	0.33333
d__Bacteria	k__norank_d__Bacteria	p__Acidobacteriota	c__Vicinamibacteria	o__Vicinamibacterales	f__norank_o__Vicinamibacterales	g__norank_o__Vicinamibacterales	s__uncultured_Acidobacteria_bacterium_o__Vicinamibacterales	OTU2011	87	0.00029	1
d__Bacteria	k__norank_d__Bacteria	p__Verrucomicrobiota	c__Omnitrophia	o__Omnitrophales	f__Omnitrophaceae	g__Candidatus_Omnitrophus	s__unclassified_g__Candidatus_Omnitrophus	OTU3008	12	4.0E-5	0.33333
d__Bacteria	k__norank_d__Bacteria	p__Armatimonadota	c__Fimbriimonadia	o__Fimbriimonadales	f__norank_o__Fimbriimonadales	g__norank_o__Fimbriimonadales	s__uncultured_bacterium_o__Fimbriimonadales	OTU2724	7	2.0E-5	0.33333
d__Bacteria	k__norank_d__Bacteria	p__Gemmatimonadota	c__Gemmatimonadia	o__Gemmatimonadales	f__Gemmatimonadaceae	g__norank_f__Gemmatimonadaceae	s__uncultured_Gemmatimonadales_bacterium_f__Gemmatimonadaceae	OTU2265	33	0.00011	0.66667
d__Bacteria	k__norank_d__Bacteria	p__Gemmatimonadota	c__Gemmatimonadia	o__Gemmatimonadales	f__Gemmatimonadaceae	g__norank_f__Gemmatimonadaceae	s__Gemmatimonadetes_bacterium_LX87	OTU4352	43	0.00015	1
d__Bacteria	k__norank_d__Bacteria	p__Acidobacteriota	c__Holophagae	o__Subgroup_7	f__norank_o__Subgroup_7	g__norank_o__Subgroup_7	s__uncultured_soil_bacterium_o__Subgroup_7	OTU2606	24	8.0E-5	0.5
d__Bacteria	k__norank_d__Bacteria	p__Bacillota	c__Bacilli	o__Paenibacillales	f__Paenibacillaceae	g__Paenibacillus	s__unclassified_g__Paenibacillus	OTU250	29	0.0001	1
d__Bacteria	k__norank_d__Bacteria	p__Bacteroidota	c__Bacteroidia	o__Chitinophagales	f__Chitinophagaceae	g__norank_f__Chitinophagaceae	s__uncultured_bacterium_f__Chitinophagaceae	OTU4178	8	3.0E-5	0.16667
d__Bacteria	k__norank_d__Bacteria	p__Cyanobacteriota	c__Cyanobacteriia	o__Chloroplast	f__norank_o__Chloroplast	g__norank_o__Chloroplast	s__unclassified_g__norank_o__Chloroplast	OTU223	2	6.76846e-6	0.16667
d__Bacteria	k__norank_d__Bacteria	p__Chlamydiota	c__Chlamydiia	o__Chlamydiales	f__Simkaniaceae	g__unclassified_f__Simkaniaceae	s__unclassified_f__Simkaniaceae	OTU964	4	1.0E-5	0.16667
d__Bacteria	k__norank_d__Bacteria	p__Bacillota	c__Limnochordia	o__norank_c__Limnochordia	f__norank_c__Limnochordia	g__norank_c__Limnochordia	s__unclassified_g__norank_c__Limnochordia	OTU2134	3	1.0E-5	0.16667
d__Bacteria	k__norank_d__Bacteria	p__Acidobacteriota	c__Blastocatellia	o__11-24	f__norank_o__11-24	g__norank_o__11-24	s__uncultured_Acidobacteria_bacterium_o__11-24	OTU4179	13	4.0E-5	0.83333
d__Bacteria	k__norank_d__Bacteria	p__Myxococcota	c__Myxococcia	o__Myxococcales	f__Anaeromyxobacteraceae	g__Anaeromyxobacter	s__unclassified_g__Anaeromyxobacter	OTU3096	12	4.0E-5	0.16667
d__Bacteria	k__norank_d__Bacteria	p__Myxococcota	c__Polyangiia	o__Polyangiales	f__Polyangiaceae	g__Pajaroellobacter	s__unclassified_g__Pajaroellobacter	OTU4333	1	3.38423e-6	0.16667
d__Bacteria	k__norank_d__Bacteria	p__Actinomycetota	c__Actinobacteria	o__Micrococcales	f__Cellulomonadaceae	g__Cellulomonas	s__uncultured_bacterium_g__Cellulomonas	OTU2483	39	0.00013	0.83333
d__Bacteria	k__norank_d__Bacteria	p__Patescibacteria	c__Saccharimonadia	o__Saccharimonadales	f__WWH38	g__norank_f__WWH38	s__uncultured_bacterium_f__WWH38	OTU4499	13	4.0E-5	0.16667
d__Bacteria	k__norank_d__Bacteria	p__Acidobacteriota	c__Acidobacteriae	o__Subgroup_12	f__norank_o__Subgroup_12	g__norank_o__Subgroup_12	s__uncultured_bacterium_o__Subgroup_12	OTU1239	108	0.00037	0.5
d__Bacteria	k__norank_d__Bacteria	p__Actinomycetota	c__Acidimicrobiia	o__Acidimicrobiales	f__Acidimicrobiaceae	g__Acidiferrimicrobium	s__unclassified_g__Acidiferrimicrobium	OTU2751	1	3.38423e-6	0.16667
d__Bacteria	k__norank_d__Bacteria	p__Chloroflexota	c__OLB14	o__norank_c__OLB14	f__norank_c__OLB14	g__norank_c__OLB14	s__unclassified_g__norank_c__OLB14	OTU4270	14	5.0E-5	0.66667
d__Bacteria	k__norank_d__Bacteria	p__Acidobacteriota	c__Thermoanaerobaculia	o__Thermoanaerobaculales	f__Thermoanaerobaculaceae	g__Subgroup_10	s__uncultured_soil_bacterium_g__Subgroup_10	OTU3176	201	0.00068	1
d__Bacteria	k__norank_d__Bacteria	p__Acidobacteriota	c__Vicinamibacteria	o__Vicinamibacterales	f__norank_o__Vicinamibacterales	g__norank_o__Vicinamibacterales	s__uncultured_bacterium_o__Vicinamibacterales	OTU3098	48	0.00016	1
d__Bacteria	k__norank_d__Bacteria	p__Bacteroidota	c__Bacteroidia	o__Chitinophagales	f__Chitinophagaceae	g__Dinghuibacter	s__unclassified_g__Dinghuibacter	OTU2574	24	8.0E-5	1
d__Bacteria	k__norank_d__Bacteria	p__Chlamydiota	c__Chlamydiia	o__Chlamydiales	f__cvE6	g__norank_f__cvE6	s__uncultured_bacterium_f__cvE6	OTU1667	18	6.0E-5	0.33333
d__Bacteria	k__norank_d__Bacteria	p__Chloroflexota	c__TK10	o__norank_c__TK10	f__norank_c__TK10	g__norank_c__TK10	s__unclassified_g__norank_c__TK10	OTU679	65	0.00022	1
d__Bacteria	k__norank_d__Bacteria	p__Cyanobacteriota	c__Cyanobacteriia	o__Leptolyngbyales	f__Leptolyngbyaceae	g__unclassified_f__Leptolyngbyaceae	s__unclassified_f__Leptolyngbyaceae	OTU587	6	2.0E-5	0.66667
d__Bacteria	k__norank_d__Bacteria	p__Verrucomicrobiota	c__Verrucomicrobiia	o__Chthoniobacterales	f__unclassified_o__Chthoniobacterales	g__unclassified_o__Chthoniobacterales	s__unclassified_o__Chthoniobacterales	OTU179	5	2.0E-5	0.16667
d__Bacteria	k__norank_d__Bacteria	p__Pseudomonadota	c__Alphaproteobacteria	o__Hyphomicrobiales	f__Hyphomicrobiaceae	g__Hyphomicrobium	s__unclassified_g__Hyphomicrobium	OTU2164	402	0.00136	1
d__Bacteria	k__norank_d__Bacteria	p__Chlamydiota	c__Chlamydiia	o__Chlamydiales	f__Parachlamydiaceae	g__norank_f__Parachlamydiaceae	s__metagenome_f__Parachlamydiaceae	OTU2642	2	6.76846e-6	0.16667
d__Bacteria	k__norank_d__Bacteria	p__Chloroflexota	c__Ktedonobacteria	o__Ktedonobacterales	f__JG30-KF-AS9	g__norank_f__JG30-KF-AS9	s__uncultured_bacterium_f__JG30-KF-AS9	OTU3605	1	3.38423e-6	0.16667
d__Bacteria	k__norank_d__Bacteria	p__Chloroflexota	c__Ktedonobacteria	o__C0119	f__norank_o__C0119	g__norank_o__C0119	s__uncultured_bacterium_o__C0119	OTU751	6	2.0E-5	0.16667
d__Bacteria	k__norank_d__Bacteria	p__Pseudomonadota	c__Alphaproteobacteria	o__unclassified_c__Alphaproteobacteria	f__unclassified_c__Alphaproteobacteria	g__unclassified_c__Alphaproteobacteria	s__unclassified_c__Alphaproteobacteria	OTU4064	17	6.0E-5	0.33333
d__Bacteria	k__norank_d__Bacteria	p__Verrucomicrobiota	c__Verrucomicrobiia	o__Pedosphaerales	f__Pedosphaeraceae	g__unclassified_f__Pedosphaeraceae	s__unclassified_f__Pedosphaeraceae	OTU244	2	6.76846e-6	0.16667
d__Bacteria	k__norank_d__Bacteria	p__Planctomycetota	c__OM190	o__norank_c__OM190	f__norank_c__OM190	g__norank_c__OM190	s__unclassified_g__norank_c__OM190	OTU4246	9	3.0E-5	0.5
d__Bacteria	k__norank_d__Bacteria	p__Chloroflexota	c__KD4-96	o__norank_c__KD4-96	f__norank_c__KD4-96	g__norank_c__KD4-96	s__uncultured_bacterium_c__KD4-96	OTU2393	21	7.0E-5	0.5
d__Bacteria	k__norank_d__Bacteria	p__Pseudomonadota	c__Alphaproteobacteria	o__Acetobacterales	f__Acetobacteraceae	g__unclassified_f__Acetobacteraceae	s__unclassified_f__Acetobacteraceae	OTU3760	28	9.0E-5	0.66667
d__Bacteria	k__norank_d__Bacteria	p__Chloroflexota	c__Ktedonobacteria	o__Ktedonobacterales	f__Ktedonobacteraceae	g__norank_f__Ktedonobacteraceae	s__uncultured_bacterium_f__Ktedonobacteraceae	OTU1575	4	1.0E-5	0.16667
d__Bacteria	k__norank_d__Bacteria	p__Bdellovibrionota	c__Oligoflexia	o__0319-6G20	f__norank_o__0319-6G20	g__norank_o__0319-6G20	s__unclassified_g__norank_o__0319-6G20	OTU3664	3	1.0E-5	0.5
d__Bacteria	k__norank_d__Bacteria	p__Chlamydiota	c__Chlamydiia	o__Chlamydiales	f__Parachlamydiaceae	g__Neochlamydia	s__unclassified_g__Neochlamydia	OTU430	2	6.76846e-6	0.16667
d__Bacteria	k__norank_d__Bacteria	p__Chloroflexota	c__Ktedonobacteria	o__Ktedonobacterales	f__JG30-KF-AS9	g__norank_f__JG30-KF-AS9	s__uncultured_bacterium_f__JG30-KF-AS9	OTU4023	136	0.00046	0.83333
d__Bacteria	k__norank_d__Bacteria	p__Acidobacteriota	c__Subgroup_22	o__norank_c__Subgroup_22	f__norank_c__Subgroup_22	g__norank_c__Subgroup_22	s__unclassified_g__norank_c__Subgroup_22	OTU1476	173	0.00059	1
d__Bacteria	k__norank_d__Bacteria	p__Bdellovibrionota	c__Oligoflexia	o__0319-6G20	f__norank_o__0319-6G20	g__norank_o__0319-6G20	s__unclassified_g__norank_o__0319-6G20	OTU640	9	3.0E-5	0.16667
d__Bacteria	k__norank_d__Bacteria	p__Pseudomonadota	c__Gammaproteobacteria	o__Lysobacterales	f__Lysobacteraceae	g__Stenotrophomonas	s__unclassified_g__Stenotrophomonas	OTU1100	32	0.00011	0.66667
d__Bacteria	k__norank_d__Bacteria	p__Bdellovibrionota	c__Oligoflexia	o__Oligoflexales	f__Oligoflexaceae	g__norank_f__Oligoflexaceae	s__unclassified_g__norank_f__Oligoflexaceae	OTU4196	4	1.0E-5	0.16667
d__Bacteria	k__norank_d__Bacteria	p__Pseudomonadota	c__Gammaproteobacteria	o__Burkholderiales	f__Comamonadaceae	g__unclassified_f__Comamonadaceae	s__unclassified_f__Comamonadaceae	OTU4421	249	0.00084	1
d__Bacteria	k__norank_d__Bacteria	p__Pseudomonadota	c__Gammaproteobacteria	o__Rickettsiellales	f__Rickettsiellaceae	g__norank_f__Rickettsiellaceae	s__unclassified_g__norank_f__Rickettsiellaceae	OTU3996	4	1.0E-5	0.33333
d__Bacteria	k__norank_d__Bacteria	p__Bacillota	c__Bacilli	o__Erysipelotrichales	f__Erysipelatoclostridiaceae	g__Thomasclavelia	s__uncultured_Clostridium_sp._g__Thomasclavelia	OTU504	4	1.0E-5	0.33333
d__Bacteria	k__norank_d__Bacteria	p__Acidobacteriota	c__Blastocatellia	o__Pyrinomonadales	f__Pyrinomonadaceae	g__norank_f__Pyrinomonadaceae	s__unclassified_g__norank_f__Pyrinomonadaceae	OTU1370	86	0.00029	0.83333
d__Bacteria	k__norank_d__Bacteria	p__Planctomycetota	c__Planctomycetes	o__Gemmatales	f__Gemmataceae	g__norank_f__Gemmataceae	s__unclassified_g__norank_f__Gemmataceae	OTU922	5	2.0E-5	0.33333
d__Bacteria	k__norank_d__Bacteria	p__Pseudomonadota	c__Gammaproteobacteria	o__Rickettsiellales	f__Rickettsiellaceae	g__norank_f__Rickettsiellaceae	s__unclassified_g__norank_f__Rickettsiellaceae	OTU3593	8	3.0E-5	0.16667
d__Bacteria	k__norank_d__Bacteria	p__Pseudomonadota	c__Gammaproteobacteria	o__Burkholderiales	f__SC-I-84	g__norank_f__SC-I-84	s__unclassified_g__norank_f__SC-I-84	OTU3043	35	0.00012	0.83333
d__Bacteria	k__norank_d__Bacteria	p__Bacteroidota	c__Bacteroidia	o__Chitinophagales	f__norank_o__Chitinophagales	g__norank_o__Chitinophagales	s__uncultured_bacterium_o__Chitinophagales	OTU3395	23	8.0E-5	0.66667
d__Bacteria	k__norank_d__Bacteria	p__Bacillota	c__Clostridia	o__Oscillospirales	f__Oscillospiraceae	g__HN-HF0106	s__unclassified_g__HN-HF0106	OTU4082	2	6.76846e-6	0.16667
d__Bacteria	k__norank_d__Bacteria	p__Pseudomonadota	c__Gammaproteobacteria	o__Pseudomonadales	f__Halieaceae	g__Kineobactrum	s__unclassified_g__Kineobactrum	OTU3093	14	5.0E-5	0.83333
d__Bacteria	k__norank_d__Bacteria	p__Chloroflexota	c__Chloroflexia	o__Thermomicrobiales	f__Thermomicrobiaceae	g__Nitrolancea	s__uncultured_bacterium_g__Nitrolancea	OTU3816	13	4.0E-5	0.33333
d__Bacteria	k__norank_d__Bacteria	p__Latescibacterota	c__Latescibacteria	o__Latescibacterales	f__Latescibacteraceae	g__norank_f__Latescibacteraceae	s__uncultured_bacterium_f__Latescibacteraceae	OTU1663	89	0.0003	0.83333
d__Bacteria	k__norank_d__Bacteria	p__Pseudomonadota	c__Gammaproteobacteria	o__Burkholderiales	f__Methylophilaceae	g__Methylotenera	s__uncultured_bacterium_g__Methylotenera	OTU1647	68	0.00023	1
d__Bacteria	k__norank_d__Bacteria	p__Acidobacteriota	c__Acidobacteriae	o__unclassified_c__Acidobacteriae	f__unclassified_c__Acidobacteriae	g__unclassified_c__Acidobacteriae	s__unclassified_c__Acidobacteriae	OTU2224	10	3.0E-5	0.33333
d__Bacteria	k__norank_d__Bacteria	p__Planctomycetota	c__Planctomycetes	o__Gemmatales	f__Gemmataceae	g__norank_f__Gemmataceae	s__unclassified_g__norank_f__Gemmataceae	OTU2742	5	2.0E-5	0.16667
d__Bacteria	k__norank_d__Bacteria	p__Chloroflexota	c__Chloroflexia	o__Chloroflexales	f__Chloroflexaceae	g__Chloronema	s__unclassified_g__Chloronema	OTU1656	12	4.0E-5	0.83333
d__Bacteria	k__norank_d__Bacteria	p__Latescibacterota	c__norank_p__Latescibacterota	o__norank_p__Latescibacterota	f__norank_p__Latescibacterota	g__norank_p__Latescibacterota	s__uncultured_Pelobacter_sp._p__Latescibacterota	OTU2698	29	0.0001	0.5
d__Bacteria	k__norank_d__Bacteria	p__Myxococcota	c__Polyangiia	o__Haliangiales	f__Haliangiaceae	g__norank_f__Haliangiaceae	s__unclassified_g__norank_f__Haliangiaceae	OTU1958	5	2.0E-5	0.33333
d__Bacteria	k__norank_d__Bacteria	p__Pseudomonadota	c__Gammaproteobacteria	o__Legionellales	f__Legionellaceae	g__Legionella	s__uncultured_bacterium_g__Legionella	OTU3896	5	2.0E-5	0.33333
d__Bacteria	k__norank_d__Bacteria	p__Patescibacteria	c__Saccharimonadia	o__Saccharimonadales	f__norank_o__Saccharimonadales	g__norank_o__Saccharimonadales	s__uncultured_bacterium_o__Saccharimonadales	OTU595	81	0.00027	1
d__Bacteria	k__norank_d__Bacteria	p__Bdellovibrionota	c__Bacteriovoracia	o__Bacteriovoracales	f__Bacteriovoracaceae	g__Peredibacter	s__unclassified_g__Peredibacter	OTU3354	23	8.0E-5	0.83333
d__Bacteria	k__norank_d__Bacteria	p__Myxococcota	c__Polyangiia	o__Polyangiales	f__Sandaracinaceae	g__Sandaracinus	s__unclassified_g__Sandaracinus	OTU3833	39	0.00013	0.66667
d__Bacteria	k__norank_d__Bacteria	p__Pseudomonadota	c__Gammaproteobacteria	o__Rickettsiellales	f__Rickettsiellaceae	g__Aquicella	s__unclassified_g__Aquicella	OTU3536	12	4.0E-5	0.66667
d__Bacteria	k__norank_d__Bacteria	p__Pseudomonadota	c__Alphaproteobacteria	o__Rickettsiales	f__Rickettsiaceae	g__Candidatus_Megaira	s__uncultured_bacterium_g__Candidatus_Megaira	OTU2490	15	5.0E-5	0.66667
d__Bacteria	k__norank_d__Bacteria	p__Patescibacteria	c__unclassified_p__Patescibacteria	o__unclassified_p__Patescibacteria	f__unclassified_p__Patescibacteria	g__unclassified_p__Patescibacteria	s__unclassified_p__Patescibacteria	OTU646	52	0.00018	0.16667
d__Bacteria	k__norank_d__Bacteria	p__Chloroflexota	c__Ktedonobacteria	o__Ktedonobacterales	f__JG30-KF-AS9	g__norank_f__JG30-KF-AS9	s__uncultured_bacterium_f__JG30-KF-AS9	OTU3604	36	0.00012	0.33333
d__Bacteria	k__norank_d__Bacteria	p__Chloroflexota	c__Anaerolineae	o__Anaerolineales	f__Anaerolineaceae	g__Anaerolinea	s__uncultured_bacterium_g__Anaerolinea	OTU2924	3	1.0E-5	0.33333
d__Bacteria	k__norank_d__Bacteria	p__Bacteroidota	c__Bacteroidia	o__Chitinophagales	f__Chitinophagaceae	g__Parafilimonas	s__uncultured_bacterium_g__Parafilimonas	OTU3727	15	5.0E-5	0.66667
d__Bacteria	k__norank_d__Bacteria	p__Chloroflexota	c__Ktedonobacteria	o__Ktedonobacterales	f__Ktedonobacteraceae	g__unclassified_f__Ktedonobacteraceae	s__unclassified_f__Ktedonobacteraceae	OTU3923	31	0.0001	0.5
d__Bacteria	k__norank_d__Bacteria	p__Verrucomicrobiota	c__Verrucomicrobiia	o__Pedosphaerales	f__Pedosphaeraceae	g__norank_f__Pedosphaeraceae	s__uncultured_bacterium_f__Pedosphaeraceae	OTU3877	59	0.0002	0.66667
d__Bacteria	k__norank_d__Bacteria	p__Bdellovibrionota	c__Bdellovibrionia	o__Bdellovibrionales	f__Pseudobdellovibrionaceae	g__norank_f__Pseudobdellovibrionaceae	s__unclassified_g__norank_f__Pseudobdellovibrionaceae	OTU3034	2	6.76846e-6	0.33333
d__Bacteria	k__norank_d__Bacteria	p__Pseudomonadota	c__Gammaproteobacteria	o__Burkholderiales	f__Nitrosomonadaceae	g__MND1	s__uncultured_beta_proteobacterium_g__MND1	OTU1255	134	0.00045	1
d__Bacteria	k__norank_d__Bacteria	p__Pseudomonadota	c__Gammaproteobacteria	o__Rickettsiellales	f__Rickettsiellaceae	g__Aquicella	s__unclassified_g__Aquicella	OTU2247	3	1.0E-5	0.16667
d__Bacteria	k__norank_d__Bacteria	p__Pseudomonadota	c__Alphaproteobacteria	o__Caulobacterales	f__Hyphomonadaceae	g__Hirschia	s__uncultured_bacterium_g__Hirschia	OTU3360	203	0.00069	1
d__Bacteria	k__norank_d__Bacteria	p__unclassified_k__norank_d__Bacteria	c__unclassified_k__norank_d__Bacteria	o__unclassified_k__norank_d__Bacteria	f__unclassified_k__norank_d__Bacteria	g__unclassified_k__norank_d__Bacteria	s__unclassified_k__norank_d__Bacteria	OTU1135	2	6.76846e-6	0.16667
d__Bacteria	k__norank_d__Bacteria	p__Bacteroidota	c__Bacteroidia	o__Cytophagales	f__Cytophagaceae	g__Sporocytophaga	s__unclassified_g__Sporocytophaga	OTU3219	65	0.00022	0.83333
d__Bacteria	k__norank_d__Bacteria	p__Patescibacteria	c__WWE3	o__norank_c__WWE3	f__norank_c__WWE3	g__norank_c__WWE3	s__Candidatus_Berkelbacteria_bacterium_RIFCSPLOWO2_01_FULL_50_28	OTU1193	2	6.76846e-6	0.16667
d__Bacteria	k__norank_d__Bacteria	p__Actinomycetota	c__Actinobacteria	o__Kitasatosporales	f__Streptomycetaceae	g__unclassified_f__Streptomycetaceae	s__unclassified_f__Streptomycetaceae	OTU2657	574	0.00194	1
d__Bacteria	k__norank_d__Bacteria	p__Acidobacteriota	c__Acidobacteriae	o__Bryobacterales	f__Bryobacteraceae	g__Bryobacter	s__uncultured_Acidobacteria_bacterium_g__Bryobacter	OTU2068	32	0.00011	0.83333
d__Bacteria	k__norank_d__Bacteria	p__Acidobacteriota	c__Vicinamibacteria	o__Vicinamibacterales	f__Vicinamibacteraceae	g__norank_f__Vicinamibacteraceae	s__uncultured_Acidobacteriales_bacterium_f__Vicinamibacteraceae	OTU3260	201	0.00068	1
d__Bacteria	k__norank_d__Bacteria	p__Bdellovibrionota	c__Bdellovibrionia	o__Bdellovibrionales	f__Pseudobdellovibrionaceae	g__norank_f__Pseudobdellovibrionaceae	s__uncultured_proteobacterium_f__Pseudobdellovibrionaceae	OTU3841	10	3.0E-5	0.16667
d__Bacteria	k__norank_d__Bacteria	p__Bdellovibrionota	c__Oligoflexia	o__0319-6G20	f__norank_o__0319-6G20	g__norank_o__0319-6G20	s__unclassified_g__norank_o__0319-6G20	OTU4099	7	2.0E-5	0.33333
d__Bacteria	k__norank_d__Bacteria	p__Acidobacteriota	c__Thermoanaerobaculia	o__Thermoanaerobaculales	f__Thermoanaerobaculaceae	g__Subgroup_10	s__unclassified_g__Subgroup_10	OTU3425	5	2.0E-5	0.5
d__Bacteria	k__norank_d__Bacteria	p__Pseudomonadota	c__Gammaproteobacteria	o__Pseudomonadales	f__Halieaceae	g__unclassified_f__Halieaceae	s__unclassified_f__Halieaceae	OTU3543	15	5.0E-5	0.66667
d__Bacteria	k__norank_d__Bacteria	p__Myxococcota	c__Polyangiia	o__Polyangiales	f__BIrii41	g__norank_f__BIrii41	s__uncultured_bacterium_f__BIrii41	OTU3980	4	1.0E-5	0.33333
d__Bacteria	k__norank_d__Bacteria	p__Planctomycetota	c__OM190	o__norank_c__OM190	f__norank_c__OM190	g__norank_c__OM190	s__uncultured_bacterium_c__OM190	OTU3791	6	2.0E-5	0.5
d__Bacteria	k__norank_d__Bacteria	p__Elusimicrobiota	c__Lineage_IIa	o__norank_c__Lineage_IIa	f__norank_c__Lineage_IIa	g__norank_c__Lineage_IIa	s__uncultured_soil_bacterium_c__Lineage_IIa	OTU339	14	5.0E-5	0.5
d__Bacteria	k__norank_d__Bacteria	p__Gemmatimonadota	c__S0134_terrestrial_group	o__norank_c__S0134_terrestrial_group	f__norank_c__S0134_terrestrial_group	g__norank_c__S0134_terrestrial_group	s__uncultured_bacterium_c__S0134_terrestrial_group	OTU3575	53	0.00018	0.83333
d__Bacteria	k__norank_d__Bacteria	p__Chloroflexota	c__Chloroflexia	o__Thermomicrobiales	f__JG30-KF-CM45	g__norank_f__JG30-KF-CM45	s__unclassified_g__norank_f__JG30-KF-CM45	OTU2649	7	2.0E-5	0.5
d__Bacteria	k__norank_d__Bacteria	p__Chloroflexota	c__KD4-96	o__norank_c__KD4-96	f__norank_c__KD4-96	g__norank_c__KD4-96	s__unclassified_g__norank_c__KD4-96	OTU2282	26	9.0E-5	1
d__Bacteria	k__norank_d__Bacteria	p__Chloroflexota	c__Chloroflexia	o__Thermomicrobiales	f__JG30-KF-CM45	g__norank_f__JG30-KF-CM45	s__bacterium_Ellin6537	OTU3802	6	2.0E-5	0.16667
d__Bacteria	k__norank_d__Bacteria	p__Actinomycetota	c__Acidimicrobiia	o__unclassified_c__Acidimicrobiia	f__unclassified_c__Acidimicrobiia	g__unclassified_c__Acidimicrobiia	s__unclassified_c__Acidimicrobiia	OTU2955	10	3.0E-5	0.5
d__Bacteria	k__norank_d__Bacteria	p__Acidobacteriota	c__Vicinamibacteria	o__Vicinamibacterales	f__Vicinamibacteraceae	g__norank_f__Vicinamibacteraceae	s__uncultured_Acidobacteriales_bacterium_f__Vicinamibacteraceae	OTU1442	1528	0.00517	1
d__Bacteria	k__norank_d__Bacteria	p__Pseudomonadota	c__Gammaproteobacteria	o__Burkholderiales	f__Methylophilaceae	g__MM2	s__uncultured_bacterium_g__MM2	OTU3954	53	0.00018	0.83333
d__Bacteria	k__norank_d__Bacteria	p__Chloroflexota	c__Ktedonobacteria	o__Ktedonobacterales	f__JG30-KF-AS9	g__norank_f__JG30-KF-AS9	s__uncultured_bacterium_f__JG30-KF-AS9	OTU4070	74	0.00025	0.33333
d__Bacteria	k__norank_d__Bacteria	p__Acidobacteriota	c__Subgroup_5	o__norank_c__Subgroup_5	f__norank_c__Subgroup_5	g__norank_c__Subgroup_5	s__unclassified_g__norank_c__Subgroup_5	OTU3334	4	1.0E-5	0.33333
d__Bacteria	k__norank_d__Bacteria	p__Pseudomonadota	c__Gammaproteobacteria	o__Gammaproteobacteria_	f__norank_o__Gammaproteobacteria_	g__Candidatus_Berkiella	s__uncultured_bacterium_g__Candidatus_Berkiella	OTU4496	29	0.0001	0.16667
d__Bacteria	k__norank_d__Bacteria	p__Bdellovibrionota	c__Oligoflexia	o__0319-6G20	f__norank_o__0319-6G20	g__norank_o__0319-6G20	s__uncultured_bacterium_o__0319-6G20	OTU2458	13	4.0E-5	0.5
d__Bacteria	k__norank_d__Bacteria	p__Pseudomonadota	c__Gammaproteobacteria	o__Legionellales	f__Legionellaceae	g__Legionella	s__unclassified_g__Legionella	OTU3733	19	6.0E-5	0.66667
d__Bacteria	k__norank_d__Bacteria	p__Planctomycetota	c__Pla4_lineage	o__norank_c__Pla4_lineage	f__norank_c__Pla4_lineage	g__norank_c__Pla4_lineage	s__uncultured_bacterium_c__Pla4_lineage	OTU355	6	2.0E-5	0.16667
d__Bacteria	k__norank_d__Bacteria	p__Bacteroidota	c__Bacteroidia	o__Chitinophagales	f__Chitinophagaceae	g__Niastella	s__uncultured_bacterium_g__Niastella	OTU1183	64	0.00022	0.83333
d__Bacteria	k__norank_d__Bacteria	p__Pseudomonadota	c__Gammaproteobacteria	o__Burkholderiales	f__A21b	g__norank_f__A21b	s__uncultured_bacterium_f__A21b	OTU649	54	0.00018	0.83333
d__Bacteria	k__norank_d__Bacteria	p__Verrucomicrobiota	c__Verrucomicrobiia	o__Opitutales	f__Opitutaceae	g__Opitutus	s__metagenome_g__Opitutus	OTU500	7	2.0E-5	0.5
d__Bacteria	k__norank_d__Bacteria	p__Pseudomonadota	c__Alphaproteobacteria	o__Caulobacterales	f__Hyphomonadaceae	g__SWB02	s__uncultured_bacterium_g__SWB02	OTU1119	39	0.00013	0.5
d__Bacteria	k__norank_d__Bacteria	p__Pseudomonadota	c__Gammaproteobacteria	o__Burkholderiales	f__TRA3-20	g__norank_f__TRA3-20	s__unclassified_g__norank_f__TRA3-20	OTU796	26	9.0E-5	0.66667
d__Bacteria	k__norank_d__Bacteria	p__Cyanobacteriota	c__Cyanobacteriia	o__Cyanobacteriales	f__unclassified_o__Cyanobacteriales	g__unclassified_o__Cyanobacteriales	s__unclassified_o__Cyanobacteriales	OTU2832	11	4.0E-5	0.66667
d__Bacteria	k__norank_d__Bacteria	p__Verrucomicrobiota	c__Verrucomicrobiia	o__Chthoniobacterales	f__Chthoniobacteraceae	g__Candidatus_Udaeobacter	s__uncultured_Verrucomicrobia_bacterium_g__Candidatus_Udaeobacter	OTU2801	39	0.00013	0.5
d__Bacteria	k__norank_d__Bacteria	p__Pseudomonadota	c__Alphaproteobacteria	o__Rhodospirillales	f__Magnetospiraceae	g__norank_f__Magnetospiraceae	s__uncultured_bacterium_f__Magnetospiraceae	OTU3608	8	3.0E-5	0.5
d__Bacteria	k__norank_d__Bacteria	p__Latescibacterota	c__norank_p__Latescibacterota	o__norank_p__Latescibacterota	f__norank_p__Latescibacterota	g__norank_p__Latescibacterota	s__metagenome_p__Latescibacterota	OTU1824	327	0.00111	1
d__Bacteria	k__norank_d__Bacteria	p__Myxococcota	c__Myxococcia	o__Myxococcales	f__Myxococcaceae	g__unclassified_f__Myxococcaceae	s__unclassified_f__Myxococcaceae	OTU2201	29	0.0001	0.66667
d__Bacteria	k__norank_d__Bacteria	p__Candidatus_Kryptonia	c__Kryptonia	o__Kryptoniales	f__BSV26	g__norank_f__BSV26	s__Ignavibacteria_bacterium_RIFCSPLOWO2_12_FULL_56_21	OTU58	3	1.0E-5	0.16667
d__Bacteria	k__norank_d__Bacteria	p__Planctomycetota	c__Planctomycetes	o__Gemmatales	f__Gemmataceae	g__norank_f__Gemmataceae	s__uncultured_bacterium_f__Gemmataceae	OTU2056	24	8.0E-5	0.33333
d__Bacteria	k__norank_d__Bacteria	p__Chloroflexota	c__Anaerolineae	o__Aggregatilineales	f__A4b	g__norank_f__A4b	s__uncultured_bacterium_f__A4b	OTU1902	11	4.0E-5	0.33333
d__Bacteria	k__norank_d__Bacteria	p__Verrucomicrobiota	c__Verrucomicrobiia	o__Verrucomicrobiales	f__Verrucomicrobiaceae	g__Roseimicrobium	s__unclassified_g__Roseimicrobium	OTU3646	2	6.76846e-6	0.16667
d__Bacteria	k__norank_d__Bacteria	p__Pseudomonadota	c__Gammaproteobacteria	o__Rickettsiellales	f__Rickettsiellaceae	g__norank_f__Rickettsiellaceae	s__unclassified_g__norank_f__Rickettsiellaceae	OTU282	2	6.76846e-6	0.16667
d__Bacteria	k__norank_d__Bacteria	p__Bacillota	c__Bacilli	o__Bacillales	f__Planococcaceae	g__Sporosarcina	s__uncultured_bacterium_g__Sporosarcina	OTU4436	50	0.00017	1
d__Bacteria	k__norank_d__Bacteria	p__Pseudomonadota	c__Alphaproteobacteria	o__Hyphomicrobiales	f__Methyloligellaceae	g__norank_f__Methyloligellaceae	s__metagenome_f__Methyloligellaceae	OTU1689	894	0.00303	1
d__Bacteria	k__norank_d__Bacteria	p__Chloroflexota	c__Anaerolineae	o__Caldilineales	f__Caldilineaceae	g__Litorilinea	s__uncultured_soil_bacterium_g__Litorilinea	OTU1437	12	4.0E-5	0.5
d__Bacteria	k__norank_d__Bacteria	p__Latescibacterota	c__norank_p__Latescibacterota	o__norank_p__Latescibacterota	f__norank_p__Latescibacterota	g__norank_p__Latescibacterota	s__metagenome_p__Latescibacterota	OTU2298	7	2.0E-5	0.66667
d__Bacteria	k__norank_d__Bacteria	p__Myxococcota	c__Polyangiia	o__Polyangiales	f__BIrii41	g__norank_f__BIrii41	s__uncultured_bacterium_f__BIrii41	OTU4339	11	4.0E-5	0.16667
d__Bacteria	k__norank_d__Bacteria	p__Chloroflexota	c__Ktedonobacteria	o__Ktedonobacterales	f__Ktedonobacteraceae	g__1959-1	s__uncultured_bacterium_g__1959-1	OTU1018	254	0.00086	1
d__Bacteria	k__norank_d__Bacteria	p__Pseudomonadota	c__Alphaproteobacteria	o__Hyphomicrobiales	f__KF-JG30-B3	g__norank_f__KF-JG30-B3	s__uncultured_bacterium_f__KF-JG30-B3	OTU1377	676	0.00229	1
d__Bacteria	k__norank_d__Bacteria	p__Acidobacteriota	c__Vicinamibacteria	o__Vicinamibacterales	f__norank_o__Vicinamibacterales	g__norank_o__Vicinamibacterales	s__unclassified_g__norank_o__Vicinamibacterales	OTU2790	7	2.0E-5	0.33333
d__Bacteria	k__norank_d__Bacteria	p__Bacillota	c__Clostridia	o__Oscillospirales	f__Oscillospiraceae	g__Anaerobacterium	s__uncultured_bacterium_g__Anaerobacterium	OTU153	27	9.0E-5	0.83333
d__Bacteria	k__norank_d__Bacteria	p__Patescibacteria	c__Parcubacteria	o__norank_c__Parcubacteria	f__norank_c__Parcubacteria	g__norank_c__Parcubacteria	s__uncultured_bacterium_c__Parcubacteria	OTU1790	5	2.0E-5	0.16667
d__Bacteria	k__norank_d__Bacteria	p__Bacteroidota	c__Bacteroidia	o__Cytophagales	f__Microscillaceae	g__unclassified_f__Microscillaceae	s__unclassified_f__Microscillaceae	OTU3861	17	6.0E-5	0.66667
d__Bacteria	k__norank_d__Bacteria	p__Planctomycetota	c__Phycisphaerae	o__Phycisphaerales	f__Phycisphaeraceae	g__CL500-3	s__uncultured_bacterium_g__CL500-3	OTU2179	5	2.0E-5	0.33333
d__Bacteria	k__norank_d__Bacteria	p__Dependentiae	c__Babeliae	o__Babeliales	f__Vermiphilaceae	g__norank_f__Vermiphilaceae	s__uncultured_Candidatus_Dependentiae_bacterium_f__Vermiphilaceae	OTU1901	2	6.76846e-6	0.16667
d__Bacteria	k__norank_d__Bacteria	p__Chloroflexota	c__Ktedonobacteria	o__C0119	f__norank_o__C0119	g__norank_o__C0119	s__unclassified_g__norank_o__C0119	OTU2628	3	1.0E-5	0.16667
d__Bacteria	k__norank_d__Bacteria	p__Acidobacteriota	c__Vicinamibacteria	o__Vicinamibacterales	f__Vicinamibacteraceae	g__norank_f__Vicinamibacteraceae	s__unclassified_g__norank_f__Vicinamibacteraceae	OTU484	54	0.00018	1
d__Bacteria	k__norank_d__Bacteria	p__Bacteroidota	c__Bacteroidia	o__Chitinophagales	f__Chitinophagaceae	g__Flavisolibacter	s__unclassified_g__Flavisolibacter	OTU1459	323	0.00109	1
d__Bacteria	k__norank_d__Bacteria	p__Bdellovibrionota	c__Oligoflexia	o__0319-6G20	f__norank_o__0319-6G20	g__norank_o__0319-6G20	s__unclassified_g__norank_o__0319-6G20	OTU4431	20	7.0E-5	0.5
d__Bacteria	k__norank_d__Bacteria	p__Acidobacteriota	c__Acidobacteriae	o__Bryobacterales	f__Bryobacteraceae	g__Bryobacter	s__unclassified_g__Bryobacter	OTU63	13	4.0E-5	0.33333
d__Bacteria	k__norank_d__Bacteria	p__unclassified_k__norank_d__Bacteria	c__unclassified_k__norank_d__Bacteria	o__unclassified_k__norank_d__Bacteria	f__unclassified_k__norank_d__Bacteria	g__unclassified_k__norank_d__Bacteria	s__unclassified_k__norank_d__Bacteria	OTU2007	4	1.0E-5	0.33333
d__Bacteria	k__norank_d__Bacteria	p__Chloroflexota	c__JG30-KF-CM66	o__norank_c__JG30-KF-CM66	f__norank_c__JG30-KF-CM66	g__norank_c__JG30-KF-CM66	s__unclassified_g__norank_c__JG30-KF-CM66	OTU2126	40	0.00014	0.66667
d__Bacteria	k__norank_d__Bacteria	p__Chloroflexota	c__Anaerolineae	o__Aggregatilineales	f__Aggregatilineaceae	g__norank_f__Aggregatilineaceae	s__uncultured_bacterium_f__Aggregatilineaceae	OTU1659	62	0.00021	0.66667
d__Bacteria	k__norank_d__Bacteria	p__Pseudomonadota	c__Gammaproteobacteria	o__Burkholderiales	f__unclassified_o__Burkholderiales	g__unclassified_o__Burkholderiales	s__unclassified_o__Burkholderiales	OTU232	17	6.0E-5	0.66667
d__Bacteria	k__norank_d__Bacteria	p__Chlamydiota	c__Chlamydiia	o__Chlamydiales	f__Simkaniaceae	g__unclassified_f__Simkaniaceae	s__unclassified_f__Simkaniaceae	OTU642	23	8.0E-5	0.66667
d__Bacteria	k__norank_d__Bacteria	p__Pseudomonadota	c__Alphaproteobacteria	o__Holosporales	f__Holosporaceae	g__norank_f__Holosporaceae	s__uncultured_bacterium_f__Holosporaceae	OTU1000	11	4.0E-5	0.5
d__Bacteria	k__norank_d__Bacteria	p__Gemmatimonadota	c__Gemmatimonadia	o__Gemmatimonadales	f__Gemmatimonadaceae	g__norank_f__Gemmatimonadaceae	s__unclassified_g__norank_f__Gemmatimonadaceae	OTU2883	33	0.00011	0.5
d__Bacteria	k__norank_d__Bacteria	p__Chloroflexota	c__Chloroflexia	o__Chloroflexales	f__Chloroflexaceae	g__FFCH7168	s__uncultured_bacterium_g__FFCH7168	OTU5	15	5.0E-5	0.5
d__Bacteria	k__norank_d__Bacteria	p__Methylomirabilota	c__Methylomirabilia	o__Rokubacteriales	f__WX65	g__norank_f__WX65	s__uncultured_bacterium_f__WX65	OTU2258	5	2.0E-5	0.16667
d__Bacteria	k__norank_d__Bacteria	p__unclassified_k__norank_d__Bacteria	c__unclassified_k__norank_d__Bacteria	o__unclassified_k__norank_d__Bacteria	f__unclassified_k__norank_d__Bacteria	g__unclassified_k__norank_d__Bacteria	s__unclassified_k__norank_d__Bacteria	OTU1351	20	7.0E-5	0.33333
d__Bacteria	k__norank_d__Bacteria	p__Latescibacterota	c__norank_p__Latescibacterota	o__norank_p__Latescibacterota	f__norank_p__Latescibacterota	g__norank_p__Latescibacterota	s__uncultured_prokaryote_p__Latescibacterota	OTU2151	13	4.0E-5	0.33333
d__Bacteria	k__norank_d__Bacteria	p__Acidobacteriota	c__unclassified_p__Acidobacteriota	o__unclassified_p__Acidobacteriota	f__unclassified_p__Acidobacteriota	g__unclassified_p__Acidobacteriota	s__unclassified_p__Acidobacteriota	OTU405	5	2.0E-5	0.16667
d__Bacteria	k__norank_d__Bacteria	p__Actinomycetota	c__Acidimicrobiia	o__Acidimicrobiales	f__Acidimicrobiaceae	g__norank_f__Acidimicrobiaceae	s__metagenome_f__Acidimicrobiaceae	OTU2991	23	8.0E-5	0.83333
d__Bacteria	k__norank_d__Bacteria	p__Armatimonadota	c__Fimbriimonadia	o__Fimbriimonadales	f__Fimbriimonadaceae	g__norank_f__Fimbriimonadaceae	s__uncultured_bacterium_f__Fimbriimonadaceae	OTU3944	9	3.0E-5	0.33333
d__Bacteria	k__norank_d__Bacteria	p__Chloroflexota	c__Ktedonobacteria	o__Ktedonobacterales	f__Ktedonobacteraceae	g__1921-3	s__uncultured_Ktedonobacter_sp._g__1921-3	OTU1724	46	0.00016	0.66667
d__Bacteria	k__norank_d__Bacteria	p__Chlamydiota	c__Chlamydiia	o__Chlamydiales	f__Parachlamydiaceae	g__Neochlamydia	s__uncultured_bacterium_g__Neochlamydia	OTU310	4	1.0E-5	0.16667
d__Bacteria	k__norank_d__Bacteria	p__Pseudomonadota	c__Gammaproteobacteria	o__Burkholderiales	f__Comamonadaceae	g__Rhizobacter	s__unclassified_g__Rhizobacter	OTU4028	69	0.00023	0.83333
d__Bacteria	k__norank_d__Bacteria	p__unclassified_k__norank_d__Bacteria	c__unclassified_k__norank_d__Bacteria	o__unclassified_k__norank_d__Bacteria	f__unclassified_k__norank_d__Bacteria	g__unclassified_k__norank_d__Bacteria	s__unclassified_k__norank_d__Bacteria	OTU115	3	1.0E-5	0.16667
d__Bacteria	k__norank_d__Bacteria	p__Pseudomonadota	c__Alphaproteobacteria	o__Rhodospirillales	f__norank_o__Rhodospirillales	g__norank_o__Rhodospirillales	s__uncultured_soil_bacterium_o__Rhodospirillales	OTU4454	4	1.0E-5	0.33333
d__Bacteria	k__norank_d__Bacteria	p__Pseudomonadota	c__Gammaproteobacteria	o__Burkholderiales	f__SC-I-84	g__norank_f__SC-I-84	s__unclassified_g__norank_f__SC-I-84	OTU1632	8	3.0E-5	0.66667
d__Bacteria	k__norank_d__Bacteria	p__Candidatus_Eremiobacterota	c__Eremiobacteria	o__norank_c__Eremiobacteria	f__norank_c__Eremiobacteria	g__norank_c__Eremiobacteria	s__uncultured_bacterium_c__Eremiobacteria	OTU492	52	0.00018	0.83333
d__Bacteria	k__norank_d__Bacteria	p__Pseudomonadota	c__Gammaproteobacteria	o__Burkholderiales	f__Nitrosomonadaceae	g__IS-44	s__uncultured_Rhodocyclaceae_bacterium_g__IS-44	OTU2435	523	0.00177	1
d__Bacteria	k__norank_d__Bacteria	p__Acidobacteriota	c__Acidobacteriae	o__Terriglobales	f__unclassified_o__Terriglobales	g__unclassified_o__Terriglobales	s__unclassified_o__Terriglobales	OTU1163	10	3.0E-5	0.16667
d__Bacteria	k__norank_d__Bacteria	p__Chloroflexota	c__TK10	o__norank_c__TK10	f__norank_c__TK10	g__norank_c__TK10	s__uncultured_bacterium_c__TK10	OTU2451	25	8.0E-5	0.5
d__Bacteria	k__norank_d__Bacteria	p__Verrucomicrobiota	c__Verrucomicrobiia	o__Opitutales	f__Opitutaceae	g__Opitutus	s__unclassified_g__Opitutus	OTU2967	121	0.00041	1
d__Bacteria	k__norank_d__Bacteria	p__Bacteroidota	c__Bacteroidia	o__Chitinophagales	f__Chitinophagaceae	g__Aurantisolimonas	s__uncultured_bacterium_g__Aurantisolimonas	OTU2826	106	0.00036	1
d__Bacteria	k__norank_d__Bacteria	p__Pseudomonadota	c__Alphaproteobacteria	o__Tistrellales	f__Geminicoccaceae	g__Geminicoccus	s__unclassified_g__Geminicoccus	OTU3036	1	3.38423e-6	0.16667
d__Bacteria	k__norank_d__Bacteria	p__Bacteroidota	c__Bacteroidia	o__Sphingobacteriales	f__Sphingobacteriaceae	g__Solitalea	s__Solitalea_koreensis	OTU2152	23	8.0E-5	1
d__Bacteria	k__norank_d__Bacteria	p__Chlamydiota	c__Chlamydiia	o__Chlamydiales	f__Parachlamydiaceae	g__unclassified_f__Parachlamydiaceae	s__unclassified_f__Parachlamydiaceae	OTU3278	34	0.00012	0.83333
d__Bacteria	k__norank_d__Bacteria	p__Planctomycetota	c__Phycisphaerae	o__Tepidisphaerales	f__WD2101_soil_group	g__norank_f__WD2101_soil_group	s__uncultured_bacterium_f__WD2101_soil_group	OTU2453	30	0.0001	0.66667
d__Bacteria	k__norank_d__Bacteria	p__Pseudomonadota	c__Alphaproteobacteria	o__Hyphomicrobiales	f__Hyphomicrobiales_	g__Nordella	s__uncultured_bacterium_g__Nordella	OTU1238	62	0.00021	1
d__Bacteria	k__norank_d__Bacteria	p__Thermodesulfobacteriota	c__Desulfuromonadia	o__Geobacterales	f__Geobacteraceae	g__norank_f__Geobacteraceae	s__uncultured_delta_proteobacterium_f__Geobacteraceae	OTU3585	43	0.00015	0.5
d__Bacteria	k__norank_d__Bacteria	p__Pseudomonadota	c__Gammaproteobacteria	o__unclassified_c__Gammaproteobacteria	f__unclassified_c__Gammaproteobacteria	g__unclassified_c__Gammaproteobacteria	s__unclassified_c__Gammaproteobacteria	OTU2767	22	7.0E-5	0.83333
d__Bacteria	k__norank_d__Bacteria	p__Bdellovibrionota	c__Bdellovibrionia	o__Bdellovibrionales	f__Pseudobdellovibrionaceae	g__Bdellovibrio	s__uncultured_bacterium_g__Bdellovibrio	OTU744	80	0.00027	0.83333
d__Bacteria	k__norank_d__Bacteria	p__Bacillota	c__Clostridia	o__Lachnospirales	f__Lachnospiraceae	g__Tyzzerella	s__unclassified_g__Tyzzerella	OTU3719	3	1.0E-5	0.33333
d__Bacteria	k__norank_d__Bacteria	p__Verrucomicrobiota	c__Verrucomicrobiia	o__Chthoniobacterales	f__Xiphinematobacteraceae	g__Candidatus_Xiphinematobacter	s__uncultured_soil_bacterium_g__Candidatus_Xiphinematobacter	OTU706	37	0.00013	0.5
d__Bacteria	k__norank_d__Bacteria	p__Patescibacteria	c__Saccharimonadia	o__Saccharimonadales	f__norank_o__Saccharimonadales	g__norank_o__Saccharimonadales	s__unclassified_g__norank_o__Saccharimonadales	OTU2541	66	0.00022	1
d__Bacteria	k__norank_d__Bacteria	p__Pseudomonadota	c__Alphaproteobacteria	o__Hyphomicrobiales	f__Hyphomicrobiales_	g__Nordella	s__uncultured_bacterium_g__Nordella	OTU1301	193	0.00065	1
d__Bacteria	k__norank_d__Bacteria	p__Acidobacteriota	c__Holophagae	o__Subgroup_7	f__norank_o__Subgroup_7	g__norank_o__Subgroup_7	s__uncultured_Acidobacteria_bacterium_o__Subgroup_7	OTU2700	5	2.0E-5	0.16667
d__Bacteria	k__norank_d__Bacteria	p__Myxococcota	c__Polyangiia	o__Polyangiales	f__BIrii41	g__norank_f__BIrii41	s__unclassified_g__norank_f__BIrii41	OTU4195	16	5.0E-5	0.66667
d__Bacteria	k__norank_d__Bacteria	p__Planctomycetota	c__Planctomycetes	o__Gemmatales	f__Gemmataceae	g__norank_f__Gemmataceae	s__uncultured_bacterium_f__Gemmataceae	OTU2547	12	4.0E-5	0.5
d__Bacteria	k__norank_d__Bacteria	p__Chloroflexota	c__Ktedonobacteria	o__Ktedonobacterales	f__Ktedonobacteraceae	g__FCPS473	s__unclassified_g__FCPS473	OTU826	7	2.0E-5	0.33333
d__Bacteria	k__norank_d__Bacteria	p__Verrucomicrobiota	c__Verrucomicrobiia	o__Pedosphaerales	f__Pedosphaeraceae	g__norank_f__Pedosphaeraceae	s__uncultured_bacterium_f__Pedosphaeraceae	OTU109	10	3.0E-5	0.33333
d__Bacteria	k__norank_d__Bacteria	p__Pseudomonadota	c__Gammaproteobacteria	o__Coxiellales	f__Coxiellaceae	g__Coxiella	s__metagenome_g__Coxiella	OTU845	3	1.0E-5	0.16667
d__Bacteria	k__norank_d__Bacteria	p__Pseudomonadota	c__Alphaproteobacteria	o__Hyphomicrobiales	f__Beijerinckiaceae	g__Methylobacterium	s__Methylobacterium_organophilum_g__Methylobacterium	OTU3618	10	3.0E-5	0.83333
d__Bacteria	k__norank_d__Bacteria	p__Bacillota	c__Limnochordia	o__norank_c__Limnochordia	f__norank_c__Limnochordia	g__norank_c__Limnochordia	s__uncultured_bacterium_c__Limnochordia	OTU1021	62	0.00021	1
d__Bacteria	k__norank_d__Bacteria	p__Bacillota	c__Bacilli	o__Paenibacillales	f__Paenibacillaceae	g__Cohnella	s__uncultured_bacterium_g__Cohnella	OTU274	10	3.0E-5	0.5
d__Bacteria	k__norank_d__Bacteria	p__Pseudomonadota	c__Alphaproteobacteria	o__Hyphomicrobiales	f__Xanthobacteraceae	g__norank_f__Xanthobacteraceae	s__uncultured_bacterium_f__Xanthobacteraceae	OTU4295	14	5.0E-5	0.33333
d__Bacteria	k__norank_d__Bacteria	p__Bdellovibrionota	c__Oligoflexia	o__0319-6G20	f__norank_o__0319-6G20	g__norank_o__0319-6G20	s__unclassified_g__norank_o__0319-6G20	OTU3835	6	2.0E-5	0.5
d__Bacteria	k__norank_d__Bacteria	p__Actinomycetota	c__Acidimicrobiia	o__Acidimicrobiales	f__Acidimicrobiaceae	g__norank_f__Acidimicrobiaceae	s__uncultured_bacterium_f__Acidimicrobiaceae	OTU763	28	9.0E-5	0.33333
d__Bacteria	k__norank_d__Bacteria	p__Pseudomonadota	c__Gammaproteobacteria	o__Salinisphaerales	f__Nevskiaceae	g__Solimonas	s__uncultured_bacterium_g__Solimonas	OTU1221	18	6.0E-5	0.5
d__Bacteria	k__norank_d__Bacteria	p__Bacillota	c__Bacilli	o__Paenibacillales	f__Paenibacillaceae	g__Paenibacillus	s__unclassified_g__Paenibacillus	OTU4094	6	2.0E-5	0.16667
d__Bacteria	k__norank_d__Bacteria	p__Pseudomonadota	c__Alphaproteobacteria	o__Tistrellales	f__Geminicoccaceae	g__Candidatus_Alysiosphaera	s__metagenome_g__Candidatus_Alysiosphaera	OTU1539	21	7.0E-5	0.83333
d__Bacteria	k__norank_d__Bacteria	p__Myxococcota	c__Myxococcia	o__Myxococcales	f__Myxococcaceae	g__KD3-10	s__metagenome_g__KD3-10	OTU3688	11	4.0E-5	0.5
d__Bacteria	k__norank_d__Bacteria	p__Bdellovibrionota	c__Bdellovibrionia	o__Bdellovibrionales	f__Pseudobdellovibrionaceae	g__norank_f__Pseudobdellovibrionaceae	s__uncultured_soil_bacterium_f__Pseudobdellovibrionaceae	OTU3126	3	1.0E-5	0.16667
d__Bacteria	k__norank_d__Bacteria	p__Elusimicrobiota	c__Lineage_IIa	o__norank_c__Lineage_IIa	f__norank_c__Lineage_IIa	g__norank_c__Lineage_IIa	s__uncultured_bacterium_c__Lineage_IIa	OTU3750	7	2.0E-5	0.66667
d__Bacteria	k__norank_d__Bacteria	p__Bacteroidota	c__Bacteroidia	o__Chitinophagales	f__Chitinophagaceae	g__Niastella	s__uncultured_bacterium_g__Niastella	OTU573	10	3.0E-5	0.33333
d__Bacteria	k__norank_d__Bacteria	p__Actinomycetota	c__Thermoleophilia	o__Gaiellales	f__norank_o__Gaiellales	g__norank_o__Gaiellales	s__bacterium_Ellin6517	OTU4386	21	7.0E-5	0.33333
d__Bacteria	k__norank_d__Bacteria	p__Pseudomonadota	c__Alphaproteobacteria	o__Hyphomicrobiales	f__norank_o__Hyphomicrobiales	g__norank_o__Hyphomicrobiales	s__uncultured_bacterium_o__Hyphomicrobiales	OTU4269	10	3.0E-5	0.33333
d__Bacteria	k__norank_d__Bacteria	p__Patescibacteria	c__Parcubacteria	o__Candidatus_Kaiserbacteria	f__norank_o__Candidatus_Kaiserbacteria	g__norank_o__Candidatus_Kaiserbacteria	s__unclassified_g__norank_o__Candidatus_Kaiserbacteria	OTU4146	7	2.0E-5	0.16667
d__Bacteria	k__norank_d__Bacteria	p__Pseudomonadota	c__Alphaproteobacteria	o__Rickettsiales	f__SM2D12	g__norank_f__SM2D12	s__unclassified_g__norank_f__SM2D12	OTU3714	3	1.0E-5	0.16667
d__Bacteria	k__norank_d__Bacteria	p__Chloroflexota	c__Anaerolineae	o__Aggregatilineales	f__Aggregatilineaceae	g__norank_f__Aggregatilineaceae	s__uncultured_bacterium_f__Aggregatilineaceae	OTU316	121	0.00041	0.5
d__Bacteria	k__norank_d__Bacteria	p__Chlamydiota	c__Chlamydiia	o__Chlamydiales	f__Criblamydiaceae	g__Estrella	s__Estrella_lausannensis	OTU1927	12	4.0E-5	0.66667
d__Bacteria	k__norank_d__Bacteria	p__Pseudomonadota	c__Alphaproteobacteria	o__Parvibaculales	f__Parvibaculaceae	g__Parvibaculum	s__unclassified_g__Parvibaculum	OTU3635	4	1.0E-5	0.33333
d__Bacteria	k__norank_d__Bacteria	p__Chloroflexota	c__Anaerolineae	o__Caldilineales	f__Caldilineaceae	g__Litorilinea	s__uncultured_soil_bacterium_g__Litorilinea	OTU2176	72	0.00024	0.83333
d__Bacteria	k__norank_d__Bacteria	p__Actinomycetota	c__Actinobacteria	o__Micromonosporales	f__Micromonosporaceae	g__Micromonospora	s__uncultured_bacterium_g__Micromonospora	OTU4459	41	0.00014	1
d__Bacteria	k__norank_d__Bacteria	p__Gemmatimonadota	c__Gemmatimonadia	o__Gemmatimonadales	f__Gemmatimonadaceae	g__Gemmatimonas	s__unclassified_g__Gemmatimonas	OTU927	11	4.0E-5	0.16667
d__Bacteria	k__norank_d__Bacteria	p__Bacteroidota	c__Bacteroidia	o__Cytophagales	f__Microscillaceae	g__unclassified_f__Microscillaceae	s__unclassified_f__Microscillaceae	OTU4133	19	6.0E-5	0.33333
d__Bacteria	k__norank_d__Bacteria	p__Pseudomonadota	c__Alphaproteobacteria	o__unclassified_c__Alphaproteobacteria	f__unclassified_c__Alphaproteobacteria	g__unclassified_c__Alphaproteobacteria	s__unclassified_c__Alphaproteobacteria	OTU1929	38	0.00013	0.83333
d__Bacteria	k__norank_d__Bacteria	p__NB1-j	c__norank_p__NB1-j	o__norank_p__NB1-j	f__norank_p__NB1-j	g__norank_p__NB1-j	s__uncultured_delta_proteobacterium_p__NB1-j	OTU356	11	4.0E-5	0.5
d__Bacteria	k__norank_d__Bacteria	p__Chlamydiota	c__Chlamydiia	o__Chlamydiales	f__unclassified_o__Chlamydiales	g__unclassified_o__Chlamydiales	s__unclassified_o__Chlamydiales	OTU616	5	2.0E-5	0.16667
d__Bacteria	k__norank_d__Bacteria	p__Actinomycetota	c__Actinobacteria	o__Micromonosporales	f__Micromonosporaceae	g__Allorhizocola	s__unclassified_g__Allorhizocola	OTU2921	60	0.0002	0.66667
d__Bacteria	k__norank_d__Bacteria	p__Acidobacteriota	c__Vicinamibacteria	o__Vicinamibacterales	f__norank_o__Vicinamibacterales	g__norank_o__Vicinamibacterales	s__uncultured_Acidobacteriales_bacterium_o__Vicinamibacterales	OTU3410	208	0.0007	0.83333
d__Bacteria	k__norank_d__Bacteria	p__Myxococcota	c__Polyangiia	o__Haliangiales	f__Haliangiaceae	g__norank_f__Haliangiaceae	s__uncultured_proteobacterium_f__Haliangiaceae	OTU1275	46	0.00016	0.66667
d__Bacteria	k__norank_d__Bacteria	p__Bacillota	c__Bacilli	o__Paenibacillales	f__Paenibacillaceae	g__unclassified_f__Paenibacillaceae	s__unclassified_f__Paenibacillaceae	OTU1940	32	0.00011	0.5
d__Bacteria	k__norank_d__Bacteria	p__Chloroflexota	c__Anaerolineae	o__Aggregatilineales	f__A4b	g__norank_f__A4b	s__uncultured_bacterium_f__A4b	OTU2750	21	7.0E-5	0.33333
d__Bacteria	k__norank_d__Bacteria	p__unclassified_k__norank_d__Bacteria	c__unclassified_k__norank_d__Bacteria	o__unclassified_k__norank_d__Bacteria	f__unclassified_k__norank_d__Bacteria	g__unclassified_k__norank_d__Bacteria	s__unclassified_k__norank_d__Bacteria	OTU444	1	3.38423e-6	0.16667
d__Bacteria	k__norank_d__Bacteria	p__Actinomycetota	c__Actinobacteria	o__Micrococcales	f__Micrococcaceae	g__Sinomonas	s__unclassified_g__Sinomonas	OTU3215	290	0.00098	0.83333
d__Bacteria	k__norank_d__Bacteria	p__Chlamydiota	c__Chlamydiia	o__Chlamydiales	f__Parachlamydiaceae	g__unclassified_f__Parachlamydiaceae	s__unclassified_f__Parachlamydiaceae	OTU1207	6	2.0E-5	0.33333
d__Bacteria	k__norank_d__Bacteria	p__Planctomycetota	c__Planctomycetes	o__Gemmatales	f__Gemmataceae	g__norank_f__Gemmataceae	s__unclassified_g__norank_f__Gemmataceae	OTU675	3	1.0E-5	0.33333
d__Bacteria	k__norank_d__Bacteria	p__Pseudomonadota	c__Gammaproteobacteria	o__Lysobacterales	f__Rhodanobacteraceae	g__Chujaibacter	s__uncultured_bacterium_g__Chujaibacter	OTU2778	1064	0.0036	0.5
d__Bacteria	k__norank_d__Bacteria	p__Bacteroidota	c__Bacteroidia	o__Chitinophagales	f__Chitinophagaceae	g__Terrimonas	s__unclassified_g__Terrimonas	OTU1683	28	9.0E-5	0.66667
d__Bacteria	k__norank_d__Bacteria	p__Bacillota	c__Bacilli	o__Brevibacillales	f__Brevibacillaceae	g__Brevibacillus	s__unclassified_g__Brevibacillus	OTU2858	16	5.0E-5	1
d__Bacteria	k__norank_d__Bacteria	p__Bacillota	c__Bacilli	o__Bacillales	f__Planococcaceae	g__Sporosarcina	s__Sporosarcina_aquimarina	OTU1126	154	0.00052	1
d__Bacteria	k__norank_d__Bacteria	p__Pseudomonadota	c__Gammaproteobacteria	o__Rickettsiellales	f__Rickettsiellaceae	g__Aquicella	s__uncultured_bacterium_g__Aquicella	OTU2030	3	1.0E-5	0.16667
d__Bacteria	k__norank_d__Bacteria	p__Bdellovibrionota	c__Oligoflexia	o__Oligoflexales	f__Oligoflexaceae	g__norank_f__Oligoflexaceae	s__unclassified_g__norank_f__Oligoflexaceae	OTU4347	1	3.38423e-6	0.16667
d__Bacteria	k__norank_d__Bacteria	p__Bacillota	c__Bacilli	o__Paenibacillales	f__Paenibacillaceae	g__Paenibacillus	s__unclassified_g__Paenibacillus	OTU1495	16	5.0E-5	0.5
d__Bacteria	k__norank_d__Bacteria	p__Pseudomonadota	c__Gammaproteobacteria	o__Gammaproteobacteria_	f__norank_o__Gammaproteobacteria_	g__Candidatus_Ovatusbacter	s__unclassified_g__Candidatus_Ovatusbacter	OTU1345	3	1.0E-5	0.16667
d__Bacteria	k__norank_d__Bacteria	p__Chlamydiota	c__Chlamydiia	o__Chlamydiales	f__Parachlamydiaceae	g__unclassified_f__Parachlamydiaceae	s__unclassified_f__Parachlamydiaceae	OTU2142	3	1.0E-5	0.16667
d__Bacteria	k__norank_d__Bacteria	p__Myxococcota	c__Myxococcia	o__Myxococcales	f__Myxococcaceae	g__P3OB-42	s__uncultured_bacterium_g__P3OB-42	OTU3902	1	3.38423e-6	0.16667
d__Bacteria	k__norank_d__Bacteria	p__Pseudomonadota	c__Alphaproteobacteria	o__Hyphomicrobiales	f__Xanthobacteraceae	g__Pseudolabrys	s__unclassified_g__Pseudolabrys	OTU4382	456	0.00154	1
d__Bacteria	k__norank_d__Bacteria	p__Bdellovibrionota	c__Oligoflexia	o__0319-6G20	f__norank_o__0319-6G20	g__norank_o__0319-6G20	s__unclassified_g__norank_o__0319-6G20	OTU3927	3	1.0E-5	0.16667
d__Bacteria	k__norank_d__Bacteria	p__Acidobacteriota	c__Subgroup_25	o__norank_c__Subgroup_25	f__norank_c__Subgroup_25	g__norank_c__Subgroup_25	s__uncultured_bacterium_c__Subgroup_25	OTU3526	23	8.0E-5	0.66667
d__Bacteria	k__norank_d__Bacteria	p__Planctomycetota	c__Planctomycetes	o__Gemmatales	f__Gemmataceae	g__norank_f__Gemmataceae	s__uncultured_bacterium_f__Gemmataceae	OTU2433	10	3.0E-5	0.66667
d__Bacteria	k__norank_d__Bacteria	p__Actinomycetota	c__Actinobacteria	o__Mycobacteriales	f__Mycobacteriaceae	g__Mycobacterium	s__Mycobacterium_celatum_g__Mycobacterium	OTU3993	12	4.0E-5	0.66667
d__Bacteria	k__norank_d__Bacteria	p__Actinomycetota	c__Thermoleophilia	o__Solirubrobacterales	f__Solirubrobacteraceae	g__Solirubrobacter	s__uncultured_bacterium_g__Solirubrobacter	OTU2361	33	0.00011	1
d__Bacteria	k__norank_d__Bacteria	p__Planctomycetota	c__OM190	o__norank_c__OM190	f__norank_c__OM190	g__norank_c__OM190	s__unclassified_g__norank_c__OM190	OTU895	2	6.76846e-6	0.16667
d__Bacteria	k__norank_d__Bacteria	p__Entotheonellaeota	c__Entotheonellia	o__Entotheonellales	f__Entotheonellaceae	g__Candidatus_Entotheonella	s__uncultured_bacterium_g__Candidatus_Entotheonella	OTU2348	57	0.00019	0.83333
d__Bacteria	k__norank_d__Bacteria	p__Bacteroidota	c__Bacteroidia	o__Sphingobacteriales	f__AKYH767	g__norank_f__AKYH767	s__uncultured_bacterium_f__AKYH767	OTU2692	13	4.0E-5	0.66667
d__Bacteria	k__norank_d__Bacteria	p__Planctomycetota	c__Planctomycetes	o__Pirellulales	f__Pirellulaceae	g__Pirellula	s__uncultured_bacterium_g__Pirellula	OTU3427	4	1.0E-5	0.33333
d__Bacteria	k__norank_d__Bacteria	p__Acidobacteriota	c__Acidobacteriae	o__Subgroup_15	f__norank_o__Subgroup_15	g__norank_o__Subgroup_15	s__uncultured_bacterium_o__Subgroup_15	OTU4315	33	0.00011	0.33333
d__Bacteria	k__norank_d__Bacteria	p__Pseudomonadota	c__Alphaproteobacteria	o__Hyphomicrobiales	f__Xanthobacteraceae	g__Rhodoplanes	s__uncultured_bacterium_g__Rhodoplanes	OTU1776	745	0.00252	1
d__Bacteria	k__norank_d__Bacteria	p__Acidobacteriota	c__Acidobacteriae	o__Terriglobales	f__norank_o__Terriglobales	g__norank_o__Terriglobales	s__uncultured_Acidobacteriaceae_bacterium_o__Terriglobales	OTU4170	31	0.0001	0.33333
d__Bacteria	k__norank_d__Bacteria	p__Pseudomonadota	c__Gammaproteobacteria	o__Burkholderiales	f__Rhodocyclaceae	g__norank_f__Rhodocyclaceae	s__beta_proteobacterium_KF033	OTU3290	8	3.0E-5	0.33333
d__Bacteria	k__norank_d__Bacteria	p__Patescibacteria	c__unclassified_p__Patescibacteria	o__unclassified_p__Patescibacteria	f__unclassified_p__Patescibacteria	g__unclassified_p__Patescibacteria	s__unclassified_p__Patescibacteria	OTU82	5	2.0E-5	0.16667
d__Bacteria	k__norank_d__Bacteria	p__Bdellovibrionota	c__Bdellovibrionia	o__Bdellovibrionales	f__Pseudobdellovibrionaceae	g__OM27_clade	s__uncultured_bacterium_g__OM27_clade	OTU3867	1	3.38423e-6	0.16667
d__Bacteria	k__norank_d__Bacteria	p__Elusimicrobiota	c__Lineage_IIb	o__norank_c__Lineage_IIb	f__norank_c__Lineage_IIb	g__norank_c__Lineage_IIb	s__uncultured_bacterium_c__Lineage_IIb	OTU4407	22	7.0E-5	0.33333
d__Bacteria	k__norank_d__Bacteria	p__Planctomycetota	c__Planctomycetes	o__Gemmatales	f__Gemmataceae	g__norank_f__Gemmataceae	s__uncultured_bacterium_f__Gemmataceae	OTU2069	2	6.76846e-6	0.16667
d__Bacteria	k__norank_d__Bacteria	p__Pseudomonadota	c__Gammaproteobacteria	o__Burkholderiales	f__TRA3-20	g__norank_f__TRA3-20	s__unclassified_g__norank_f__TRA3-20	OTU97	28	9.0E-5	0.66667
d__Bacteria	k__norank_d__Bacteria	p__Acidobacteriota	c__Acidobacteriae	o__AKIW659	f__norank_o__AKIW659	g__norank_o__AKIW659	s__unclassified_g__norank_o__AKIW659	OTU4493	4	1.0E-5	0.16667
d__Bacteria	k__norank_d__Bacteria	p__Chloroflexota	c__Anaerolineae	o__Anaerolineales	f__Anaerolineaceae	g__norank_f__Anaerolineaceae	s__unclassified_g__norank_f__Anaerolineaceae	OTU1598	26	9.0E-5	0.5
d__Bacteria	k__norank_d__Bacteria	p__Entotheonellaeota	c__Entotheonellia	o__Entotheonellales	f__Entotheonellaceae	g__norank_f__Entotheonellaceae	s__uncultured_bacterium_f__Entotheonellaceae	OTU2865	9	3.0E-5	0.5
d__Bacteria	k__norank_d__Bacteria	p__unclassified_k__norank_d__Bacteria	c__unclassified_k__norank_d__Bacteria	o__unclassified_k__norank_d__Bacteria	f__unclassified_k__norank_d__Bacteria	g__unclassified_k__norank_d__Bacteria	s__unclassified_k__norank_d__Bacteria	OTU1787	17	6.0E-5	0.66667
d__Bacteria	k__norank_d__Bacteria	p__Bacteroidota	c__Bacteroidia	o__Flavobacteriales	f__Flavobacteriaceae	g__Flavobacterium	s__uncultured_Bacteroidetes_bacterium_g__Flavobacterium	OTU1136	79	0.00027	1
d__Bacteria	k__norank_d__Bacteria	p__Pseudomonadota	c__Gammaproteobacteria	o__Lysobacterales	f__Rhodanobacteraceae	g__Ahniella	s__uncultured_bacterium_g__Ahniella	OTU516	17	6.0E-5	0.33333
d__Bacteria	k__norank_d__Bacteria	p__Actinomycetota	c__Actinobacteria	o__Propionibacteriales	f__Nocardioidaceae	g__Nocardioides	s__unclassified_g__Nocardioides	OTU3519	28	9.0E-5	1
d__Bacteria	k__norank_d__Bacteria	p__Chloroflexota	c__Dehalococcoidia	o__S085	f__norank_o__S085	g__norank_o__S085	s__metagenome_o__S085	OTU2039	62	0.00021	0.83333
d__Bacteria	k__norank_d__Bacteria	p__Acidobacteriota	c__Subgroup_20	o__norank_c__Subgroup_20	f__norank_c__Subgroup_20	g__norank_c__Subgroup_20	s__uncultured_bacterium_c__Subgroup_20	OTU3912	5	2.0E-5	0.5
d__Bacteria	k__norank_d__Bacteria	p__Bacteroidota	c__Bacteroidia	o__Chitinophagales	f__Chitinophagaceae	g__Dinghuibacter	s__uncultured_bacterium_g__Dinghuibacter	OTU471	13	4.0E-5	0.5
d__Bacteria	k__norank_d__Bacteria	p__Bacteroidota	c__Bacteroidia	o__Cytophagales	f__Microscillaceae	g__unclassified_f__Microscillaceae	s__unclassified_f__Microscillaceae	OTU2254	6	2.0E-5	0.33333
d__Bacteria	k__norank_d__Bacteria	p__Planctomycetota	c__Phycisphaerae	o__Phycisphaerales	f__Phycisphaeraceae	g__AKYG587	s__uncultured_bacterium_g__AKYG587	OTU408	11	4.0E-5	0.33333
d__Bacteria	k__norank_d__Bacteria	p__Patescibacteria	c__Parcubacteria	o__Candidatus_Staskawiczbacteria	f__norank_o__Candidatus_Staskawiczbacteria	g__norank_o__Candidatus_Staskawiczbacteria	s__unclassified_g__norank_o__Candidatus_Staskawiczbacteria	OTU203	4	1.0E-5	0.16667
d__Bacteria	k__norank_d__Bacteria	p__Latescibacterota	c__norank_p__Latescibacterota	o__norank_p__Latescibacterota	f__norank_p__Latescibacterota	g__norank_p__Latescibacterota	s__unclassified_g__norank_p__Latescibacterota	OTU1176	26	9.0E-5	0.66667
d__Bacteria	k__norank_d__Bacteria	p__Chloroflexota	c__unclassified_p__Chloroflexota	o__unclassified_p__Chloroflexota	f__unclassified_p__Chloroflexota	g__unclassified_p__Chloroflexota	s__unclassified_p__Chloroflexota	OTU2944	3	1.0E-5	0.33333
d__Bacteria	k__norank_d__Bacteria	p__Bacteroidota	c__Bacteroidia	o__Chitinophagales	f__Chitinophagaceae	g__Flavihumibacter	s__uncultured_bacterium_g__Flavihumibacter	OTU1704	81	0.00027	1
d__Bacteria	k__norank_d__Bacteria	p__Acidobacteriota	c__Acidobacteriae	o__Terriglobales	f__Acidobacteriaceae_(Subgroup_1)	g__norank_f__Acidobacteriaceae_(Subgroup_1)	s__unclassified_g__norank_f__Acidobacteriaceae_(Subgroup_1)	OTU380	6	2.0E-5	0.5
d__Bacteria	k__norank_d__Bacteria	p__Pseudomonadota	c__Gammaproteobacteria	o__Lysobacterales	f__Rhodanobacteraceae	g__Rhodanobacter	s__uncultured_Xanthomonadaceae_bacterium_g__Rhodanobacter	OTU3622	309	0.00105	0.5
d__Bacteria	k__norank_d__Bacteria	p__Acidobacteriota	c__Blastocatellia	o__11-24	f__norank_o__11-24	g__norank_o__11-24	s__unclassified_g__norank_o__11-24	OTU1479	46	0.00016	0.83333
d__Bacteria	k__norank_d__Bacteria	p__Bacillota	c__Bacilli	o__Paenibacillales	f__Paenibacillaceae	g__Paenibacillus	s__unclassified_g__Paenibacillus	OTU1951	15	5.0E-5	0.66667
d__Bacteria	k__norank_d__Bacteria	p__Gemmatimonadota	c__BD2-11_terrestrial_group	o__norank_c__BD2-11_terrestrial_group	f__norank_c__BD2-11_terrestrial_group	g__norank_c__BD2-11_terrestrial_group	s__metagenome_c__BD2-11_terrestrial_group	OTU1990	4	1.0E-5	0.5
d__Bacteria	k__norank_d__Bacteria	p__Elusimicrobiota	c__Lineage_IIa	o__norank_c__Lineage_IIa	f__norank_c__Lineage_IIa	g__norank_c__Lineage_IIa	s__uncultured_bacterium_c__Lineage_IIa	OTU3916	13	4.0E-5	0.16667
d__Bacteria	k__norank_d__Bacteria	p__Chlamydiota	c__Chlamydiia	o__Chlamydiales	f__Simkaniaceae	g__unclassified_f__Simkaniaceae	s__unclassified_f__Simkaniaceae	OTU1110	4	1.0E-5	0.33333
d__Bacteria	k__norank_d__Bacteria	p__Bacteroidota	c__Bacteroidia	o__Sphingobacteriales	f__AKYH767	g__norank_f__AKYH767	s__metagenome_f__AKYH767	OTU2484	15	5.0E-5	0.66667
d__Bacteria	k__norank_d__Bacteria	p__Actinomycetota	c__Acidimicrobiia	o__Acidimicrobiales	f__Acidimicrobiaceae	g__Acidiferrimicrobium	s__uncultured_actinobacterium_g__Acidiferrimicrobium	OTU4071	23	8.0E-5	0.5
d__Bacteria	k__norank_d__Bacteria	p__Thermodesulfobacteriota	c__norank_p__Thermodesulfobacteriota	o__norank_p__Thermodesulfobacteriota	f__norank_p__Thermodesulfobacteriota	g__norank_p__Thermodesulfobacteriota	s__uncultured_Desulfuromonadales_bacterium_p__Thermodesulfobacteriota	OTU1360	44	0.00015	1
d__Bacteria	k__norank_d__Bacteria	p__Chloroflexota	c__KD4-96	o__norank_c__KD4-96	f__norank_c__KD4-96	g__norank_c__KD4-96	s__uncultured_bacterium_c__KD4-96	OTU1035	1073	0.00363	1
d__Bacteria	k__norank_d__Bacteria	p__Planctomycetota	c__Planctomycetes	o__Gemmatales	f__Gemmataceae	g__norank_f__Gemmataceae	s__uncultured_planctomycete_f__Gemmataceae	OTU462	20	7.0E-5	0.66667
d__Bacteria	k__norank_d__Bacteria	p__Cyanobacteriota	c__Vampirivibrionia	o__Vampirovibrionales	f__norank_o__Vampirovibrionales	g__norank_o__Vampirovibrionales	s__uncultured_bacterium_o__Vampirovibrionales	OTU3845	4	1.0E-5	0.5
d__Bacteria	k__norank_d__Bacteria	p__Bacteroidota	c__Bacteroidia	o__Cytophagales	f__Microscillaceae	g__Hassallia	s__uncultured_bacterium_g__Hassallia	OTU4119	11	4.0E-5	0.5
d__Bacteria	k__norank_d__Bacteria	p__Pseudomonadota	c__Alphaproteobacteria	o__Hyphomicrobiales	f__A0839	g__norank_f__A0839	s__uncultured_bacterium_f__A0839	OTU3073	10	3.0E-5	0.66667
d__Bacteria	k__norank_d__Bacteria	p__Pseudomonadota	c__Gammaproteobacteria	o__Rickettsiellales	f__Rickettsiellaceae	g__norank_f__Rickettsiellaceae	s__unclassified_g__norank_f__Rickettsiellaceae	OTU2884	5	2.0E-5	0.33333
d__Bacteria	k__norank_d__Bacteria	p__Elusimicrobiota	c__Elusimicrobia	o__Lineage_IV	f__norank_o__Lineage_IV	g__norank_o__Lineage_IV	s__uncultured_bacterium_o__Lineage_IV	OTU1579	5	2.0E-5	0.33333
d__Bacteria	k__norank_d__Bacteria	p__Gemmatimonadota	c__Gemmatimonadia	o__Gemmatimonadales	f__Gemmatimonadaceae	g__norank_f__Gemmatimonadaceae	s__unclassified_g__norank_f__Gemmatimonadaceae	OTU804	5	2.0E-5	0.33333
d__Bacteria	k__norank_d__Bacteria	p__Bacteroidota	c__Bacteroidia	o__Chitinophagales	f__37-13	g__norank_f__37-13	s__unclassified_g__norank_f__37-13	OTU4471	14	5.0E-5	0.33333
d__Bacteria	k__norank_d__Bacteria	p__Acidobacteriota	c__Vicinamibacteria	o__Vicinamibacterales	f__norank_o__Vicinamibacterales	g__norank_o__Vicinamibacterales	s__uncultured_Acidobacteriales_bacterium_o__Vicinamibacterales	OTU1477	4	1.0E-5	0.33333
d__Bacteria	k__norank_d__Bacteria	p__Acidobacteriota	c__Holophagae	o__Subgroup_7	f__norank_o__Subgroup_7	g__norank_o__Subgroup_7	s__unclassified_g__norank_o__Subgroup_7	OTU2540	17	6.0E-5	0.5
d__Bacteria	k__norank_d__Bacteria	p__Chloroflexota	c__Ktedonobacteria	o__Ktedonobacterales	f__Ktedonobacteraceae	g__unclassified_f__Ktedonobacteraceae	s__unclassified_f__Ktedonobacteraceae	OTU681	3	1.0E-5	0.16667
d__Bacteria	k__norank_d__Bacteria	p__Planctomycetota	c__Phycisphaerae	o__Tepidisphaerales	f__WD2101_soil_group	g__norank_f__WD2101_soil_group	s__unclassified_g__norank_f__WD2101_soil_group	OTU4283	6	2.0E-5	0.5
d__Bacteria	k__norank_d__Bacteria	p__Chloroflexota	c__Ktedonobacteria	o__Ktedonobacterales	f__Ktedonobacteraceae	g__norank_f__Ktedonobacteraceae	s__uncultured_soil_bacterium_f__Ktedonobacteraceae	OTU94	2	6.76846e-6	0.16667
d__Bacteria	k__norank_d__Bacteria	p__Thermodesulfobacteriota	c__Desulfobulbia	o__Desulfobulbales	f__Desulfobulbaceae	g__Desulfobulbus	s__uncultured_Desulfobulbus_sp._g__Desulfobulbus	OTU2588	38	0.00013	0.66667
d__Bacteria	k__norank_d__Bacteria	p__Pseudomonadota	c__Alphaproteobacteria	o__Rhodospirillales	f__norank_o__Rhodospirillales	g__norank_o__Rhodospirillales	s__uncultured_Rhodospirillales_bacterium_o__Rhodospirillales	OTU4092	18	6.0E-5	0.33333
d__Bacteria	k__norank_d__Bacteria	p__Bacillota	c__Bacilli	o__Mycoplasmatales	f__Mycoplasmataceae	g__norank_f__Mycoplasmataceae	s__uncultured_Firmicutes_bacterium_f__Mycoplasmataceae	OTU777	208	0.0007	1
d__Bacteria	k__norank_d__Bacteria	p__Acidobacteriota	c__Acidobacteriae	o__Bryobacterales	f__Bryobacteraceae	g__Bryobacter	s__uncultured_bacterium_g__Bryobacter	OTU1178	76	0.00026	1
d__Bacteria	k__norank_d__Bacteria	p__Chloroflexota	c__Anaerolineae	o__Aggregatilineales	f__Aggregatilineaceae	g__norank_f__Aggregatilineaceae	s__unclassified_g__norank_f__Aggregatilineaceae	OTU3343	3	1.0E-5	0.16667
d__Bacteria	k__norank_d__Bacteria	p__Actinomycetota	c__Acidimicrobiia	o__Acidimicrobiales	f__Acidimicrobiaceae	g__Acidiferrimicrobium	s__unclassified_g__Acidiferrimicrobium	OTU52	5	2.0E-5	0.16667
d__Bacteria	k__norank_d__Bacteria	p__Pseudomonadota	c__Gammaproteobacteria	o__PLTA13	f__norank_o__PLTA13	g__norank_o__PLTA13	s__unclassified_g__norank_o__PLTA13	OTU1318	387	0.00131	1
d__Bacteria	k__norank_d__Bacteria	p__Bacteroidota	c__Bacteroidia	o__Cytophagales	f__Microscillaceae	g__Chryseotalea	s__unclassified_g__Chryseotalea	OTU3924	8	3.0E-5	0.33333
d__Bacteria	k__norank_d__Bacteria	p__Planctomycetota	c__Planctomycetes	o__Gemmatales	f__Gemmataceae	g__norank_f__Gemmataceae	s__uncultured_bacterium_f__Gemmataceae	OTU2846	8	3.0E-5	0.33333
d__Bacteria	k__norank_d__Bacteria	p__Acidobacteriota	c__Subgroup_22	o__norank_c__Subgroup_22	f__norank_c__Subgroup_22	g__norank_c__Subgroup_22	s__uncultured_bacterium_c__Subgroup_22	OTU1738	3	1.0E-5	0.33333
d__Bacteria	k__norank_d__Bacteria	p__Acidobacteriota	c__Acidobacteriae	o__Elev-16S-1166	f__norank_o__Elev-16S-1166	g__norank_o__Elev-16S-1166	s__uncultured_bacterium_o__Elev-16S-1166	OTU2129	36	0.00012	1
d__Bacteria	k__norank_d__Bacteria	p__Entotheonellaeota	c__Entotheonellia	o__Entotheonellales	f__Entotheonellaceae	g__norank_f__Entotheonellaceae	s__uncultured_bacterium_f__Entotheonellaceae	OTU1492	47	0.00016	0.83333
d__Bacteria	k__norank_d__Bacteria	p__Planctomycetota	c__Planctomycetes	o__Gemmatales	f__Gemmataceae	g__norank_f__Gemmataceae	s__uncultured_bacterium_f__Gemmataceae	OTU2062	2	6.76846e-6	0.33333
d__Bacteria	k__norank_d__Bacteria	p__Chloroflexota	c__TK10	o__norank_c__TK10	f__norank_c__TK10	g__norank_c__TK10	s__unclassified_g__norank_c__TK10	OTU1606	189	0.00064	1
d__Bacteria	k__norank_d__Bacteria	p__Pseudomonadota	c__Alphaproteobacteria	o__unclassified_c__Alphaproteobacteria	f__unclassified_c__Alphaproteobacteria	g__unclassified_c__Alphaproteobacteria	s__unclassified_c__Alphaproteobacteria	OTU4225	32	0.00011	1
d__Bacteria	k__norank_d__Bacteria	p__Planctomycetota	c__Phycisphaerae	o__Phycisphaerales	f__Phycisphaeraceae	g__SM1A02	s__unclassified_g__SM1A02	OTU3985	8	3.0E-5	0.5
d__Bacteria	k__norank_d__Bacteria	p__Actinomycetota	c__Thermoleophilia	o__Solirubrobacterales	f__67-14	g__norank_f__67-14	s__uncultured_actinobacterium_f__67-14	OTU374	11	4.0E-5	0.5
d__Bacteria	k__norank_d__Bacteria	p__Planctomycetota	c__OM190	o__norank_c__OM190	f__norank_c__OM190	g__norank_c__OM190	s__uncultured_bacterium_c__OM190	OTU4308	15	5.0E-5	0.66667
d__Bacteria	k__norank_d__Bacteria	p__Methylomirabilota	c__Methylomirabilia	o__Rokubacteriales	f__norank_o__Rokubacteriales	g__norank_o__Rokubacteriales	s__uncultured_bacterium_o__Rokubacteriales	OTU1308	188	0.00064	0.83333
d__Bacteria	k__norank_d__Bacteria	p__NB1-j	c__norank_p__NB1-j	o__norank_p__NB1-j	f__norank_p__NB1-j	g__norank_p__NB1-j	s__uncultured_Myxococcales_bacterium_p__NB1-j	OTU121	10	3.0E-5	0.66667
d__Bacteria	k__norank_d__Bacteria	p__Chloroflexota	c__Anaerolineae	o__Caldilineales	f__Caldilineaceae	g__Litorilinea	s__uncultured_bacterium_g__Litorilinea	OTU2824	1	3.38423e-6	0.16667
d__Bacteria	k__norank_d__Bacteria	p__Chloroflexota	c__Anaerolineae	o__Aggregatilineales	f__norank_o__Aggregatilineales	g__norank_o__Aggregatilineales	s__uncultured_soil_bacterium_o__Aggregatilineales	OTU3088	43	0.00015	0.5
d__Bacteria	k__norank_d__Bacteria	p__Chloroflexota	c__Anaerolineae	o__Caldilineales	f__Caldilineaceae	g__norank_f__Caldilineaceae	s__uncultured_bacterium_f__Caldilineaceae	OTU3521	27	9.0E-5	0.66667
d__Bacteria	k__norank_d__Bacteria	p__Bacteroidota	c__Bacteroidia	o__Chitinophagales	f__Chitinophagaceae	g__Flaviaestuariibacter	s__uncultured_bacterium_g__Flaviaestuariibacter	OTU1491	14	5.0E-5	0.66667
d__Bacteria	k__norank_d__Bacteria	p__Planctomycetota	c__Planctomycetes	o__Gemmatales	f__Gemmataceae	g__norank_f__Gemmataceae	s__unclassified_g__norank_f__Gemmataceae	OTU454	23	8.0E-5	0.66667
d__Bacteria	k__norank_d__Bacteria	p__Patescibacteria	c__Saccharimonadia	o__Saccharimonadales	f__unclassified_o__Saccharimonadales	g__unclassified_o__Saccharimonadales	s__unclassified_o__Saccharimonadales	OTU3120	6	2.0E-5	0.16667
d__Bacteria	k__norank_d__Bacteria	p__Bdellovibrionota	c__Oligoflexia	o__0319-6G20	f__norank_o__0319-6G20	g__norank_o__0319-6G20	s__unclassified_g__norank_o__0319-6G20	OTU3280	82	0.00028	1
d__Bacteria	k__norank_d__Bacteria	p__Thermodesulfobacteriota	c__norank_p__Thermodesulfobacteriota	o__norank_p__Thermodesulfobacteriota	f__norank_p__Thermodesulfobacteriota	g__norank_p__Thermodesulfobacteriota	s__unclassified_g__norank_p__Thermodesulfobacteriota	OTU841	137	0.00046	1
d__Bacteria	k__norank_d__Bacteria	p__Dependentiae	c__Babeliae	o__Babeliales	f__norank_o__Babeliales	g__norank_o__Babeliales	s__unclassified_g__norank_o__Babeliales	OTU606	3	1.0E-5	0.16667
d__Bacteria	k__norank_d__Bacteria	p__Bacteroidota	c__Bacteroidia	o__SM1A07	f__norank_o__SM1A07	g__norank_o__SM1A07	s__uncultured_bacterium_o__SM1A07	OTU4168	5	2.0E-5	0.33333
d__Bacteria	k__norank_d__Bacteria	p__Bacillota	c__Bacilli	o__Bacillales	f__Bacillaceae	g__Pseudogracilibacillus	s__unclassified_g__Pseudogracilibacillus	OTU3450	10	3.0E-5	0.66667
d__Bacteria	k__norank_d__Bacteria	p__Chlamydiota	c__Chlamydiia	o__Chlamydiales	f__Parachlamydiaceae	g__unclassified_f__Parachlamydiaceae	s__unclassified_f__Parachlamydiaceae	OTU2369	2	6.76846e-6	0.33333
d__Bacteria	k__norank_d__Bacteria	p__Planctomycetota	c__Planctomycetes	o__Gemmatales	f__Gemmataceae	g__norank_f__Gemmataceae	s__uncultured_planctomycete_f__Gemmataceae	OTU3676	21	7.0E-5	0.66667
d__Bacteria	k__norank_d__Bacteria	p__Gemmatimonadota	c__Gemmatimonadia	o__Gemmatimonadales	f__Gemmatimonadaceae	g__Gemmatimonas	s__uncultured_Gemmatimonas_sp._g__Gemmatimonas	OTU3153	2	6.76846e-6	0.33333
d__Bacteria	k__norank_d__Bacteria	p__Pseudomonadota	c__Gammaproteobacteria	o__Steroidobacterales	f__Steroidobacteraceae	g__norank_f__Steroidobacteraceae	s__metagenome_f__Steroidobacteraceae	OTU1191	74	0.00025	1
d__Bacteria	k__norank_d__Bacteria	p__Patescibacteria	c__Saccharimonadia	o__Saccharimonadales	f__Saccharimonadaceae	g__TM7a	s__uncultured_bacterium_g__TM7a	OTU2905	68	0.00023	0.5
d__Bacteria	k__norank_d__Bacteria	p__Pseudomonadota	c__Alphaproteobacteria	o__Hyphomicrobiales	f__Hyphomicrobiaceae	g__Hyphomicrobium	s__uncultured_Hyphomicrobiaceae_bacterium_g__Hyphomicrobium	OTU1416	642	0.00217	1
d__Bacteria	k__norank_d__Bacteria	p__Pseudomonadota	c__Gammaproteobacteria	o__Rickettsiellales	f__Rickettsiellaceae	g__Aquicella	s__uncultured_bacterium_g__Aquicella	OTU2113	59	0.0002	0.33333
d__Bacteria	k__norank_d__Bacteria	p__Planctomycetota	c__Pla4_lineage	o__norank_c__Pla4_lineage	f__norank_c__Pla4_lineage	g__norank_c__Pla4_lineage	s__metagenome_c__Pla4_lineage	OTU513	16	5.0E-5	0.66667
d__Bacteria	k__norank_d__Bacteria	p__Actinomycetota	c__Thermoleophilia	o__Gaiellales	f__Gaiellaceae	g__Gaiella	s__uncultured_bacterium_g__Gaiella	OTU1151	572	0.00194	1
d__Bacteria	k__norank_d__Bacteria	p__Pseudomonadota	c__Alphaproteobacteria	o__Hyphomicrobiales	f__Xanthobacteraceae	g__unclassified_f__Xanthobacteraceae	s__unclassified_f__Xanthobacteraceae	OTU2686	122	0.00041	1
d__Bacteria	k__norank_d__Bacteria	p__Chloroflexota	c__Chloroflexia	o__Chloroflexales	f__Roseiflexaceae	g__norank_f__Roseiflexaceae	s__uncultured_bacterium_f__Roseiflexaceae	OTU208	8	3.0E-5	0.16667
d__Bacteria	k__norank_d__Bacteria	p__Entotheonellaeota	c__Entotheonellia	o__Entotheonellales	f__Entotheonellaceae	g__norank_f__Entotheonellaceae	s__uncultured_bacterium_f__Entotheonellaceae	OTU271	2	6.76846e-6	0.16667
d__Bacteria	k__norank_d__Bacteria	p__Acidobacteriota	c__Blastocatellia	o__11-24	f__norank_o__11-24	g__norank_o__11-24	s__uncultured_bacterium_o__11-24	OTU1266	27	9.0E-5	0.5
d__Bacteria	k__norank_d__Bacteria	p__Chloroflexota	c__Anaerolineae	o__Aggregatilineales	f__A4b	g__norank_f__A4b	s__unclassified_g__norank_f__A4b	OTU806	38	0.00013	0.5
d__Bacteria	k__norank_d__Bacteria	p__Pseudomonadota	c__Alphaproteobacteria	o__Hyphomicrobiales	f__Beijerinckiaceae	g__Microvirga	s__unclassified_g__Microvirga	OTU1258	123	0.00042	1
d__Bacteria	k__norank_d__Bacteria	p__Planctomycetota	c__Pla4_lineage	o__norank_c__Pla4_lineage	f__norank_c__Pla4_lineage	g__norank_c__Pla4_lineage	s__uncultured_bacterium_c__Pla4_lineage	OTU1054	6	2.0E-5	0.5
d__Bacteria	k__norank_d__Bacteria	p__unclassified_k__norank_d__Bacteria	c__unclassified_k__norank_d__Bacteria	o__unclassified_k__norank_d__Bacteria	f__unclassified_k__norank_d__Bacteria	g__unclassified_k__norank_d__Bacteria	s__unclassified_k__norank_d__Bacteria	OTU150	9	3.0E-5	0.33333
d__Bacteria	k__norank_d__Bacteria	p__Chloroflexota	c__Ktedonobacteria	o__Ktedonobacterales	f__unclassified_o__Ktedonobacterales	g__unclassified_o__Ktedonobacterales	s__unclassified_o__Ktedonobacterales	OTU809	5	2.0E-5	0.16667
d__Bacteria	k__norank_d__Bacteria	p__Actinomycetota	c__Actinobacteria	o__Kitasatosporales	f__Streptomycetaceae	g__Streptomyces	s__unclassified_g__Streptomyces	OTU1612	1478	0.005	1
d__Bacteria	k__norank_d__Bacteria	p__Chloroflexota	c__Ktedonobacteria	o__Ktedonobacterales	f__Ktedonobacteraceae	g__norank_f__Ktedonobacteraceae	s__unclassified_g__norank_f__Ktedonobacteraceae	OTU443	1	3.38423e-6	0.16667
d__Bacteria	k__norank_d__Bacteria	p__Chloroflexota	c__Chloroflexia	o__Thermomicrobiales	f__JG30-KF-CM45	g__norank_f__JG30-KF-CM45	s__unclassified_g__norank_f__JG30-KF-CM45	OTU1265	4	1.0E-5	0.33333
d__Bacteria	k__norank_d__Bacteria	p__Acidobacteriota	c__Blastocatellia	o__DS-100	f__norank_o__DS-100	g__norank_o__DS-100	s__unclassified_g__norank_o__DS-100	OTU3442	18	6.0E-5	0.66667
d__Bacteria	k__norank_d__Bacteria	p__Pseudomonadota	c__Gammaproteobacteria	o__Burkholderiales	f__SC-I-84	g__norank_f__SC-I-84	s__uncultured_proteobacterium_f__SC-I-84	OTU1852	176	0.0006	1
d__Bacteria	k__norank_d__Bacteria	p__Thermodesulfobacteriota	c__norank_p__Thermodesulfobacteriota	o__norank_p__Thermodesulfobacteriota	f__norank_p__Thermodesulfobacteriota	g__norank_p__Thermodesulfobacteriota	s__uncultured_bacterium_p__Thermodesulfobacteriota	OTU2380	197	0.00067	0.83333
d__Bacteria	k__norank_d__Bacteria	p__Myxococcota	c__Polyangiia	o__Blfdi19	f__norank_o__Blfdi19	g__norank_o__Blfdi19	s__uncultured_bacterium_o__Blfdi19	OTU387	5	2.0E-5	0.5
d__Bacteria	k__norank_d__Bacteria	p__Pseudomonadota	c__Gammaproteobacteria	o__Rickettsiellales	f__Rickettsiellaceae	g__norank_f__Rickettsiellaceae	s__unclassified_g__norank_f__Rickettsiellaceae	OTU1359	5	2.0E-5	0.16667
d__Bacteria	k__norank_d__Bacteria	p__Planctomycetota	c__Planctomycetes	o__Gemmatales	f__Gemmataceae	g__norank_f__Gemmataceae	s__unclassified_g__norank_f__Gemmataceae	OTU3382	17	6.0E-5	0.66667
d__Bacteria	k__norank_d__Bacteria	p__Actinomycetota	c__Thermoleophilia	o__Solirubrobacterales	f__67-14	g__norank_f__67-14	s__uncultured_bacterium_f__67-14	OTU3079	13	4.0E-5	0.66667
d__Bacteria	k__norank_d__Bacteria	p__Acidobacteriota	c__Vicinamibacteria	o__Vicinamibacterales	f__norank_o__Vicinamibacterales	g__norank_o__Vicinamibacterales	s__uncultured_Acidobacteria_bacterium_o__Vicinamibacterales	OTU2495	32	0.00011	0.66667
d__Bacteria	k__norank_d__Bacteria	p__Verrucomicrobiota	c__Verrucomicrobiia	o__Verrucomicrobiales	f__Verrucomicrobiaceae	g__norank_f__Verrucomicrobiaceae	s__uncultured_bacterium_f__Verrucomicrobiaceae	OTU3587	3	1.0E-5	0.16667
d__Bacteria	k__norank_d__Bacteria	p__Bacillota	c__Clostridia	o__Clostridiales	f__Clostridiaceae	g__Clostridium	s__unclassified_g__Clostridium	OTU2543	27	9.0E-5	0.83333
d__Bacteria	k__norank_d__Bacteria	p__Bacteroidota	c__Bacteroidia	o__Sphingobacteriales	f__AKYH767	g__norank_f__AKYH767	s__uncultured_bacterium_f__AKYH767	OTU1888	104	0.00035	1
d__Bacteria	k__norank_d__Bacteria	p__Cyanobacteriota	c__Vampirivibrionia	o__Vampirovibrionales	f__unclassified_o__Vampirovibrionales	g__unclassified_o__Vampirovibrionales	s__unclassified_o__Vampirovibrionales	OTU1419	5	2.0E-5	0.33333
d__Bacteria	k__norank_d__Bacteria	p__Myxococcota	c__Myxococcia	o__Myxococcales	f__Myxococcaceae	g__KD3-10	s__uncultured_bacterium_g__KD3-10	OTU3858	5	2.0E-5	0.5
d__Bacteria	k__norank_d__Bacteria	p__Gemmatimonadota	c__Gemmatimonadia	o__Gemmatimonadales	f__Gemmatimonadaceae	g__norank_f__Gemmatimonadaceae	s__Gemmatimonadetes_bacterium_WWH24	OTU4455	43	0.00015	0.5
d__Bacteria	k__norank_d__Bacteria	p__Pseudomonadota	c__Gammaproteobacteria	o__Legionellales	f__Legionellaceae	g__Legionella	s__uncultured_bacterium_g__Legionella	OTU702	2	6.76846e-6	0.16667
d__Bacteria	k__norank_d__Bacteria	p__Thermodesulfobacteriota	c__Desulfuromonadia	o__Geobacterales	f__Geobacteraceae	g__Pelotalea	s__unclassified_g__Pelotalea	OTU873	9	3.0E-5	0.66667
d__Bacteria	k__norank_d__Bacteria	p__Planctomycetota	c__Planctomycetes	o__Gemmatales	f__Gemmataceae	g__norank_f__Gemmataceae	s__unclassified_g__norank_f__Gemmataceae	OTU2195	11	4.0E-5	0.5
d__Bacteria	k__norank_d__Bacteria	p__Pseudomonadota	c__Gammaproteobacteria	o__Coxiellales	f__Coxiellaceae	g__Coxiella	s__unclassified_g__Coxiella	OTU2262	1	3.38423e-6	0.16667
d__Bacteria	k__norank_d__Bacteria	p__Acidobacteriota	c__Blastocatellia	o__11-24	f__norank_o__11-24	g__norank_o__11-24	s__unclassified_g__norank_o__11-24	OTU1594	4	1.0E-5	0.5
d__Bacteria	k__norank_d__Bacteria	p__Acidobacteriota	c__Vicinamibacteria	o__Vicinamibacterales	f__Vicinamibacteraceae	g__norank_f__Vicinamibacteraceae	s__unclassified_g__norank_f__Vicinamibacteraceae	OTU1809	13	4.0E-5	0.5
d__Bacteria	k__norank_d__Bacteria	p__Chloroflexota	c__TK10	o__norank_c__TK10	f__norank_c__TK10	g__norank_c__TK10	s__uncultured_bacterium_c__TK10	OTU3147	7	2.0E-5	0.33333
d__Bacteria	k__norank_d__Bacteria	p__Actinomycetota	c__Actinobacteria	o__Micromonosporales	f__Micromonosporaceae	g__Allorhizocola	s__uncultured_bacterium_g__Allorhizocola	OTU593	21	7.0E-5	0.16667
d__Bacteria	k__norank_d__Bacteria	p__Bacillota	c__Clostridia	o__Oscillospirales	f__Oscillospiraceae	g__unclassified_f__Oscillospiraceae	s__unclassified_f__Oscillospiraceae	OTU3696	6	2.0E-5	0.33333
d__Bacteria	k__norank_d__Bacteria	p__Chloroflexota	c__Ktedonobacteria	o__Ktedonobacterales	f__JG30-KF-AS9	g__norank_f__JG30-KF-AS9	s__unclassified_g__norank_f__JG30-KF-AS9	OTU3922	19	6.0E-5	0.5
d__Bacteria	k__norank_d__Bacteria	p__Planctomycetota	c__Phycisphaerae	o__Tepidisphaerales	f__WD2101_soil_group	g__norank_f__WD2101_soil_group	s__uncultured_bacterium_f__WD2101_soil_group	OTU3004	9	3.0E-5	0.33333
d__Bacteria	k__norank_d__Bacteria	p__Bacteroidota	c__Bacteroidia	o__Chitinophagales	f__Chitinophagaceae	g__norank_f__Chitinophagaceae	s__unclassified_g__norank_f__Chitinophagaceae	OTU808	6	2.0E-5	0.16667
d__Bacteria	k__norank_d__Bacteria	p__Chloroflexota	c__Chloroflexia	o__Thermomicrobiales	f__JG30-KF-CM45	g__norank_f__JG30-KF-CM45	s__unclassified_g__norank_f__JG30-KF-CM45	OTU1556	167	0.00057	1
d__Bacteria	k__norank_d__Bacteria	p__Verrucomicrobiota	c__Verrucomicrobiia	o__Chthoniobacterales	f__Chthoniobacteraceae	g__Chthoniobacter	s__metagenome_g__Chthoniobacter	OTU2562	20	7.0E-5	0.66667
d__Bacteria	k__norank_d__Bacteria	p__Verrucomicrobiota	c__Verrucomicrobiia	o__Chthoniobacterales	f__Chthoniobacteraceae	g__Chthoniobacter	s__metagenome_g__Chthoniobacter	OTU2567	10	3.0E-5	0.66667
d__Bacteria	k__norank_d__Bacteria	p__Verrucomicrobiota	c__Verrucomicrobiia	o__Pedosphaerales	f__Pedosphaeraceae	g__unclassified_f__Pedosphaeraceae	s__unclassified_f__Pedosphaeraceae	OTU3113	5	2.0E-5	0.16667
d__Bacteria	k__norank_d__Bacteria	p__Bacteroidota	c__Bacteroidia	o__Flavobacteriales	f__Flavobacteriaceae	g__Flavobacterium	s__unclassified_g__Flavobacterium	OTU3204	11	4.0E-5	0.33333
d__Bacteria	k__norank_d__Bacteria	p__Acidobacteriota	c__Subgroup_22	o__norank_c__Subgroup_22	f__norank_c__Subgroup_22	g__norank_c__Subgroup_22	s__uncultured_bacterium_c__Subgroup_22	OTU2823	3	1.0E-5	0.16667
d__Bacteria	k__norank_d__Bacteria	p__Thermodesulfobacteriota	c__Desulfuromonadia	o__Geobacterales	f__Geobacteraceae	g__unclassified_f__Geobacteraceae	s__unclassified_f__Geobacteraceae	OTU3018	15	5.0E-5	0.5
d__Bacteria	k__norank_d__Bacteria	p__Bacillota	c__Bacilli	o__Mycoplasmatales	f__Mycoplasmataceae	g__Candidatus_Lumbricincola	s__unclassified_g__Candidatus_Lumbricincola	OTU2624	1	3.38423e-6	0.16667
d__Bacteria	k__norank_d__Bacteria	p__Pseudomonadota	c__Alphaproteobacteria	o__Paracaedibacterales	f__Paracaedibacteraceae	g__Candidatus_Captivus	s__uncultured_bacterium_g__Candidatus_Captivus	OTU984	8	3.0E-5	0.16667
d__Bacteria	k__norank_d__Bacteria	p__Bacillota	c__Bacilli	o__Bacillales	f__Planococcaceae	g__Lysinibacillus	s__Lysinibacillus_sp._YS11	OTU1548	237	0.0008	1
d__Bacteria	k__norank_d__Bacteria	p__Gemmatimonadota	c__Gemmatimonadia	o__Gemmatimonadales	f__Gemmatimonadaceae	g__norank_f__Gemmatimonadaceae	s__uncultured_Gemmatimonadales_bacterium_f__Gemmatimonadaceae	OTU3142	138	0.00047	0.66667
d__Bacteria	k__norank_d__Bacteria	p__Chloroflexota	c__Anaerolineae	o__Aggregatilineales	f__norank_o__Aggregatilineales	g__norank_o__Aggregatilineales	s__uncultured_Caldilineaceae_bacterium_o__Aggregatilineales	OTU4166	17	6.0E-5	0.66667
d__Bacteria	k__norank_d__Bacteria	p__Myxococcota	c__Myxococcia	o__Myxococcales	f__Anaeromyxobacteraceae	g__Anaeromyxobacter	s__uncultured_bacterium_g__Anaeromyxobacter	OTU2980	6	2.0E-5	0.5
d__Bacteria	k__norank_d__Bacteria	p__Gemmatimonadota	c__Gemmatimonadia	o__Gemmatimonadales	f__Gemmatimonadaceae	g__Gemmatimonas	s__unclassified_g__Gemmatimonas	OTU1075	55	0.00019	0.83333
d__Bacteria	k__norank_d__Bacteria	p__Chloroflexota	c__TK10	o__norank_c__TK10	f__norank_c__TK10	g__norank_c__TK10	s__unclassified_g__norank_c__TK10	OTU714	11	4.0E-5	0.66667
d__Bacteria	k__norank_d__Bacteria	p__Chloroflexota	c__Chloroflexia	o__Chloroflexales	f__Chloroflexaceae	g__Chloronema	s__uncultured_bacterium_g__Chloronema	OTU4500	3	1.0E-5	0.16667
d__Bacteria	k__norank_d__Bacteria	p__Bacillota	c__Bacilli	o__Bacillales	f__Planococcaceae	g__Lysinibacillus	s__unclassified_g__Lysinibacillus	OTU1819	15	5.0E-5	0.66667
d__Bacteria	k__norank_d__Bacteria	p__unclassified_k__norank_d__Bacteria	c__unclassified_k__norank_d__Bacteria	o__unclassified_k__norank_d__Bacteria	f__unclassified_k__norank_d__Bacteria	g__unclassified_k__norank_d__Bacteria	s__unclassified_k__norank_d__Bacteria	OTU3422	34	0.00012	1
d__Bacteria	k__norank_d__Bacteria	p__Bacteroidota	c__Bacteroidia	o__Chitinophagales	f__Chitinophagaceae	g__Flavisolibacter	s__Flavisolibacter_tropicus	OTU4329	7	2.0E-5	0.66667
d__Bacteria	k__norank_d__Bacteria	p__Patescibacteria	c__Berkelbacteria	o__norank_c__Berkelbacteria	f__norank_c__Berkelbacteria	g__norank_c__Berkelbacteria	s__unclassified_g__norank_c__Berkelbacteria	OTU878	3	1.0E-5	0.33333
d__Bacteria	k__norank_d__Bacteria	p__Pseudomonadota	c__Alphaproteobacteria	o__Caulobacterales	f__Caulobacteraceae	g__Phenylobacterium	s__uncultured_bacterium_g__Phenylobacterium	OTU2379	311	0.00105	1
d__Bacteria	k__norank_d__Bacteria	p__Acidobacteriota	c__Acidobacteriae	o__Terriglobales	f__Acidobacteriaceae_(Subgroup_1)	g__norank_f__Acidobacteriaceae_(Subgroup_1)	s__uncultured_Acidobacteria_bacterium_f__Acidobacteriaceae_(Subgroup_1)	OTU4190	398	0.00135	0.66667
d__Bacteria	k__norank_d__Bacteria	p__Pseudomonadota	c__Gammaproteobacteria	o__Rickettsiellales	f__Rickettsiellaceae	g__norank_f__Rickettsiellaceae	s__metagenome_f__Rickettsiellaceae	OTU833	9	3.0E-5	0.5
d__Bacteria	k__norank_d__Bacteria	p__Pseudomonadota	c__Alphaproteobacteria	o__Sphingomonadales	f__Sphingomonadaceae	g__Ellin6055	s__unclassified_g__Ellin6055	OTU3386	557	0.00189	1
d__Bacteria	k__norank_d__Bacteria	p__Bacillota	c__Clostridia	o__Clostridiales	f__Clostridiaceae	g__Clostridium	s__unclassified_g__Clostridium	OTU1917	27	9.0E-5	0.16667
d__Bacteria	k__norank_d__Bacteria	p__Bacillota	c__Bacilli	o__Paenibacillales	f__Paenibacillaceae	g__Paenibacillus	s__Paenibacillus_sp._GP183	OTU2937	41	0.00014	0.83333
d__Bacteria	k__norank_d__Bacteria	p__Chloroflexota	c__TK10	o__norank_c__TK10	f__norank_c__TK10	g__norank_c__TK10	s__unclassified_g__norank_c__TK10	OTU935	4	1.0E-5	0.16667
d__Bacteria	k__norank_d__Bacteria	p__Patescibacteria	c__Gracilibacteria	o__Candidatus_Peribacteria	f__norank_o__Candidatus_Peribacteria	g__norank_o__Candidatus_Peribacteria	s__unclassified_g__norank_o__Candidatus_Peribacteria	OTU974	2	6.76846e-6	0.16667
d__Bacteria	k__norank_d__Bacteria	p__Acidobacteriota	c__Holophagae	o__Holophagales	f__Holophagaceae	g__unclassified_f__Holophagaceae	s__unclassified_f__Holophagaceae	OTU4398	32	0.00011	0.5
d__Bacteria	k__norank_d__Bacteria	p__Acidobacteriota	c__Blastocatellia	o__DS-100	f__norank_o__DS-100	g__norank_o__DS-100	s__unclassified_g__norank_o__DS-100	OTU493	5	2.0E-5	0.33333
d__Bacteria	k__norank_d__Bacteria	p__Verrucomicrobiota	c__Verrucomicrobiia	o__Chthoniobacterales	f__Chthoniobacteraceae	g__Chthoniobacter	s__unclassified_g__Chthoniobacter	OTU4437	5	2.0E-5	0.5
d__Bacteria	k__norank_d__Bacteria	p__Actinomycetota	c__Thermoleophilia	o__Solirubrobacterales	f__67-14	g__norank_f__67-14	s__unclassified_g__norank_f__67-14	OTU450	30	0.0001	0.5
d__Bacteria	k__norank_d__Bacteria	p__Pseudomonadota	c__Alphaproteobacteria	o__Sphingomonadales	f__Sphingomonadaceae	g__Novosphingobium	s__unclassified_g__Novosphingobium	OTU1961	321	0.00109	1
d__Bacteria	k__norank_d__Bacteria	p__Pseudomonadota	c__Alphaproteobacteria	o__Caulobacterales	f__Caulobacteraceae	g__Asticcacaulis	s__uncultured_Asticcacaulis_sp.	OTU3385	4	1.0E-5	0.16667
d__Bacteria	k__norank_d__Bacteria	p__Bacillota	c__Bacilli	o__Paenibacillales	f__Paenibacillaceae	g__Cohnella	s__uncultured_bacterium_g__Cohnella	OTU465	7	2.0E-5	0.66667
d__Bacteria	k__norank_d__Bacteria	p__Acidobacteriota	c__Subgroup_5	o__norank_c__Subgroup_5	f__norank_c__Subgroup_5	g__norank_c__Subgroup_5	s__uncultured_Acidobacteria_bacterium_c__Subgroup_5	OTU326	39	0.00013	0.83333
d__Bacteria	k__norank_d__Bacteria	p__Bacteroidota	c__Bacteroidia	o__Sphingobacteriales	f__NS11-12_marine_group	g__norank_f__NS11-12_marine_group	s__metagenome_f__NS11-12_marine_group	OTU4253	3	1.0E-5	0.33333
d__Bacteria	k__norank_d__Bacteria	p__Latescibacterota	c__norank_p__Latescibacterota	o__norank_p__Latescibacterota	f__norank_p__Latescibacterota	g__norank_p__Latescibacterota	s__unclassified_g__norank_p__Latescibacterota	OTU2749	11	4.0E-5	0.83333
d__Bacteria	k__norank_d__Bacteria	p__SAR324_clade(Marine_group_B)	c__norank_p__SAR324_clade(Marine_group_B)	o__norank_p__SAR324_clade(Marine_group_B)	f__norank_p__SAR324_clade(Marine_group_B)	g__norank_p__SAR324_clade(Marine_group_B)	s__Candidatus_Nitrosoarchaeum_limnia_SFB1_p__SAR324_clade(Marine_group_B)	OTU4143	10	3.0E-5	0.33333
d__Bacteria	k__norank_d__Bacteria	p__Bacteroidota	c__Bacteroidia	o__Sphingobacteriales	f__CWT_CU03-E12	g__norank_f__CWT_CU03-E12	s__unclassified_g__norank_f__CWT_CU03-E12	OTU4081	21	7.0E-5	0.33333
d__Bacteria	k__norank_d__Bacteria	p__Actinomycetota	c__Thermoleophilia	o__Solirubrobacterales	f__Solirubrobacteraceae	g__Solirubrobacter	s__metagenome_g__Solirubrobacter	OTU3268	72	0.00024	1
d__Bacteria	k__norank_d__Bacteria	p__Bacteroidota	c__Bacteroidia	o__Cytophagales	f__Microscillaceae	g__Chryseotalea	s__unclassified_g__Chryseotalea	OTU2186	5	2.0E-5	0.16667
d__Bacteria	k__norank_d__Bacteria	p__Acidobacteriota	c__Vicinamibacteria	o__Subgroup_17	f__norank_o__Subgroup_17	g__norank_o__Subgroup_17	s__unclassified_g__norank_o__Subgroup_17	OTU1899	5	2.0E-5	0.16667
d__Bacteria	k__norank_d__Bacteria	p__Pseudomonadota	c__Gammaproteobacteria	o__Legionellales	f__Legionellaceae	g__Legionella	s__unclassified_g__Legionella	OTU1102	12	4.0E-5	0.16667
d__Bacteria	k__norank_d__Bacteria	p__Bacteroidota	c__Bacteroidia	o__Chitinophagales	f__Chitinophagaceae	g__unclassified_f__Chitinophagaceae	s__unclassified_f__Chitinophagaceae	OTU4258	4	1.0E-5	0.16667
d__Bacteria	k__norank_d__Bacteria	p__Myxococcota	c__Myxococcia	o__Myxococcales	f__Myxococcaceae	g__norank_f__Myxococcaceae	s__uncultured_bacterium_f__Myxococcaceae	OTU2794	3	1.0E-5	0.33333
d__Bacteria	k__norank_d__Bacteria	p__Acidobacteriota	c__Acidobacteriae	o__Subgroup_2	f__norank_o__Subgroup_2	g__norank_o__Subgroup_2	s__uncultured_Acidobacteriaceae_bacterium_o__Subgroup_2	OTU1736	45	0.00015	0.83333
d__Bacteria	k__norank_d__Bacteria	p__Pseudomonadota	c__Alphaproteobacteria	o__Caulobacterales	f__Hyphomonadaceae	g__SWB02	s__uncultured_bacterium_g__SWB02	OTU1611	134	0.00045	0.83333
d__Bacteria	k__norank_d__Bacteria	p__Latescibacterota	c__norank_p__Latescibacterota	o__norank_p__Latescibacterota	f__norank_p__Latescibacterota	g__norank_p__Latescibacterota	s__unclassified_g__norank_p__Latescibacterota	OTU2215	16	5.0E-5	0.66667
d__Bacteria	k__norank_d__Bacteria	p__Bacteroidota	c__Bacteroidia	o__Flavobacteriales	f__Flavobacteriaceae	g__Flavobacterium	s__unclassified_g__Flavobacterium	OTU3199	69	0.00023	0.83333
d__Bacteria	k__norank_d__Bacteria	p__Pseudomonadota	c__Alphaproteobacteria	o__Rhodobacterales	f__Paracoccaceae	g__Rubellimicrobium	s__uncultured_bacterium_g__Rubellimicrobium	OTU3552	18	6.0E-5	0.66667
d__Bacteria	k__norank_d__Bacteria	p__Acidobacteriota	c__Vicinamibacteria	o__Subgroup_17	f__norank_o__Subgroup_17	g__norank_o__Subgroup_17	s__uncultured_Acidobacteria_bacterium_o__Subgroup_17	OTU3775	17	6.0E-5	0.66667
d__Bacteria	k__norank_d__Bacteria	p__Bacteroidota	c__Bacteroidia	o__Chitinophagales	f__Chitinophagaceae	g__norank_f__Chitinophagaceae	s__unclassified_g__norank_f__Chitinophagaceae	OTU1016	9	3.0E-5	0.5
d__Bacteria	k__norank_d__Bacteria	p__Actinomycetota	c__Acidimicrobiia	o__Acidimicrobiales	f__Acidimicrobiaceae	g__unclassified_f__Acidimicrobiaceae	s__unclassified_f__Acidimicrobiaceae	OTU885	13	4.0E-5	0.16667
d__Bacteria	k__norank_d__Bacteria	p__Planctomycetota	c__Planctomycetes	o__Gemmatales	f__Gemmataceae	g__norank_f__Gemmataceae	s__uncultured_planctomycete_f__Gemmataceae	OTU3658	15	5.0E-5	0.83333
d__Bacteria	k__norank_d__Bacteria	p__Pseudomonadota	c__Alphaproteobacteria	o__Acetobacterales	f__Acetobacteraceae	g__norank_f__Acetobacteraceae	s__uncultured_bacterium_f__Acetobacteraceae	OTU4000	5	2.0E-5	0.33333
[truncated: 2,544 more rows]
